# Supplementary material for: Integrating multiple microarray dataset analysis and machine learning methods to reveal the key genes and regulatory mechanisms underlying human intervertebral disc degeneration
Source: PeerJ. 2020 Oct 13;8:e10120. doi: 10.7717/peerj.10120 (PMC7566771; doi:10.7717/peerj.10120)
Supplement: Supplemental Information 3 [file peerj-08-10120-s003.xls]

## Sheet: up_degeneration_vs_normal
# Fold Change cut-off: 2.0 # P-value cut-off: 0.05 # Condition pairs: degeneration_vs_normal # Column A: probeID it represents probe name. # Column B: P-value, P-value calculated from unpaired t-test. # Column C: FDR, FDR is calculated from Benjamini Hochberg FDR. # Column D: FC (abs), the absolute ratio (no log scale) of normalized intensities between two conditions. # Column E: Regulation, it d…
degeneration_vs_normal 2.0 fold up regulated CircRNAs
	P-value and FDR		Fold change and Regulation		Annotations										Group--Raw Intensity		Group--Normalized Intensity		Raw Intensity										Normalized Intensity										miRNA Binding Sites
probeID	P-value	FDR	FC (abs)	Regulation	circRNA	Alias	circRNA_type	chrom	strand	txStart	txEnd	best_transcript	GeneSymbol	Sequence	group-degeneration(raw)	group-normal(raw)	group-degeneration(normalized)	group-normal(normalized)	[degeneration1, degeneration](raw)	[degeneration2, degeneration](raw)	[degeneration3, degeneration](raw)	[degeneration4, degeneration](raw)	[degeneration5, degeneration](raw)	[normal1, normal](raw)	[normal2, normal](raw)	[normal3, normal](raw)	[normal4, normal](raw)	[normal5, normal](raw)	[degeneration1, degeneration](normalized)	[degeneration2, degeneration](normalized)	[degeneration3, degeneration](normalized)	[degeneration4, degeneration](normalized)	[degeneration5, degeneration](normalized)	[normal1, normal](normalized)	[normal2, normal](normalized)	[normal3, normal](normalized)	[normal4, normal](normalized)	[normal5, normal](normalized)	MRE1	MRE2	MRE3	MRE4	MRE5
ASCRP000004	3.24e-09	1.2e-08	2.07094	up	hsa_circRNA_000031	hsa_circ_0000009	intronic	chr1	+	2225564	2225807	NM_003036	SKI	ATTGGCACTCAGTGACCATCAGGCTGGCTGTGTGCGGCAGCTTCCT	124.5	45.4333	6.45086	5.40057	124	121	126.833	126.167	124.5	43	44.3333	44.3333	44.5	51	6.48906	6.44752	6.49511	6.41552	6.40707	5.29624	5.39573	5.48478	5.36751	5.45861	hsa-miR-484	hsa-miR-371a-5p	hsa-miR-27b-3p	hsa-miR-671-5p	hsa-miR-27a-3p
ASCRP000007	0	0	2.97432	up	hsa_circRNA_000046	hsa_circ_0000059	intronic	chr1	+	40506473	40506637	NM_001105530	CAP1	GTCTCTTGAGGTGAGGGTGTGCAGCTTGGTAGGGATTGGGGTCCCT	711.6	121.7	8.96448	7.39192	714.5	701.5	725.833	706.667	709.5	122.5	121.667	120.333	118.667	125.333	8.95532	8.97169	8.9828	8.95241	8.96018	7.39554	7.40134	7.41292	7.36456	7.38524	hsa-miR-21-3p	hsa-miR-637	hsa-miR-128-2-5p	hsa-miR-296-5p	hsa-miR-328-3p
ASCRP000008	1.83809e-06	3.561e-06	2.01068	up	hsa_circRNA_000082	hsa_circ_0000189	intragenic	chr1	-	224462789	224463160	NM_001243146	NVL	AAATGAGTAGTATGTTGGTGAGAGTGAACGTGCTGTGCGACAAGTT	118.667	47.2667	6.38464	5.37696	118.5	117.333	115.667	122.833	119	46.1667	43.3333	43.1667	46.3333	57.3333	6.40891	6.40213	6.38569	6.35613	6.37036	5.37799	5.33008	5.11689	5.43796	5.62188	hsa-miR-651-5p	hsa-miR-215-5p	hsa-miR-192-5p	hsa-miR-320a	hsa-miR-320b
ASCRP000017	0	0	4.65377	up	hsa_circRNA_000166	hsa_circ_0000512	intragenic	chr14	-	20811282	20811436	NR_002312	RPPH1	CGAAGTGAGTTCAATGGCTGAGGTGAGGTGAGTTCCCAGAGAACGG	392.267	56.9	8.08814	5.86974	397	386.667	405.5	381.833	390.333	57	55.6667	56	55.1667	60.6667	8.10461	8.10222	8.12981	8.03716	8.06689	5.87537	5.92714	5.87614	5.78066	5.88937	hsa-miR-615-5p	hsa-miR-663a	hsa-miR-296-5p	hsa-miR-345-3p	hsa-miR-622
ASCRP000019	0	0	5.62848	up	hsa_circRNA_000178	hsa_circ_0000549	intronic	chr14	+	70236227	70236759	NM_001039465	SRSF5	ATAATAATAAAGCCTGTCTGTGTCGTTGGCCTTATGACGAGGAGTG	1308.1	118.967	9.83544	7.34269	1350.5	1293.67	1306.67	1297.33	1292.33	118	115.833	118.5	116.833	125.667	9.85321	9.84496	9.82586	9.83279	9.82039	7.32017	7.342	7.35968	7.33034	7.36128	hsa-miR-545-3p	hsa-miR-424-5p	hsa-miR-149-5p	hsa-miR-15b-5p	hsa-miR-638
ASCRP000022	0	0	5.89706	up	hsa_circRNA_000200	hsa_circ_0000670	intronic	chr16	+	9199043	9199243	NM_014117	C16orf72	GTGGTTAAGACAGTGTTGTGTTGAAGGGACTGTTTATAATTTTCAC	683.467	69.4	8.90265	6.34266	716.5	672.167	701.667	653.667	673.333	72.8333	68.5	67.3333	68	70.3333	8.95755	8.90316	8.93494	8.83629	8.88131	6.42507	6.32423	6.33706	6.37154	6.25538	hsa-miR-652-5p	hsa-miR-570-5p	hsa-miR-221-3p	hsa-miR-202-3p	hsa-miR-586
ASCRP000075	0	0	2.64144	up	hsa_circRNA_000598	hsa_circ_0000589	antisense	chr15	-	31645077	31645307	NM_015995	KLF13	CACCCTGGAGCCCAGCCCCCTGGCCCAGGGTCCCTTCCCTGTCACT	2220.33	362.3	10.6001	9.19881	2191.83	2226.5	2193.33	2281	2209	369.167	347.333	366.333	354.833	373.833	10.5552	10.6269	10.5881	10.6319	10.5986	9.20929	9.15645	9.23348	9.18355	9.21128	hsa-miR-1224-3p	hsa-miR-432-5p	hsa-miR-149-3p	hsa-miR-509-5p	hsa-miR-675-3p
ASCRP000085	0	0	2.42158	up	hsa_circRNA_000629	hsa_circ_0000775	intronic	chr17	-	43012303	43012398	NM_001264573	KIF18B	AGGCCTCTTCCTTTCTTCCTTTCTCAGATACATCCCGGCCTCAGCT	54200.9	11135.7	15.3496	14.0736	58228.8	52539.5	55997.2	52012.8	52226.2	11668	10923.2	10953.3	10900.8	11233	15.3726	15.3085	15.3726	15.3216	15.3726	14.0856	14.0789	14.0617	14.06	14.0819	hsa-miR-671-5p
ASCRP000086	0	0	2.69327	up	hsa_circRNA_000638	hsa_circ_0000822	antisense	chr18	+	3797731	3797939	NM_001003809	DLGAP1	CCCCATACTGTTCTTGTCATTGTGAATAAGACTCAGTGTATCATAA	493.633	97	8.43056	7.0012	493.167	484.5	496.667	496.667	497.167	96.5	94.3333	94.8333	99	100.333	8.40422	8.43155	8.44094	8.43704	8.43907	6.99394	7.01993	6.98356	7.06369	6.94489	hsa-miR-144-3p	hsa-miR-545-3p	hsa-miR-92a-2-5p	hsa-miR-625-5p	hsa-miR-18a-3p
ASCRP000093	0	0	2.82927	up	hsa_circRNA_000662	hsa_circ_0001171	antisense	chr20	-	55844499	55844644	ENST00000412321	RP4-813D12.3	GTCTCTTTAGGTCTTGGATATGAAGAGCATGTTGTCTCTTCCTCTT	685.133	123.033	8.90446	7.40403	689.667	675.5	687.333	689.667	683.5	124	120.667	121.333	123.833	125.333	8.89614	8.91391	8.90154	8.91916	8.89154	7.41495	7.4162	7.40664	7.43023	7.35212	hsa-miR-627-3p	hsa-miR-296-3p	hsa-miR-122-3p	hsa-miR-598-3p	hsa-miR-563
ASCRP000094	0	0	2.54454	up	hsa_circRNA_000671	hsa_circ_0001221	intronic	chr22	-	30941049	30941149	NM_001193336	SEC14L6	GTCCTTGGAGGTCCTTAGGGTCTTTCCTTCGTGGTCGCACACGGCA	905.667	164.567	9.31004	7.96263	923.667	889.667	911.167	891	912.833	165.5	165.333	160.167	165.833	166	9.31432	9.30698	9.31932	9.291	9.31856	7.9651	7.97728	7.94006	7.99282	7.93789	hsa-miR-744-3p	hsa-miR-873-5p	hsa-miR-627-5p	hsa-miR-100-3p
ASCRP000098	0	0	2.75967	up	hsa_circRNA_000684	hsa_circ_0001013	intragenic	chr2	+	61339656	61345251	NM_001129993	KIAA1841	AAGGAAGCAAAAGAAAGTCTTGTTCTGTCATCCAGGCTGGAGTGTA	1345.07	217.033	9.87808	8.41359	1399.83	1330.67	1363.67	1330.33	1300.83	218	216.5	217.167	211.333	222.167	9.91092	9.88414	9.89591	9.86896	9.83049	8.4285	8.43252	8.41135	8.39275	8.40281	hsa-miR-30d-3p	hsa-miR-185-5p	hsa-miR-30e-3p	hsa-let-7b-5p	hsa-let-7c-5p
ASCRP000104	1e-11	0	2.9954	up	hsa_circRNA_000711	hsa_circ_0001443	intronic	chr4	-	140920348	140920479	NM_018717	MAML3	TCTATTTTCCTGAGGTTGCTGCTGCTGTCAAAGGCCCATTCAATTT	442.067	82.1	8.26704	6.68429	437.333	432.333	450	444.5	446.167	81.6667	79.5	82.1667	83.5	83.6667	8.24147	8.26303	8.28818	8.26791	8.2746	6.68756	6.67195	6.71005	6.75223	6.59966	hsa-miR-193a-3p	hsa-miR-181a-2-3p	hsa-miR-193b-3p	hsa-miR-588	hsa-miR-1296-5p
ASCRP000116	0	0	3.68884	up	hsa_circRNA_000780	hsa_circ_0000217	intronic	chr10	-	14643337	14643566	NM_001282695	FAM107B	CTTAGGAAACCTGCTGTGGAGTGGGATGTCCTCTGTGTGCATCATG	741.033	105.733	9.02092	7.13775	770.5	730.333	742.833	731.167	730.333	108.5	107.167	103	100.333	109.667	9.06249	9.0208	9.01978	9.00352	8.998	7.20088	7.17333	7.11958	7.07762	7.11733	hsa-miR-651-3p	hsa-miR-15a-3p	hsa-miR-381-3p	hsa-miR-522-3p	hsa-miR-300
ASCRP000121	0	0	2.45632	up	hsa_circRNA_000791	hsa_circ_0000282	intronic	chr11	+	28250417	28255132	NM_001113528	METTL15	TCTTCCTTATGCTGGTTCCTCCCTCTTTGAACTCATCTGGATCTGG	31801.4	6402.03	14.4595	13.163	33267.3	31314.5	31941	31511.5	30972.7	6550	6462	6338.33	6239	6420.83	14.4638	14.4567	14.4638	14.4567	14.4567	13.1566	13.1701	13.1619	13.1566	13.1701	hsa-miR-556-5p	hsa-miR-580-3p	hsa-miR-16-5p	hsa-miR-570-5p	hsa-miR-195-5p
ASCRP000129	3.936e-08	1.08e-07	2.04328	up	hsa_circRNA_000815	hsa_circ_0000382	antisense	chr12	-	25348845	25348942	NM_001001660	LYRM5	TAGTTTTCCTGTCTCATAATGCTAAAACAGGGTGTAGGTATGCCCT	144.567	52.1667	6.67903	5.64815	149.833	133.667	144.667	141.333	153.333	51.8333	48.8333	51.5	49.6667	59	6.72796	6.60691	6.69965	6.59693	6.76369	5.6536	5.58726	5.63353	5.57285	5.79349	hsa-miR-26b-3p	hsa-miR-135b-3p	hsa-miR-498	hsa-miR-185-3p	hsa-miR-485-5p
ASCRP000140	0	0	3.79216	up	hsa_circRNA_000864	hsa_circ_0000662	intronic	chr16	-	398402	398484	NM_003502	AXIN1	CAGCAGTGTGGACTGTTGGCTGGTAAAGTGTGTGCAATGTGAGGAA	1850.13	218.9	10.3469	8.42387	1897.17	1851.33	1853.67	1836.17	1812.33	224.167	212.833	218	214.667	224.833	10.3517	10.3648	10.3452	10.3531	10.3196	8.45341	8.39802	8.43105	8.40521	8.43164	hsa-miR-532-3p	hsa-miR-188-5p	hsa-miR-623
ASCRP000144	0	0	4.0438	up	hsa_circRNA_000881	hsa_circ_0000788	intronic	chr17	+	55372279	55372525	NM_138962	MSI2	ATGATGGATGGGCCTAGTTTGCCTTTGAGTGTGTGTCTGTTTGGGG	5366.7	558.233	11.8905	9.87477	5582.83	5367	5383	5350.17	5150.5	569.167	561	557	541.333	562.667	11.9002	11.9034	11.9057	11.8944	11.8488	9.89469	9.90164	9.87382	9.85658	9.84712	hsa-miR-557	hsa-miR-423-3p	hsa-miR-323a-5p	hsa-miR-541-3p	hsa-miR-105-5p
ASCRP000150	0	0	2.97398	up	hsa_circRNA_000911	hsa_circ_0001184	intronic	chr21	+	34797903	34797990	NM_005534	IFNGR2	AAACATCACTATGGCTGGTGAACGTGTGTGCTGGTGTCCCTGGGCA	5624.8	796.867	11.973	10.4006	5845.5	5592	5658	5545.33	5483.17	808.333	799.167	801.833	775	800	11.9798	11.9794	11.9955	11.9536	11.9568	10.3789	10.4335	10.4242	10.3922	10.3744	hsa-miR-449c-3p	hsa-miR-520g-3p	hsa-miR-520h	hsa-miR-93-5p	hsa-miR-526b-3p
ASCRP000153	1.384e-08	4.3e-08	2.23168	up	hsa_circRNA_000926	hsa_circ_0001022	intragenic	chr2	+	65473318	65492309	NM_001005386	ACTR2	GGGTGATGTGGAAAAACTTTCTGCCTTATTTTTTGAACAATTGAGC	263.033	71.4667	7.54402	6.38589	268.667	259.333	259.833	266.5	260.833	76	69	70.5	72.1667	69.6667	7.56282	7.54845	7.53824	7.54444	7.52613	6.48088	6.35655	6.42861	6.4595	6.20388	hsa-miR-619-5p	hsa-miR-212-5p	hsa-miR-153-5p	hsa-miR-600	hsa-miR-645
ASCRP000167	1e-11	0	2.61938	up	hsa_circRNA_000963	hsa_circ_0001644	intronic	chr6	-	136610762	136610850	NM_001077440	BCLAF1	TGGGTGGTGTCGGGTAGGCCTCGCAATGTATTCAAGTTACTCCAGG	538.533	106.7	8.54591	7.15668	557.167	513.5	544.333	525	552.667	107.833	105	103.5	106.167	111	8.58801	8.49544	8.56598	8.49568	8.58444	7.16034	7.1969	7.14658	7.15615	7.12344	hsa-miR-324-3p	hsa-miR-214-5p	hsa-miR-423-3p
ASCRP000172	1.573e-08	4.8e-08	2.98263	up	hsa_circRNA_000993	hsa_circ_0001887	intragenic	chr9	-	125930467	125936121	NM_001171137	STRBP	TGTTAATTCTGGGATCAAGGTGGTCGGACATTGTGTGGTGTAATGA	985.167	154.967	9.42658	7.84999	1002.5	1003.83	962.667	1006.33	950.5	168.667	135.667	157.667	149.5	163.333	9.43468	9.47562	9.39352	9.45623	9.37284	8.01213	7.61734	7.92055	7.80057	7.89938	hsa-miR-224-5p	hsa-miR-590-3p	hsa-miR-1468-3p	hsa-miR-376c-3p	hsa-miR-561-3p
ASCRP000173	7e-11	0	2.05408	up	hsa_circRNA_000996	hsa_circ_0001901	intronic	chr9	-	138773785	138774005	NM_015447	CAMSAP1	GGGGAGGCAGGTCTCCTGTCTGCCTTCCCACAACCACGACCTGGGA	985	213.6	9.42429	8.3858	975.667	998.833	966.167	1021.17	963.167	212.167	210.5	213.667	207.333	224.333	9.3891	9.46724	9.4039	9.47285	9.38838	8.36413	8.37527	8.41135	8.35349	8.42477	hsa-miR-146b-3p	hsa-miR-767-5p	hsa-miR-139-5p	hsa-miR-1301-3p	hsa-miR-134-3p
ASCRP000182	1e-11	0	3.16525	up	hsa_circRNA_001040	hsa_circ_0000379	intronic	chr12	+	14685190	14685289	ENST00000544122	RP11-502N13.2	AGAGCTGCAGGGGCCCGTTTGTGTTGTGGAGCAAGGTTCTCAAAAG	294.267	61.1333	7.7022	6.03988	305.5	289.5	295.5	286	294.833	60.6667	57.6667	60.5	58.1667	68.6667	7.7477	7.70039	7.71781	7.641	7.70411	6.01271	5.98368	6.10308	6.02708	6.07285	hsa-miR-608	hsa-miR-762	hsa-miR-125b-1-3p	hsa-miR-328-3p	hsa-miR-326
ASCRP000184	0	0	2.77945	up	hsa_circRNA_001046	hsa_circ_0000395	intragenic	chr12	-	46622935	46624417	NM_001077484	SLC38A1	TGGAATCCTACTTTTTCTCCTGGCTGAATTGTTCCCATCTCAAGTC	1840.8	287.567	10.341	8.86622	1908.83	1795.33	1852.17	1806.33	1841.33	298.667	278	286	276.333	298.833	10.3633	10.3373	10.3404	10.3275	10.3366	8.91813	8.83243	8.86631	8.83491	8.87931	hsa-miR-802	hsa-miR-30c-1-3p	hsa-miR-1-5p	hsa-miR-1468-3p	hsa-miR-100-3p
ASCRP000201	0	0	2.45313	up	hsa_circRNA_001100	hsa_circ_0000877	intragenic	chr19	+	4445536	4447603	NR_039901	MIR4746	TTGATCTTCCGGTACTTCTCCTCCTCGGGGTGCAGGATGGAGTCCG	3183.97	516.967	11.0557	9.76106	3282.17	3077.67	3215	3127	3218	533.833	513.833	504.667	516.833	515.667	11.0801	11.035	11.0645	11.0318	11.067	9.79201	9.76694	9.73411	9.78391	9.72833	hsa-miR-762	hsa-miR-661	hsa-miR-637	hsa-miR-361-3p	hsa-miR-608
ASCRP000204	1e-11	0	2.48615	up	hsa_circRNA_001108	hsa_circ_0001132	antisense	chr20	-	8352261	8352391	NM_015192	PLCB1	GCCCCTCTGTCCAAGAGCCCACATATTTGTTCATTTACTTTTTAAT	5053.5	839.6	11.7992	10.4853	5052.33	4889.67	5144	5000.5	5181	853.5	834	821.833	851.167	837.5	11.7485	11.772	11.8333	11.7911	11.8512	10.4799	10.5022	10.4709	10.5185	10.4551	hsa-miR-299-3p	hsa-miR-194-3p	hsa-miR-423-5p	hsa-miR-365b-3p	hsa-miR-365a-3p
ASCRP000205	7.348e-08	1.92e-07	2.34584	up	hsa_circRNA_001109	hsa_circ_0001056	intragenic	chr2	-	100721965	100754399	NM_001025108	AFF3	CCCCTTCCCGCTGGGAGTGGAGTATGAAGACCAAGGAATTCTCTTA	1474.2	274.9	10.0103	8.7802	1383	1376	1633.67	1383	1595.33	277.5	257.667	264.167	293.833	281.333	9.88879	9.93823	10.1617	9.92861	10.1342	8.78856	8.70151	8.73479	8.90132	8.77482	hsa-miR-30b-3p	hsa-miR-619-5p	hsa-miR-665	hsa-miR-153-5p	hsa-miR-149-5p
ASCRP000212	0	0	2.63637	up	hsa_circRNA_001153	hsa_circ_0001455	antisense	chr4	+	164514761	164515093	NM_001166373	MARCH1	GGTTTTATAAGCTCATCCTCAACCATGACTTCCTTCCAATTTTGTC	1588.47	267.3	10.1379	8.73933	1608.17	1580.33	1599.67	1571.33	1582.83	264.833	271	269.167	257.333	274.167	10.1201	10.1419	10.146	10.1341	10.1473	8.69902	8.77299	8.78777	8.68913	8.74774	hsa-miR-95-5p	hsa-miR-155-5p	hsa-miR-526b-3p	hsa-miR-1271-3p	hsa-miR-519e-3p
ASCRP000217	0	0	4.95291	up	hsa_circRNA_001175	hsa_circ_0001658	exonic	chr6	+	157357968	157406039	uc003qqq.1	ARID1B	TCTCTCCTGCAAGTATCCCAGGTTGAAGTCTTGGCCTCGGAGGATG	4644.13	398.5	11.6635	9.35522	4833	4528	4706.17	4499.33	4654.17	412.833	389.833	388.333	404.5	397	11.6822	11.6574	11.6731	11.6363	11.6686	9.4009	9.33969	9.32754	9.39611	9.31187	hsa-miR-185-5p	hsa-miR-491-5p	hsa-miR-93-3p	hsa-miR-505-5p	hsa-miR-362-5p
ASCRP000230	0	0	2.06813	up	hsa_circRNA_001216	hsa_circ_0000238	intronic	chr10	+	53459000	53459207	NM_001098512	PRKG1	TCCGAGAAAATGCTCTTTAACTCCTCCTTATTCTTTTCACTGGCAG	1548.83	329.267	10.0959	9.04753	1595.5	1528	1547	1547.67	1526	330.333	327.667	336	315.833	336.5	10.1073	10.0968	10.0904	10.1011	10.0837	9.04267	9.06254	9.08279	8.99828	9.05137	hsa-miR-483-5p	hsa-miR-363-5p	hsa-miR-152-5p	hsa-miR-665	hsa-miR-30c-1-3p
ASCRP000231	7e-11	0	2.28337	up	hsa_circRNA_001225	hsa_circ_0000305	intronic	chr11	-	47540449	47541488	NM_001172639	CELF1	AGTGCCCGTGTGAGTGATTTGAAGGATGTGACAGATGATTTAAGTG	666.5	141.3	8.86337	7.67221	682.5	650.167	679.167	650.167	670.5	147	139.5	138.333	139.667	142	8.87714	8.85285	8.88362	8.82908	8.8742	7.74552	7.67978	7.64628	7.69305	7.59641	hsa-miR-30b-3p	hsa-miR-887-5p	hsa-miR-26b-3p	hsa-miR-485-5p	hsa-miR-363-5p
ASCRP000235	1.3e-10	1e-09	3.18811	up	hsa_circRNA_001240	hsa_circ_0000507	intronic	chr13	+	113869721	113869956	NM_001008895	CUL4A	ATCTCTGTGTGACTATGGAGGTCACGTCCCATGTGGCTGTGGAGGT	287.667	60	7.66673	5.99403	295	280	286	284.833	292.5	61.6667	59.3333	57.6667	61	60.3333	7.69379	7.65426	7.66625	7.6374	7.68196	6.03747	6.03818	5.95843	6.07862	5.85745	hsa-miR-769-5p	hsa-miR-153-3p	hsa-miR-449b-3p	hsa-miR-377-3p	hsa-miR-602
ASCRP000236	0.000205523	0.000292565	2.13997	up	hsa_circRNA_001241	hsa_circ_0000508	intronic	chr13	+	113869912	113870043	NM_001008895	CUL4A	GGCTATGGAGGTCACGTCCCGTGTGGCTGTGGAGATCTCTGTGTGA	429.3	118.533	8.22821	7.13062	437.333	426.333	424.5	432.667	425.667	215.833	90.5	93	93.1667	100.167	8.23864	8.25366	8.21182	8.23071	8.20621	7.81271	6.93533	6.99438	6.94237	6.96832	hsa-miR-342-3p	hsa-miR-449b-3p	hsa-miR-377-3p	hsa-miR-432-3p	hsa-miR-485-3p
ASCRP000240	2e-11	0	2.23614	up	hsa_circRNA_001264	hsa_circ_0000086	antisense	chr1	-	76694158	76694273	NM_001160011	ST6GALNAC3	GCTTCACATGGTTTTAAAATGTGCTGCTGTGGTTTGACCTAGAGTA	343.4	84.4	7.90351	6.7425	348.667	337	343	345.167	343.167	85	81.5	86	80.8333	88.6667	7.91344	7.9103	7.90183	7.90025	7.89175	6.74099	6.70508	6.82584	6.71284	6.72778	hsa-miR-18a-3p	hsa-miR-607	hsa-miR-632	hsa-miR-654-3p	hsa-miR-10b-3p
ASCRP000253	3e-09	1.1e-08	3.18919	up	hsa_circRNA_001350	hsa_circ_0000253	intronic	chr10	-	97999787	97999925	NM_001114094	BLNK	CTTAGGTGGTGTGGGAAGATCTGTCTGAGAAGAAACAAGAAAGCAA	1029.6	153.1	9.48882	7.81563	1006	976.5	1073.33	966.167	1126	150.833	142.167	149	162.833	160.667	9.43744	9.43758	9.55176	9.39527	9.62204	7.76238	7.71382	7.79728	7.96566	7.839	hsa-miR-141-5p	hsa-miR-363-3p	hsa-miR-92b-3p	hsa-miR-92a-3p	hsa-miR-25-3p
ASCRP000256	6.4e-10	3e-09	2.19267	up	hsa_circRNA_001363	hsa_circ_0000172	intronic	chr1	-	201475259	201475620	NM_001193570	CSRP1	TATATCATGAAGAGGTGGCTTGGAGTCTTGCTGGGAAGTGATAAAG	174.833	56.1333	6.94668	5.81398	173.5	171.167	177.667	172	179.833	58.8333	55	54.6667	55.1667	57	6.93202	6.94953	6.98498	6.88622	6.98064	5.84867	5.79354	5.86497	5.85052	5.71222	hsa-miR-661	hsa-miR-612	hsa-miR-491-5p	hsa-miR-1301-5p	hsa-miR-876-5p
ASCRP000263	5e-11	0	2.96638	up	hsa_circRNA_001389	hsa_circ_0000729	intronic	chr16	+	90098243	90098338	NM_001286205	GAS8	AGGTGAGGAGGCATGTGTAGCTGTGTAAAGGTGAGGCATGCAAGTG	555.833	99.2667	8.6028	7.03409	562.167	541	565.167	550.167	560.667	101	97.8333	94.6667	102.833	100	8.60041	8.58577	8.63435	8.58482	8.60864	7.07481	7.02926	6.99325	7.13104	6.94211	hsa-miR-767-3p	hsa-miR-412-3p	hsa-miR-670-3p	hsa-miR-643
ASCRP000267	0	0	2.91155	up	hsa_circRNA_001405	hsa_circ_0001167	intronic	chr20	-	47316514	47316617	NM_020820	PREX1	TGAATGGATGGTAGATGGAGGCAGGTGCATGTGTGATGGGAAGTGT	784.267	134.4	9.10878	7.56699	784.333	779.833	779.667	785.5	792	135	134.333	135.167	131	136.5	9.08784	9.12446	9.09746	9.11529	9.11884	7.55342	7.61082	7.6222	7.51758	7.53094	hsa-miR-197-3p	hsa-miR-150-5p	hsa-miR-361-3p	hsa-miR-191-3p	hsa-miR-766-3p
ASCRP000269	1e-11	0	3.48115	up	hsa_circRNA_001409	hsa_circ_0001204	intronic	chr22	+	20070853	20070981	NM_001190326	DGCR8	GGCTGGGCAGGGTTTTGTCCACCTTGTGTCTGTAGCATCTAGGATG	503.267	82.2333	8.45771	6.65815	512.333	484.167	513.167	494.5	512.167	84.5	79	82.6667	81.3333	83.6667	8.46308	8.43172	8.48542	8.42919	8.47913	6.72182	6.63227	6.71939	6.65047	6.56678	hsa-miR-612	hsa-miR-657	hsa-miR-362-3p	hsa-miR-377-3p	hsa-miR-136-5p
ASCRP000278	0.000101538	0.000150616	2.43887	up	hsa_circRNA_001459	hsa_circ_0000301	intronic	chr11	-	47379617	47379952	NM_001080547	SPI1	AGCATGTATGTGTATATGTGAGCAGCTGTGCACGTATGATGTCAGT	161.233	56.1333	6.82768	5.54147	165.833	154	154.333	176.167	155.833	43.5	42.3333	71.6667	44.8333	78.3333	6.8661	6.80716	6.7985	6.88432	6.78235	5.17089	5.28909	6.03288	5.29392	5.92058	hsa-miR-377-3p	hsa-miR-342-3p	hsa-miR-362-3p	hsa-miR-329-3p	hsa-miR-767-3p
ASCRP000310	0	0	4.77369	up	hsa_circRNA_001653	hsa_circ_0001568	intronic	chr6	+	349113	349256	NM_020185	DUSP22	ACTTGTGTGTGGGTGACTAAGTGGATGCATGTGTGCCCCTGCACTC	9293.7	843.067	12.7525	10.4974	9659.67	9052	9519.5	8988	9249.33	886.333	818.167	836	827	847.833	12.7753	12.7222	12.7697	12.7292	12.7662	10.5416	10.4718	10.4975	10.4949	10.4811	hsa-miR-342-3p	hsa-let-7g-3p	hsa-miR-486-3p	hsa-miR-377-3p	hsa-miR-612
ASCRP000311	0	0	4.65585	up	hsa_circRNA_001654	hsa_circ_0001605	intronic	chr6	+	42903447	42905047	NM_006586	CNPY3	GGAAGGTCAGGCCTGCATGTATCTTAGTGTGTCTGCTGGTGTGAGT	1685.37	167.8	10.2257	8.00665	1728.17	1671	1710.17	1646.67	1670.83	167.5	166.667	167.5	162.833	174.5	10.2428	10.2401	10.2343	10.1997	10.2115	8.00096	8.02901	8.03024	7.95353	8.01949	hsa-miR-665	hsa-miR-129-5p	hsa-miR-539-3p	hsa-miR-520a-5p	hsa-miR-30b-3p
ASCRP000322	5.8e-10	3e-09	2.14559	up	hsa_circRNA_001724	hsa_circ_0000191	intronic	chr1	+	227074478	227074748	NM_000447	PSEN2	AGGGCTGCTGGATGTGTCCTGAGCTGAAGCTTATCAACAAGTAATG	245.467	69.8333	7.44234	6.34096	242	241.667	242.667	250.167	250.833	72.5	71	68.1667	67.5	70	7.41409	7.4508	7.43221	7.45168	7.46292	6.3727	6.43411	6.34027	6.30927	6.24848	hsa-miR-140-3p	hsa-miR-550a-3p	hsa-miR-126-5p	hsa-miR-193a-5p	hsa-miR-27a-3p
ASCRP000354	0	0	2.5794	up	hsa_circRNA_001950	hsa_circ_0000273	intronic	chr11	-	3177371	3177731	NM_001144063	OSBPL5	ATGGGGCCTGGCGGGCTTTGGGCTTTACTATATATGGATGGATCCA	259.1	64.0333	7.52095	6.15391	258.333	256.333	255.667	270.667	254.5	64.8333	62.1667	62.6667	62.6667	67.8333	7.50609	7.53825	7.51209	7.55768	7.49061	6.17107	6.112	6.20217	6.15395	6.13036	hsa-miR-651-3p	hsa-miR-383-5p	hsa-miR-340-5p	hsa-miR-129-5p	hsa-miR-33b-3p
ASCRP000385	1.013e-08	3.2e-08	3.43249	up	hsa_circRNA_002144	hsa_circ_0000511	intragenic	chr14	-	20811282	20811431	NR_002312	RPPH1	AGTGAGTTCAATGGCTGAGGTGAGTTCCCAGAGAACGGGGCTCCGC	295.933	57.9667	7.7028	5.92354	285.167	301.5	300.333	296	296.667	54.1667	58.6667	55.5	56.8333	64.6667	7.63707	7.75765	7.72772	7.68498	7.70655	5.6579	6.02413	5.90091	5.97203	6.06272	hsa-miR-615-5p	hsa-miR-663a	hsa-miR-296-5p	hsa-miR-345-3p	hsa-miR-650
ASCRP000408	0	0	6.11828	up	hsa_circRNA_100018	hsa_circ_0009361	exonic	chr1	-	1749275	1770677	uc001aif.3	GNB1	CAACTCTCTCTCAGACAAATTTACATGTATTGGAGACCAGACCAGA	24726.3	1725.1	14.1723	11.5592	25657.3	24293.8	25518.3	23854.3	24307.7	1724.83	1701.33	1707.33	1758.83	1733.17	14.1841	14.1484	14.2079	14.1387	14.1826	11.5416	11.5736	11.5445	11.6025	11.5338	hsa-miR-141-5p	hsa-miR-582-3p	hsa-miR-484	hsa-miR-660-3p	hsa-miR-22-5p
ASCRP000430	0	0	3.36265	up	hsa_circRNA_100040	hsa_circ_0009594	exonic	chr1	-	8674619	8684439	uc001ape.3	RERE	GCCTGTAGGGACTGTGTGTATATCGAGAGTCGGAGGCCAAACACAC	233.033	51.3	7.36123	5.61163	235.5	229.833	230.333	237.833	231.667	50	51.1667	50.3333	50.5	54.5	7.36689	7.37475	7.3495	7.37595	7.33907	5.5829	5.69171	5.60648	5.56323	5.61385	hsa-miR-571	hsa-miR-377-3p	hsa-miR-637	hsa-miR-661	hsa-miR-330-3p
ASCRP000435	0	0	2.42305	up	hsa_circRNA_100045	hsa_circ_0009674	exonic	chr1	-	9931244	9938047	uc001aqk.1	CTNNBIP1	ATCGACCAGGGGCGGCACCTTCCTACTTCTGCCCAGCCACAGCCCT	1340.57	244.8	9.87587	8.59904	1367.83	1324.17	1341.17	1341.5	1328.17	239	246.667	244.833	241.333	252.167	9.88327	9.88281	9.86861	9.88361	9.86103	8.55191	8.63028	8.60604	8.60824	8.59875	hsa-miR-764	hsa-miR-149-3p	hsa-miR-650	hsa-miR-659-5p	hsa-miR-93-3p
ASCRP000462	4.3e-10	2e-09	2.23244	up	hsa_circRNA_100072	hsa_circ_0005562	exonic	chr1	+	17907047	17914974	uc001bap.3	ARHGEF10L	CCGGCACAGGGTGTGTAGCTGGGACGGTGCTGGTCTGAGCTGGACC	299.7	77.4333	7.71637	6.55775	297.667	303.5	298.5	302.333	296.5	75.3333	79.8333	76.3333	74.3333	81.3333	7.70732	7.75551	7.71096	7.7205	7.68756	6.52428	6.66321	6.58254	6.48515	6.53358	hsa-miR-296-3p	hsa-miR-637	hsa-miR-877-3p	hsa-miR-661	hsa-miR-365a-5p
ASCRP000465	1.647e-08	5e-08	2.26656	up	hsa_circRNA_100075	hsa_circ_0010386	exonic	chr1	-	19564510	19564633	uc001bbo.3	KIAA0090	GCCTGAGCGGGACTCTCTGGCTTGCTTCAATCAGACCTACACCATT	328.033	81.9333	7.84565	6.66515	329.167	327	326	329.667	328.333	74.3333	82.1667	83.3333	85	84.8333	7.84568	7.86563	7.84618	7.83039	7.84037	6.48074	6.71214	6.75939	6.75257	6.6209	hsa-miR-202-3p	hsa-miR-371a-3p	hsa-miR-214-5p	hsa-miR-339-5p	hsa-miR-124-5p
ASCRP000475	0	0	4.20011	up	hsa_circRNA_100085	hsa_circ_0005075	exonic	chr1	-	21377358	21415706	uc001bee.3	EIF4G3	CCTGGACTCTCTCAAAATTCCTAGAGGACCTGTGCAACAACCTCTT	4428.93	437.933	11.5888	9.51835	4401.67	4327	4568.33	4353	4494.67	456.333	432	434.5	428	438.833	11.5627	11.5818	11.6042	11.5859	11.6092	9.55867	9.51514	9.51162	9.51928	9.48703	hsa-miR-23b-5p	hsa-miR-93-3p	hsa-miR-10b-3p	hsa-miR-23a-5p	hsa-miR-581
ASCRP000476	0	0	4.99247	up	hsa_circRNA_100086	hsa_circ_0000026	exonic	chr1	-	21377358	21437876	uc001bec.3	EIF4G3	GACTCTCTCAACAATCCCACAGAGTATTGATGAGGAAACTGAAGTT	979.267	102.4	9.4152	7.09544	920.333	975.667	1009.17	974.667	1016.5	104.833	97.3333	99.5	104.167	106.167	9.31346	9.43257	9.45705	9.40819	9.46472	7.14877	7.06302	7.08731	7.15409	7.02402	hsa-miR-23b-5p	hsa-miR-581	hsa-miR-23a-5p	hsa-miR-450a-1-3p	hsa-miR-146a-3p
ASCRP000480	0	0	2.37663	up	hsa_circRNA_100090	hsa_circ_0008563	exonic	chr1	-	21599191	21599404	uc001bei.2	ECE1	ATCAAGCACCTCCTCGGATCCCCCTCTGTGTGCCTGAGCGAAGCTT	5064.77	881.3	11.8054	10.5564	5137.33	5004.33	5128	5024.83	5029.33	894.833	861.667	887.667	866.667	895.667	11.7865	11.8019	11.8232	11.8066	11.8085	10.5586	10.5401	10.5734	10.5528	10.5572	hsa-miR-615-5p	hsa-miR-493-3p	hsa-miR-361-3p	hsa-miR-708-5p	hsa-miR-134-3p
ASCRP000497	2.84086e-05	4.5356e-05	2.32965	up	hsa_circRNA_100107	hsa_circ_0007537	exonic	chr1	+	26784281	26786635	uc001bmk.3	DHDDS	ACCATAGCGTGCTTCAGTGATATCTCTGAGTCTCTGCTTGATAAGT	163	53.3	6.83453	5.61441	163.833	158.667	168	159.167	165.333	48	73.1667	48	46.1667	51.1667	6.84549	6.82636	6.88612	6.76537	6.84928	5.50901	6.16826	5.56792	5.36622	5.46066	hsa-miR-584-5p	hsa-miR-588	hsa-miR-668-3p	hsa-miR-224-5p	hsa-miR-21-3p
ASCRP000498	1e-11	0	2.26006	up	hsa_circRNA_100108	hsa_circ_0011002	exonic	chr1	+	26786527	26786635	uc001bmk.3	DHDDS	GAACCATAGCGTGCTTCAGACCTCTCACTCCTGCCTGGTGTTCCAA	3949.23	736.767	11.4177	10.2413	4055	3932	3882	4005.5	3871.67	746	741.667	729	715.5	751.667	11.4365	11.4377	11.3673	11.4642	11.3827	10.2237	10.2619	10.2344	10.228	10.2585	hsa-miR-584-5p	hsa-miR-588	hsa-miR-452-3p	hsa-miR-218-2-3p	hsa-miR-509-5p
ASCRP000507	1e-11	0	3.23915	up	hsa_circRNA_100117	hsa_circ_0007895	exonic	chr1	-	28362054	28384605	uc010ofu.2	EYA3	CCTCCTTTTGATTGTGAAAACTGCTGAGAGAGACTTGCAATCCAGT	744.2	119.033	9.02842	7.33281	746.667	719.833	760.5	733.333	760.667	122.167	118.167	116.833	119.333	118.667	9.01699	8.99896	9.05767	9.00803	9.06046	7.38901	7.3725	7.3298	7.32506	7.24767	hsa-miR-627-5p	hsa-miR-19b-2-5p	hsa-miR-19b-1-5p	hsa-miR-656-5p	hsa-miR-19a-5p
ASCRP000564	1e-11	0	2.03479	up	hsa_circRNA_100175	hsa_circ_0011636	exonic	chr1	+	36469941	36479649	uc001bzp.3	EIF2C3	AAATATTGAATTTCTGCCACTGCCTTCTACAAAGCACAACCTGTAA	435.467	110.5	8.24317	7.21829	435.667	430.333	431.833	439.5	440	109	106.667	108.667	112.167	116	8.23181	8.26366	8.22016	8.24656	8.25366	7.17927	7.2052	7.22038	7.2705	7.21608	hsa-miR-147a	hsa-miR-103a-2-5p	hsa-miR-660-3p	hsa-miR-367-5p	hsa-miR-146a-3p
ASCRP000566	2.41712e-06	4.572e-06	2.76381	up	hsa_circRNA_100177	hsa_circ_0011692	exonic	chr1	-	36823839	36824423	uc001cak.1	STK40	CCTCTTCCAGGTCCCCGTCTGGGCAACTCACCGGTGCCAAGCATAG	3469.17	520.867	11.1893	9.72264	3446.67	3403.67	3502.33	3489.17	3504	422.667	546.667	535.667	553.167	546.167	11.1473	11.1895	11.1923	11.2199	11.1976	9.23159	9.87149	9.8162	9.88295	9.811	hsa-miR-133a-3p	hsa-miR-133b	hsa-miR-185-5p	hsa-miR-424-5p	hsa-miR-149-5p
ASCRP000591	0	0	3.22473	up	hsa_circRNA_100202	hsa_circ_0012185	exonic	chr1	-	45340349	45341367	uc001cmt.2	EIF2B3	TGGAGGAAGGGTGCCCAAATTGCTGTCTGCTCTCTGTCCAGAAGAA	6703.1	858.4	12.2112	10.522	7009.67	6602.33	6759.33	6617.67	6526.5	881.5	868.667	846.833	832	863	12.222	12.2109	12.2209	12.216	12.1863	10.539	10.5588	10.508	10.494	10.5104	hsa-miR-134-5p	hsa-miR-1298-3p	hsa-miR-203a-5p	hsa-miR-628-5p	hsa-miR-22-5p
ASCRP000594	8e-11	0	2.10051	up	hsa_circRNA_100205	hsa_circ_0012265	exonic	chr1	-	46105881	46120991	uc001coq.3	GPBP1L1	TCCTTCCAAGTCACCTACTGCCACCTTCGAAAAACACGGAGAGCAC	1449.27	299.7	9.99152	8.92078	1432.5	1408.5	1493.33	1411.83	1500.17	306.167	302	291.333	299.167	299.833	9.94872	9.96835	10.033	9.95684	10.0507	8.94098	8.94831	8.90023	8.93055	8.88384	hsa-miR-138-5p	hsa-miR-296-3p	hsa-miR-627-3p	hsa-miR-214-3p	hsa-miR-150-3p
ASCRP000611	0	0	2.44428	up	hsa_circRNA_100223	hsa_circ_0012417	exonic	chr1	-	51829537	51831701	uc001csp.3	EPS15	CTGCCCTCTACCACCTGCCACAGACCCCTTTGCTTCTGTTTTTGGG	16904	3036.93	13.6563	12.3668	17378	16974.8	16845.3	17002	16320	3100.17	3052.83	3028.83	3010.5	2992.33	13.6896	13.6543	13.6439	13.6543	13.6391	12.3949	12.3796	12.3758	12.3623	12.3216	hsa-miR-153-5p	hsa-miR-670-3p	hsa-miR-580-5p	hsa-miR-29c-5p	hsa-miR-182-5p
ASCRP000614	4e-11	0	3.10786	up	hsa_circRNA_100226	hsa_circ_0005567	exonic	chr1	-	51868106	51874004	uc001csp.3	EPS15	TTTTGTTGGCAATCTCTTCTCTGAAAGCTGAATTAACTAGTCAGGA	454.933	82.2667	8.3103	6.67438	474	431.667	457	445	467	87	77.8333	81.6667	78.8333	86	8.35752	8.26442	8.31499	8.26903	8.34554	6.77085	6.6203	6.69623	6.65832	6.6262	hsa-miR-138-5p	hsa-miR-145-3p	hsa-miR-24-3p	hsa-miR-620	hsa-miR-875-3p
ASCRP000615	0	0	3.73819	up	hsa_circRNA_100227	hsa_circ_0004877	exonic	chr1	-	51871576	51874004	uc001csp.3	EPS15	AGGAATCTCCAATCTCTTCTCTGAAAGCTGAATTAACTAGTCAGGA	1313.57	161.3	9.8424	7.94006	1337.5	1300.83	1302.67	1312.17	1314.67	163.333	158.833	160	158.333	166	9.83795	9.85718	9.82552	9.84861	9.84273	7.95367	7.93094	7.94546	7.94108	7.92914	hsa-miR-24-3p	hsa-miR-217	hsa-miR-138-5p	hsa-miR-670-5p	hsa-miR-485-5p
ASCRP000617	2.9e-10	1e-09	2.32492	up	hsa_circRNA_100229	hsa_circ_0002039	exonic	chr1	+	52237741	52238395	uc001css.3	OSBPL9	AATGGATCTTACTAAGTTCTTCTGGATCTGCCTCAGTCCTGACACA	398.733	91.2667	8.11108	6.8939	388.833	401.333	387.5	415.167	400.833	94.8333	90.8333	86	88	96.6667	8.07064	8.15149	8.06685	8.16092	8.10551	6.94801	6.94141	6.8299	6.83315	6.91703	hsa-miR-96-3p	hsa-miR-504-5p	hsa-miR-558	hsa-miR-138-2-3p	hsa-miR-7-5p
ASCRP000618	9e-11	1e-09	2.90124	up	hsa_circRNA_100230	hsa_circ_0009076	exonic	chr1	-	52293467	52299842	uc001ctf.2	NRD1	GTTGATAGTGTGGTATTCATGGGTAGTTTGAAATATCCAGATGAGA	266.833	60.6333	7.56077	6.0241	268.667	260.833	269.667	263.5	271.5	63	61.8333	58	59.3333	61	7.56798	7.55752	7.58763	7.52005	7.5707	6.09077	6.10347	5.96308	6.02793	5.93528	hsa-miR-103a-2-5p	hsa-miR-520a-3p	hsa-miR-363-5p	hsa-miR-34c-3p	hsa-miR-506-5p
ASCRP000624	0	0	2.72483	up	hsa_circRNA_100236	hsa_circ_0012634	exonic	chr1	-	54506428	54509198	uc001cwq.3	TMEM59	TTTTAAGATGCCTCTCTCTCTTATGTCCCTGATGCCAAAAATGCAC	33239.7	5869.5	14.5062	13.06	34666.5	32787.8	33191	33924.3	31629	5963.5	5885.33	5837.83	5785.33	5875.5	14.5166	14.4861	14.5166	14.5166	14.4951	13.0582	13.0656	13.0702	13.0527	13.0533	hsa-miR-508-5p	hsa-miR-372-5p	hsa-miR-655-5p	hsa-miR-519d-5p	hsa-miR-668-3p
ASCRP000714	0	0	2.81146	up	hsa_circRNA_100329	hsa_circ_0006352	exonic	chr1	+	150923840	150935195	uc001evu.2	SETDB1	CAACCCTGATGTCCAAGTGTGCCTGCCATCAACTAACTATCCAGGC	806.4	141.033	9.14855	7.65723	827.167	784.833	810.333	786.833	822.833	140.167	138	138.5	141.333	147.167	9.16699	9.12966	9.15315	9.11977	9.1732	7.63049	7.65111	7.66454	7.69156	7.64847	hsa-miR-508-3p	hsa-miR-888-3p	hsa-miR-1301-3p	hsa-miR-766-5p	hsa-miR-328-3p
ASCRP000735	1e-11	0	2.22314	up	hsa_circRNA_100350	hsa_circ_0014528	exonic	chr1	-	155235650	155236686	uc001fjw.3	CLK2	CCTAGAGAAGCCTCTGTGTCCAGATGTTTGACTGGTTTGACTACCA	238.033	67.1	7.39884	6.24624	238.333	233.5	238.333	240.333	239.667	65.5	64.1667	67.3333	66.1667	72.3333	7.40561	7.41301	7.39937	7.39001	7.38623	6.25416	6.18543	6.26247	6.22679	6.30236	hsa-miR-196b-5p	hsa-miR-196a-5p	hsa-miR-766-5p	hsa-miR-541-3p	hsa-miR-592
ASCRP000758	6.9e-10	3e-09	2.13874	up	hsa_circRNA_100373	hsa_circ_0003039	exonic	chr1	+	161748033	161753886	uc001gbq.2	ATF6	TCAGCATGTTCCTATTCTGCTCTCTTTGCTGAACTCGGTTATTTCA	3836.4	745.633	11.3594	10.2627	3864.5	3836.83	3780.17	3883.83	3816.67	756.333	736.5	748.333	697.333	789.667	11.3351	11.3873	11.3197	11.4061	11.3488	10.2433	10.2438	10.29	10.1824	10.3537	hsa-miR-181a-2-3p	hsa-miR-345-5p	hsa-miR-607	hsa-miR-873-3p	hsa-miR-219a-1-3p
ASCRP000759	0	0	4.54594	up	hsa_circRNA_100374	hsa_circ_0007360	exonic	chr1	+	161748033	161772062	uc001gbq.2	ATF6	TGTCGGTTCAGATATTCTGCTCTCTTTGCTGAACTCGGTTATTTCA	3578.43	331.167	11.2426	9.05802	3675.5	3474	3669.83	3472.33	3600.5	359.333	323.5	321.667	321.833	329.5	11.2514	11.2207	11.2764	11.2144	11.2501	9.16737	9.04838	9.02288	9.03048	9.021	hsa-miR-653-3p	hsa-miR-181b-5p	hsa-miR-873-3p	hsa-miR-762	hsa-miR-335-3p
ASCRP000794	0	0	2.61549	up	hsa_circRNA_100411	hsa_circ_0015453	exonic	chr1	+	179316734	179318077	uc010pnk.2	SOAT1	CTTACAAGGACTTTCTCTGGGTGTGCTGATTCTCTTCCTTACTTTT	3472.53	530.533	11.192	9.80487	3549.5	3463.17	3453	3428.67	3468.33	539.5	537.333	523.833	511	541	11.1941	11.2174	11.1718	11.1934	11.1831	9.8107	9.85075	9.79808	9.75642	9.80841	hsa-miR-19b-3p	hsa-miR-19a-3p	hsa-miR-130b-3p	hsa-miR-122-5p	hsa-miR-575
ASCRP000804	4.4e-10	2e-09	3.03952	up	hsa_circRNA_100421	hsa_circ_0006324	exonic	chr1	-	197611840	197627499	uc001gue.3	DENND1B	CAAATTAAGCACTTTACCTTCCCTGGTTTGAAGTGTATTACAAGCT	547.133	96.1	8.58397	6.98013	556.833	546	541.667	541.833	549.333	101.167	96.1667	94	94.6667	94.5	8.58955	8.60481	8.56598	8.57545	8.58406	7.08023	7.06379	6.96289	6.96382	6.8299	hsa-miR-145-5p	hsa-miR-103a-3p	hsa-miR-107	hsa-miR-496	hsa-miR-372-5p
ASCRP000805	0	0	3.06518	up	hsa_circRNA_100422	hsa_circ_0015796	exonic	chr1	-	197621364	197627499	uc001gue.3	DENND1B	AATTTGAGTGTGTTACCTTCCCTGGTTTGAAGTGTATTACAAGCTT	777.7	128.433	9.09379	7.47782	789.833	773.667	775.5	779.667	769.833	129.5	128	126.5	126.167	132	9.09561	9.11177	9.0851	9.09702	9.07945	7.49148	7.51974	7.47218	7.46013	7.44556	hsa-miR-496	hsa-miR-145-5p	hsa-miR-876-3p	hsa-miR-1185-2-3p	hsa-miR-584-3p
ASCRP000821	2e-11	0	2.00263	up	hsa_circRNA_100438	hsa_circ_0006827	exonic	chr1	-	207989273	207990759	uc001hgr.2	mir-29b-2	ATTTAACCGCTCTCTGCCTCCCAGAGGACTCAGGAGAGTGCAGCTT	7305.2	1390.83	12.3248	11.3229	7197.33	7170.33	7530.33	7193	7435	1407.5	1373.67	1369	1404.67	1399.33	12.2704	12.3136	12.3656	12.318	12.3564	11.3281	11.3287	11.3089	11.3476	11.3012	hsa-miR-383-3p	hsa-miR-767-5p	hsa-miR-509-5p	hsa-miR-145-5p	hsa-miR-502-5p
ASCRP000836	1e-11	0	2.25938	up	hsa_circRNA_100453	hsa_circ_0008659	exonic	chr1	-	214564330	214571344	uc010pty.2	PTPN14	ATCCTCTCTGGACAATCATGGAAACTGTGTACACCTTGGCATTTTC	837.867	168.867	9.19905	8.02313	861.333	831.833	829.167	838.833	828.167	172	167.167	162	172	171.167	9.2198	9.20693	9.18369	9.20025	9.1846	8.0431	8.02976	7.9789	8.0749	7.98898	hsa-miR-670-3p	hsa-miR-539-5p	hsa-miR-556-5p	hsa-miR-583	hsa-miR-556-3p
ASCRP000853	1.7514e-07	4.19e-07	2.41372	up	hsa_circRNA_100470	hsa_circ_0016726	exonic	chr1	+	227075791	227076750	uc001hqk.2	PSEN2	TCTGTGTATGTTCATCCATGGCTGGTTGATCATGTCTTCACTGATG	146.1	46.3	6.67308	5.40182	146.333	144.333	143.167	148.5	148.167	48.3333	45.1667	47.3333	44.3333	46.3333	6.669	6.68426	6.68658	6.62802	6.69754	5.51464	5.41238	5.50727	5.46656	5.10826	hsa-miR-103a-3p	hsa-miR-107	hsa-miR-30b-3p	hsa-miR-323a-5p	hsa-miR-588
ASCRP000890	0	0	2.94878	up	hsa_circRNA_100508	hsa_circ_0017280	exonic	chr1	+	245530135	245583047	uc010pyq.1	KIF26B	GCCGCCTCCTTCTTTGCACGGACCCTGCTTTCTCGGCTGTGATTCA	18088.2	2808.97	13.7523	12.1921	18985.7	18102.8	18012.2	17979.5	17360.8	2794.33	2761.67	2833.5	2823.17	2832.17	13.7778	13.7589	13.738	13.7587	13.7278	12.1483	12.1634	12.2392	12.1949	12.2148	hsa-miR-450a-2-3p	hsa-miR-432-3p	hsa-miR-659-3p	hsa-miR-485-5p	hsa-miR-328-5p
ASCRP000906	0	0	2.78245	up	hsa_circRNA_100525	hsa_circ_0017443	exonic	chr10	+	1123846	1142186	uc001igg.1	WDR37	TGACACTAGTGATTCTAAACTGCCTTCCTCGGTTCGCAGTACACTT	699.833	127.033	8.93863	7.46228	717.667	686	705.167	694.333	696	131.5	125.167	124.667	124.5	129.333	8.95692	8.94455	8.93608	8.9288	8.92682	7.52125	7.47301	7.4501	7.46443	7.40259	hsa-miR-892b	hsa-miR-138-5p	hsa-miR-329-5p	hsa-miR-488-5p	hsa-miR-671-5p
ASCRP000950	0	0	4.01289	up	hsa_circRNA_100571	hsa_circ_0018004	exonic	chr10	+	27024168	27024508	uc001isv.3	PDSS1	TGTTTGCCTGTCAGCAGGTCTCTGTTCTAGGATGTCCCGACCCAGT	1360.03	157.533	9.89492	7.89028	1424.17	1352.83	1325.33	1388.17	1309.67	161.333	157.5	154.167	152.333	162.333	9.93805	9.91085	9.85274	9.9327	9.84026	7.93403	7.8964	7.87885	7.85691	7.88522	hsa-miR-488-3p	hsa-miR-155-3p	hsa-miR-153-5p	hsa-miR-589-3p	hsa-miR-26a-2-3p
ASCRP000975	4.66e-09	1.6e-08	2.11652	up	hsa_circRNA_100600	hsa_circ_0018478	exonic	chr10	-	69714351	69773943	uc001jnf.4	HERC4	TTTCTGATAAGGCAGCACACTTCTGCTTTTGTTCCTTCATCAGGAC	157.233	52.4667	6.78742	5.70573	158.833	155.333	151.167	166.833	154	53.6667	50.3333	53.8333	51.6667	52.8333	6.82051	6.80274	6.74169	6.83321	6.73896	5.74797	5.71296	5.80073	5.6815	5.58547	hsa-miR-186-3p	hsa-miR-545-5p	hsa-miR-600	hsa-miR-578	hsa-miR-195-5p
ASCRP000979	0	0	6.39912	up	hsa_circRNA_100604	hsa_circ_0009172	exonic	chr10	-	70218860	70229920	uc001jog.2	DNA2	CAGCTCTCTCTATTTCAGAAGAAAGTGGTAGCTTCCTTTCCAAGAA	11167.1	785.1	13.0442	10.3664	11239.5	10789.2	11621.7	10785	11400.2	824.167	773.5	772.833	775.667	779.333	13.0394	13.038	13.0654	13.0204	13.058	10.4127	10.352	10.3447	10.3969	10.3254	hsa-miR-578	hsa-miR-21-3p	hsa-miR-642a-5p	hsa-miR-607	hsa-miR-138-5p
ASCRP000981	0	0	3.17359	up	hsa_circRNA_100606	hsa_circ_0018529	exonic	chr10	-	70246900	70248386	uc001joi.3	SLC25A16	CCGGAATTTGAAAAGTGCCTGTGTTTCATTTTTTACTTTTGGTACC	397.2	72.7667	8.106	6.43989	407.667	391.667	397	392.333	397.333	73.5	72.6667	71.1667	70.1667	76.3333	8.13599	8.11944	8.10051	8.07687	8.0972	6.4658	6.50685	6.41952	6.37418	6.43308	hsa-miR-548a-5p	hsa-miR-766-3p	hsa-miR-137	hsa-miR-1323	hsa-miR-641
ASCRP001020	0	0	4.19642	up	hsa_circRNA_100646	hsa_circ_0002435	exonic	chr10	-	93902785	93904869	uc001khu.2	CPEB3	ATTTTCCTCCTAAAGGTCGATCTTCTCTCTTTCCCTTTGAAGATGC	15421	1612.7	13.5332	11.464	16103.2	15363.8	15524.8	15197.7	14915.7	1665.17	1600.67	1621	1549.83	1626.83	13.5545	13.5345	13.5217	13.5446	13.5106	11.4714	11.4898	11.4744	11.4294	11.4552	hsa-miR-34a-5p	hsa-miR-499a-5p	hsa-miR-146a-5p	hsa-miR-146b-5p	hsa-miR-506-5p
ASCRP001021	5.4e-10	2e-09	2.33896	up	hsa_circRNA_100647	hsa_circ_0019172	exonic	chr10	+	94653105	94679807	uc009xub.3	EXOC6	TTCTGTTTTGGTCTGTGTATGATGACCAACCAAATGCGCACAAGAA	91.9667	36.8	6.00464	4.77877	88.1667	88.3333	90	90.1667	103.167	36.8333	35.5	36.3333	36	39.3333	5.98112	6.01312	6.02595	5.89739	6.10561	4.76084	4.74741	4.80203	4.80267	4.78089	hsa-miR-33a-3p	hsa-miR-582-5p	hsa-miR-587	hsa-miR-877-3p	hsa-miR-544a
ASCRP001042	4.4e-10	2e-09	3.13714	up	hsa_circRNA_100668	hsa_circ_0019607	exonic	chr10	-	103552595	103570071	uc001ktv.2	MGEA5	TAAGGATGAGAGCAACTTATGACTCTCATCTCTGCTGCACGAGAAT	375.467	70.9	8.02474	6.37529	403.667	375.333	357	378.167	363.167	70	72.8333	69	70.1667	72.5	8.12419	8.05689	7.95127	8.03021	7.96115	6.30908	6.50176	6.37311	6.36605	6.32645	hsa-miR-16-1-3p	hsa-miR-374a-3p	hsa-miR-17-5p	hsa-miR-106a-5p	hsa-miR-376c-5p
ASCRP001059	0	0	2.13195	up	hsa_circRNA_100685	hsa_circ_0020080	exonic	chr10	+	116590610	116608496	uc001lcb.3	FAM160B1	TCATAGGCAGCTTGCACCTTCTCTTCCTTTACAAGAAGATTTTGTT	5304.33	974.633	11.8745	10.7823	5403.17	5227	5271.33	5266.17	5354	983.167	971	967	950	1002	11.8603	11.8662	11.8672	11.871	11.9078	10.773	10.817	10.7743	10.7459	10.8013	hsa-miR-26b-3p	hsa-miR-222-5p	hsa-let-7e-5p	hsa-let-7a-5p	hsa-let-7c-5p
ASCRP001062	2e-10	1e-09	2.05463	up	hsa_circRNA_100688	hsa_circ_0020097	exonic	chr10	+	117221450	117278834	uc001lcg.3	ATRNL1	ACCTTCTTCAGACAGCCTTTTGATTGATTATCAATTTACCTTCAGC	166.767	54.9333	6.87551	5.83663	171.5	160	170.5	166	165.833	54.8333	53.6667	53.1667	55.8333	57.1667	6.9146	6.84771	6.9206	6.83551	6.85915	5.7725	5.83193	5.8433	5.89824	5.8372	hsa-miR-625-3p	hsa-miR-382-5p	hsa-miR-628-5p	hsa-miR-141-5p	hsa-miR-217
ASCRP001088	3e-11	0	2.03918	up	hsa_circRNA_100714	hsa_circ_0020336	exonic	chr10	+	126631025	126662967	uc010qug.2	ZRANB1	TGCATGACTGTTCACATTGCTTCCTGCCTGACACAGCTCACTTCAA	746.133	167.033	9.03196	8.00397	774.167	718.5	748	739.833	750.167	169.5	166.833	161.5	170	167.333	9.07003	9.00262	9.02754	9.0243	9.03531	8.01891	8.01467	7.96744	8.05477	7.96405	hsa-miR-137	hsa-miR-449c-5p	hsa-miR-431-5p	hsa-miR-192-3p	hsa-miR-146a-3p
ASCRP001122	1.99e-09	8e-09	2.28049	up	hsa_circRNA_100748	hsa_circ_0020926	exonic	chr11	+	3988781	3988912	uc001lyv.2	STIM1	TGTGGATGTGGAAGAAAGTGATGAGAGTTTTGCCGAATTGACAAGC	302.2	76.5667	7.73371	6.54437	294.333	294.833	315.667	294.333	311.833	78.6667	77	75.5	75	76.6667	7.69234	7.72158	7.79808	7.68348	7.77307	6.62684	6.58294	6.53447	6.55326	6.42432	hsa-miR-136-3p	hsa-miR-598-3p	hsa-miR-556-3p	hsa-miR-335-3p	hsa-miR-499a-3p
ASCRP001124	1.5e-10	1e-09	2.06733	up	hsa_circRNA_100750	hsa_circ_0020929	exonic	chr11	+	3988781	4080626	uc001lyv.2	STIM1	TCTTTGGGCCTCCTCTCTAGTTTTGCCGAATTGACAAGCCCCTGTG	5360.33	995.033	11.8916	10.8438	5540.67	5316.5	5380.67	5281.83	5282	1036.5	982.5	978	970.5	1007.67	11.8977	11.8911	11.9043	11.8777	11.8873	10.9456	10.8226	10.8129	10.8203	10.8179	hsa-miR-1301-3p	hsa-miR-215-3p	hsa-miR-873-5p	hsa-miR-556-5p	hsa-miR-136-3p
ASCRP001125	1e-11	0	2.77918	up	hsa_circRNA_100751	hsa_circ_0020934	exonic	chr11	+	4076755	4080626	uc001lyv.2	STIM1	CCTCCTCTCTTATACAATTGGACCGTGGATGAGGTGGTACAGTGGC	9374.43	1346.3	12.7663	11.2916	9551.67	9086.83	9953.17	8984	9296.5	1396.83	1354.67	1316.33	1350.5	1313.17	12.7504	12.7335	12.8396	12.7218	12.7861	11.3204	11.3131	11.2699	11.305	11.2498	hsa-miR-1301-3p	hsa-miR-215-3p	hsa-miR-493-3p	hsa-miR-608	hsa-miR-670-3p
ASCRP001176	9e-11	1e-09	3.1662	up	hsa_circRNA_100802	hsa_circ_0009018	exonic	chr11	+	44129232	44135851	uc010rfo.2	EXT2	AAGGACCAGGGAGTGTGAGGAAGAGGCTGTCTGTGTCATTATGTGT	342.567	68.0667	7.90597	6.24322	359	342	333.333	348	330.5	67	66.3333	68.1667	65.1667	73.6667	7.96143	7.93013	7.87806	7.91346	7.84679	6.19895	6.2043	6.32815	6.16753	6.31716	hsa-miR-637	hsa-miR-628-5p	hsa-miR-499a-3p	hsa-miR-326	hsa-miR-608
ASCRP001189	1.08e-09	4e-09	2.15877	up	hsa_circRNA_100815	hsa_circ_0004075	exonic	chr11	-	47774467	47776216	uc001ngj.3	FNBP4	ACTGGCAGGAGGCGGTCTATGCTTGCTTGGTGCTTATGCTGACAGT	152.667	50.7333	6.74333	5.63312	152	151.5	156.333	151.167	152.333	51.8333	48.3333	50	49.1667	54.3333	6.7418	6.76896	6.79372	6.68449	6.72767	5.67999	5.54917	5.68746	5.57286	5.67612	hsa-miR-28-5p	hsa-miR-608	hsa-miR-496	hsa-miR-598-3p	hsa-miR-29b-1-5p
ASCRP001201	4.88e-09	1.7e-08	2.41802	up	hsa_circRNA_100827	hsa_circ_0022249	exonic	chr11	-	61044064	61045948	uc001nra.3	VWCE	TTGTGTTCCAGGCTGTTTTCACAGTGGTGTCGTCCGAGCTGAAGGG	239.467	63.1667	7.40854	6.13471	247.833	232.5	237	239.667	240.333	66.5	64.3333	61	60	64	7.45707	7.40027	7.39683	7.38008	7.40846	6.28241	6.2067	6.08134	6.03864	6.06446	hsa-miR-510-5p	hsa-miR-30b-3p	hsa-miR-570-3p	hsa-miR-143-5p	hsa-miR-185-5p
ASCRP001219	0	0	2.5764	up	hsa_circRNA_100845	hsa_circ_0022614	exonic	chr11	+	63662630	63663105	uc001nxv.4	MARK2	AACTGAACTCCTCCAGCCTCCAGAAACCCACCTTGGGACACCTTGA	5388.7	868.2	11.899	10.5336	5491	5366.83	5370.83	5416.33	5298.5	857.167	867.167	869.333	863.833	883.5	11.8853	11.9022	11.9105	11.9067	11.8902	10.4895	10.5542	10.5368	10.5512	10.5363	hsa-miR-15b-3p	hsa-miR-130b-5p	hsa-miR-412-3p	hsa-miR-526b-5p	hsa-miR-299-3p
ASCRP001235	3.8e-10	2e-09	2.04596	up	hsa_circRNA_100861	hsa_circ_0023180	exonic	chr11	+	68115314	68125315	uc001ont.3	LRP5	GCTCGTTCCGCCTCGCCGCTCCTGCTATTTGCCAACCGCCGGGACG	3716.9	749.233	11.308	10.2752	3799.33	3634.67	3849	3584.67	3716.83	760.333	754.333	736	765.833	729.667	11.3037	11.3026	11.3601	11.2691	11.3046	10.251	10.2987	10.2563	10.3572	10.2129	hsa-miR-770-5p	hsa-miR-588	hsa-miR-125a-3p	hsa-miR-455-3p	hsa-miR-545-5p
ASCRP001241	1.0553e-07	2.65e-07	2.69109	up	hsa_circRNA_100868	hsa_circ_0023255	exonic	chr11	-	68529002	68529155	uc001oof.4	CPT1A	CCTTTCCTTAAGGAAGTGGAACAGAGGCTGAAGTTGTTCAAGTTGG	159.467	46.5	6.80158	5.37339	149.667	147	178	148	174.667	46	45	44.6667	49.6667	47.1667	6.71666	6.73479	6.97132	6.6544	6.93072	5.36684	5.37728	5.33907	5.54884	5.23492	hsa-miR-298
ASCRP001249	0	0	3.86429	up	hsa_circRNA_100876	hsa_circ_0023404	exonic	chr11	+	71668272	71671937	uc001ora.3	RNF121	CTCCTACAATGTTGATATGTCAGATCTCTCTCCAGAAGAGCAATGG	3890.73	418.5	11.3954	9.44523	3996	3817	3926.83	3848.17	3865.67	420.833	413	418.333	415.333	425	11.4054	11.3872	11.4016	11.3975	11.3855	9.42876	9.4409	9.45636	9.46936	9.43076	hsa-miR-636	hsa-miR-665	hsa-miR-217	hsa-miR-136-5p	hsa-miR-646
ASCRP001255	2e-11	0	2.87322	up	hsa_circRNA_100882	hsa_circ_0002383	exonic	chr11	-	72468811	72470426	uc001osy.3	STARD10	GACCCCAAAGTGCCGGATGGAGTGCTGTGATGTGCCAGCCGAGACA	555.467	101.667	8.60572	7.08305	571.667	541.833	553	556.833	554	108	99.1667	98.1667	100.333	102.667	8.62851	8.58837	8.60467	8.60473	8.60233	7.17936	7.05928	7.06777	7.09943	7.00943	hsa-miR-665	hsa-miR-518c-5p	hsa-let-7e-5p	hsa-let-7c-5p	hsa-miR-22-5p
ASCRP001256	9e-11	1e-09	3.98668	up	hsa_circRNA_100883	hsa_circ_0005918	exonic	chr11	-	72695132	72700142	uc001oth.4	FCHSD2	CATTATGAAGTGTGTGGACCAGTTGACAAAGATCCAAACTGAATTA	481.467	72.1333	8.39254	6.39736	483	457.333	499.5	467.333	500.167	74.3333	72	71.3333	71.6667	71.3333	8.38113	8.34889	8.44738	8.34307	8.44224	6.42249	6.45491	6.43152	6.43943	6.23843	hsa-miR-217	hsa-miR-376a-2-5p	hsa-miR-92b-3p	hsa-miR-511-5p	hsa-miR-92a-3p
ASCRP001279	1.62561e-06	3.198e-06	2.06869	up	hsa_circRNA_100906	hsa_circ_0023858	exonic	chr11	+	82917099	82947551	uc001ozz.1	ANKRD42	TGGCAAAGAGTGTCTTCATTGGCTGCTCTGGCATGGAGCTGATATC	130.433	49.2	6.51923	5.47052	135	128.333	127	131.167	130.667	46.8333	45.8333	46.3333	45.6667	61.3333	6.57851	6.54802	6.50843	6.46238	6.49882	5.35767	5.39395	5.44502	5.36394	5.79201	hsa-miR-136-5p	hsa-miR-324-5p	hsa-miR-374a-3p	hsa-miR-653-3p	hsa-miR-330-5p
ASCRP001318	0	0	4.81698	up	hsa_circRNA_100946	hsa_circ_0024162	exonic	chr11	-	107673726	107673881	uc001pjq.3	SLC35F2	TTTTTGTTGGACTCTTTCTGTTTGGCTATAAGCCCTGCTGTTCGTG	1044.6	111.8	9.5074	7.23927	1109.83	1022.67	1037	1027.33	1026.17	119.167	108.667	110	106.833	114.333	9.56632	9.50193	9.50735	9.47732	9.48408	7.34151	7.20287	7.23875	7.21748	7.19576	hsa-let-7g-3p	hsa-miR-127-5p	hsa-miR-1468-3p	hsa-miR-183-5p	hsa-miR-891a-3p
ASCRP001374	0	0	2.12474	up	hsa_circRNA_101003	hsa_circ_0025202	exonic	chr12	+	6646474	6647162	uc001qop.1	GAPDH	CACTTTGTCAAGCTCATTTCCTGCAATGCCTCCTGCACCACCAACT	1536.63	316.3	10.0813	8.994	1560	1519.67	1533.83	1545.67	1524	329.833	316	310.333	307.333	318	10.0713	10.0839	10.0737	10.0953	10.0822	9.04134	9.01322	8.98155	8.95969	8.97421	hsa-miR-194-3p	hsa-miR-212-5p	hsa-miR-449a	hsa-miR-34c-5p	hsa-miR-449b-5p
ASCRP001410	0	0	2.8204	up	hsa_circRNA_101040	hsa_circ_0025822	exonic	chr12	-	31586088	31600703	uc001rkh.1	DENND5B	ACTTGAGGGAGGCTTCCTTTCTGTCTGACCAGCCTGAGCCTTACCT	1388.37	219.533	9.92598	8.43008	1419	1355.33	1406.83	1377	1383.67	222.667	222.667	216.333	218.833	217.167	9.93561	9.9111	9.9416	9.9209	9.92069	8.44726	8.45468	8.42988	8.44016	8.37842	hsa-miR-767-3p	hsa-miR-103a-2-5p	hsa-miR-520e	hsa-miR-526b-3p	hsa-miR-373-3p
ASCRP001413	2.22e-09	8e-09	2.9046	up	hsa_circRNA_101043	hsa_circ_0025887	exonic	chr12	+	40696590	40697936	uc001rmi.3	LRRK2	AACTGAAAGAGCTGCTATGCCTTTCTTGCCTCCTTCTATGACAATC	2439.63	363.4	10.7229	9.18458	2478.17	2435.33	2456.67	2429	2399	342.833	346.167	348.5	340.667	438.833	10.7223	10.7428	10.7327	10.712	10.7047	9.10744	9.15287	9.1473	9.12222	9.39307	hsa-miR-648	hsa-miR-767-3p	hsa-miR-199a-5p	hsa-miR-492	hsa-miR-199b-5p
ASCRP001460	6e-11	0	2.13049	up	hsa_circRNA_101092	hsa_circ_0008594	exonic	chr12	+	64456696	64509673	uc001srv.2	SRGAP1	AGTGAAGATGTGCTGTGATCTTGGCTACCATGCAAGTCTGAACAGA	133.867	47.3333	6.56027	5.46909	131.833	130.667	132.5	140.333	134	46.3333	47.6667	45.3333	47	50.3333	6.55528	6.56657	6.55701	6.5791	6.54341	5.40548	5.53921	5.45367	5.50166	5.44541	hsa-miR-631	hsa-miR-612	hsa-miR-221-5p	hsa-miR-889-3p	hsa-miR-1298-3p
ASCRP001502	2e-11	0	3.00885	up	hsa_circRNA_101136	hsa_circ_0028123	exonic	chr12	+	109660311	109661709	uc001tob.3	ACACB	AAACAAAGTCGTGTGCATGGCGTCCTTGGAGGATGAGCTGTGTGGC	283.1	60.8333	7.64611	6.05689	284.833	280.833	279.833	281.667	288.333	64.3333	58.3333	59.5	59.3333	62.6667	7.65363	7.65635	7.63247	7.62984	7.65825	6.16838	6.02325	6.07548	6.00179	6.01558	hsa-miR-487a-5p	hsa-miR-758-5p	hsa-miR-597-3p	hsa-miR-582-3p	hsa-miR-520f-3p
ASCRP001505	0	0	7.59172	up	hsa_circRNA_101139	hsa_circ_0028173	exonic	chr12	+	110764194	110780253	uc001tqk.4	ATP2A2	AAGTTGTCTGGTGAATCTGTCTCTGTCATCAAGCACACTGATCCCG	10600.4	634.2	12.966	10.0415	10877	10363.7	10942	10200.7	10618.5	655	627.667	621.333	632.167	634.833	12.9718	12.956	12.9832	12.9305	12.9884	10.0668	10.0404	10.0214	10.0571	10.0219	hsa-miR-640	hsa-miR-29b-1-5p	hsa-miR-508-5p	hsa-miR-598-3p	hsa-miR-145-5p
ASCRP001508	0	0	2.08526	up	hsa_circRNA_101142	hsa_circ_0028190	exonic	chr12	-	110820647	110834257	uc001tqo.2	ANAPC7	CCGTGGGTGGTTTCTGGTGAGTTATTCTCCCCACCTCAGAAGTACC	2222.57	445.233	10.6012	9.54092	2268	2184.83	2218.83	2225.67	2215.5	436.333	441	446.167	440.333	462.333	10.6006	10.6057	10.6031	10.5938	10.6025	9.4946	9.54645	9.5509	9.55235	9.56031	hsa-miR-526b-5p	hsa-miR-181d-5p	hsa-miR-181b-5p	hsa-miR-338-3p	hsa-miR-181a-5p
ASCRP001527	0	0	2.89074	up	hsa_circRNA_101164	hsa_circ_0028602	exonic	chr12	+	117273764	117274087	uc001twc.4	RNFT2	AGCCTCTGATTCTCCTGTGCCAGTCCTTCGACATCTGTGGACGTGT	23084.6	3342.9	14.0568	12.5253	23691.8	23257.3	22944.3	23248.3	22281.2	3446.17	3279.67	3325.17	3302.83	3360.67	14.0429	14.0833	14.0394	14.093	14.0253	12.5429	12.5117	12.5361	12.5114	12.5246	hsa-miR-103a-2-5p	hsa-miR-148b-5p	hsa-miR-221-5p	hsa-miR-378a-5p	hsa-miR-202-3p
ASCRP001541	0	0	3.27982	up	hsa_circRNA_101178	hsa_circ_0005043	exonic	chr12	+	121002874	121009094	uc001tyq.4	RNF10	CTTTGCCCAGGATGTTCGACAGCGTCACAGATATCTCTCTCACTTG	528.833	87.8667	8.53179	6.81818	541.667	530.667	519.167	539.333	513.333	88.6667	87.5	88.5	83.3333	91.3333	8.54129	8.5562	8.5108	8.56029	8.49039	6.82277	6.82696	6.85482	6.80087	6.78546	hsa-miR-422a	hsa-miR-874-3p	hsa-miR-765	hsa-miR-552-3p	hsa-miR-516a-5p
ASCRP001568	1e-11	0	2.63707	up	hsa_circRNA_101205	hsa_circ_0006078	exonic	chr12	+	125587224	125591814	uc009zyh.3	AACS	TTCCGCTGGGGGTGTGCTGGACCGGTTTTCTCAAATTCAGCCAAAG	524.233	104.9	8.52124	7.1223	528.667	508.5	536.5	513.833	533.667	105.667	105.333	105	102.667	105.833	8.50939	8.50304	8.5561	8.49558	8.54209	7.12426	7.1507	7.17998	7.11077	7.04581	hsa-miR-488-3p	hsa-miR-653-3p	hsa-miR-552-5p	hsa-miR-767-5p	hsa-miR-197-3p
ASCRP001576	1e-11	0	2.07863	up	hsa_circRNA_101213	hsa_circ_0029426	exonic	chr12	+	131357380	131357465	uc001uir.3	RAN	AAGTATGTAGCTTGTATTGGTTGGTGATGGTGGTACTGGAAAAACG	3776.83	752.267	11.3362	10.2806	3792.67	3716.83	3862.67	3707.83	3804.17	790.333	738.833	734.833	740.5	756.833	11.3014	11.3433	11.3624	11.3263	11.3476	10.3329	10.254	10.253	10.2925	10.2705	hsa-miR-431-3p	hsa-miR-493-3p	hsa-miR-372-5p
ASCRP001586	1.5e-10	1e-09	3.12926	up	hsa_circRNA_101223	hsa_circ_0029605	exonic	chr13	+	20235837	20244503	uc001umg.3	MPHOSPH8	TTCAGCTTCCTGTTTTTCTGGATTCCAGTGGAATGACACTGGTGAT	281.933	60.5	7.64121	5.99538	285.833	276	289	276.5	282.333	61.6667	60.3333	59.6667	58.6667	62.1667	7.6519	7.63451	7.69022	7.58779	7.64161	6.04317	6.07438	6.03811	5.94691	5.87435	hsa-miR-22-5p	hsa-miR-218-2-3p	hsa-miR-203a-5p	hsa-miR-214-3p	hsa-miR-26a-2-3p
ASCRP001610	1.2e-10	1e-09	2.37547	up	hsa_circRNA_101247	hsa_circ_0029961	exonic	chr13	+	33306237	33320238	uc010abf.3	PDS5B	CATTAGCTATCAACAGCCTTGCTTCCTGTTTTACATCACAAATCTA	402	90.1667	8.12349	6.87528	410.667	388.333	410.333	396.667	404	90.5	87.3333	86.3333	92.3333	94.3333	8.14872	8.1032	8.14527	8.09677	8.12347	6.87019	6.84988	6.79615	6.96788	6.89229	hsa-miR-562	hsa-miR-424-5p	hsa-miR-15b-5p	hsa-miR-16-5p	hsa-miR-15a-5p
ASCRP001611	1.32e-09	5e-09	2.51487	up	hsa_circRNA_101248	hsa_circ_0029976	exonic	chr13	+	35615069	35644989	uc021ric.1	NBEA	CAACTGTCTGCTGGTTGGTGGAGAATTTGACTTGGAGATGAACTTT	250.267	63.2	7.47534	6.14486	250.667	252.833	239	263	245.833	65.6667	62.8333	63.3333	60.1667	64	7.47374	7.52425	7.41814	7.51964	7.44095	6.21717	6.18371	6.19215	6.12403	6.00723	hsa-miR-215-3p	hsa-miR-485-3p	hsa-miR-96-3p	hsa-miR-34a-5p	hsa-miR-449b-5p
ASCRP001616	1.32e-09	5e-09	2.01487	up	hsa_circRNA_101253	hsa_circ_0030045	exonic	chr13	+	41367293	41373451	uc010tfb.2	SLC25A15	CAAAGCTGAGGGATATGTGGTGCCTGTCATAAGCTCCAGAGAGCTG	219.033	68.4333	7.27611	6.26542	222.333	213.167	215.833	221.833	222	70.6667	67.8333	66	67.8333	69.8333	7.30266	7.26555	7.26682	7.26903	7.27649	6.34598	6.29728	6.23386	6.291	6.15898	hsa-miR-650	hsa-miR-605-3p	hsa-miR-876-5p	hsa-miR-526b-5p	hsa-miR-569
ASCRP001636	0	0	3.11079	up	hsa_circRNA_101275	hsa_circ_0030428	exonic	chr13	-	75915260	75915723	uc001vjl.1	TBC1D4	AGGCCCTTCTGTCTCTACCCACCAAGAGCCAAGCTGGTGATACAGA	11478.1	1602.8	13.0873	11.45	11801.2	11340.7	11513.5	11320.7	11414.3	1666.17	1560.17	1578.83	1595.5	1613.33	13.1065	13.1169	13.0496	13.1033	13.0604	11.4731	11.4424	11.4304	11.4651	11.4392	hsa-miR-892b	hsa-miR-29b-2-5p	hsa-miR-22-3p	hsa-miR-670-5p	hsa-miR-125b-2-3p
ASCRP001639	0	0	2.88747	up	hsa_circRNA_101278	hsa_circ_0004217	exonic	chr13	-	77791974	77818086	uc010aev.3	MYCBP2	TTGGAAGTTTTTCTGATCTGTGGTTGTGGTTCCGGAGAATCTGGTT	512.767	94.6667	8.48929	6.95949	516.333	501.833	521.667	502	522	96.6667	94	93.5	92.5	96.6667	8.47329	8.4946	8.51187	8.45889	8.50781	6.98517	7.00512	6.94947	6.9619	6.89578	hsa-miR-2113	hsa-miR-489-3p	hsa-miR-217	hsa-miR-22-5p	hsa-miR-219a-1-3p
ASCRP001650	0	0	2.89294	up	hsa_circRNA_101290	hsa_circ_0030724	exonic	chr13	+	99966350	99970323	uc001vob.4	UBAC2	AAGTGGACTTCCTGGCACCTGTGTTTGCTCTGTTTGTACCATTTTA	1064.87	166.967	9.53769	8.00516	1100.5	1062.67	1054.17	1074.33	1032.67	172.667	162.667	167.333	161.667	170.5	9.55307	9.55828	9.52455	9.55618	9.49637	8.06223	7.96894	8.03395	7.96394	7.99672	hsa-miR-2113	hsa-miR-187-5p	hsa-miR-551b-5p	hsa-miR-558	hsa-miR-455-5p
ASCRP001664	3e-11	0	3.50333	up	hsa_circRNA_101305	hsa_circ_0002807	exonic	chr13	+	114149816	114164739	uc001vtt.4	TMCO3	CTCGGGGTGACAAAGAAGCTGAAAATGTGTGTCTGACATGCAAGCT	262.467	53.3667	7.54092	5.73219	270.333	255.667	259.333	258.667	268.333	54.8333	50.8333	52	54.1667	55	7.58427	7.53939	7.52242	7.49715	7.56136	5.78669	5.66939	5.71371	5.8284	5.66275	hsa-miR-205-5p	hsa-miR-202-5p	hsa-miR-141-5p	hsa-miR-516b-5p	hsa-miR-130b-5p
ASCRP001681	0	0	2.33907	up	hsa_circRNA_101322	hsa_circ_0031258	exonic	chr14	-	23416379	23421892	uc001who.3	HAUS4	GTCTGATTAGTGTGCAGCAAACAACTTCCTCCTTGTAACCTGAGTA	556.667	121.667	8.60441	7.37848	559	553.333	552.667	563.833	554.5	122	119.667	121.667	119.167	125.833	8.59161	8.62479	8.59548	8.61504	8.59515	7.3913	7.36953	7.41395	7.36595	7.35166	hsa-miR-501-5p	hsa-miR-759	hsa-miR-216a-5p	hsa-miR-152-5p	hsa-miR-506-5p
ASCRP001687	1.5e-10	1e-09	2.51442	up	hsa_circRNA_101328	hsa_circ_0007750	exonic	chr14	-	24735635	24737825	uc001wof.3	RABGGTA	AGGAGCTGCTACTGTGCAACAACCCTCTGTGACCTGCCTGCTGCCT	592.167	121.167	8.69887	7.36865	623.333	586	586.5	595.833	569.167	126.333	121.667	117.333	118.667	121.833	8.75451	8.70909	8.69234	8.69594	8.64248	7.43793	7.42775	7.34513	7.33702	7.29539	hsa-miR-615-5p	hsa-miR-761	hsa-miR-593-5p	hsa-miR-766-3p	hsa-miR-646
ASCRP001695	0	0	4.09314	up	hsa_circRNA_101336	hsa_circ_0031554	exonic	chr14	-	31813101	31844174	uc001wrf.4	HEATR5A	CTGGTTAGCTGCCTCTGTGTCCTGCAGTTGTTAGCCATCACCTTGC	2995.23	304.933	10.973	8.93984	3022.67	3038.83	2933.33	3060.33	2921	304.333	299.333	309.667	301.667	309.667	10.972	11.0034	10.9357	11.0085	10.9456	8.92349	8.93324	8.97738	8.93508	8.93002	hsa-miR-320b	hsa-miR-320a	hsa-miR-320c	hsa-miR-128-3p	hsa-miR-585-5p
ASCRP001712	1e-11	0	2.47221	up	hsa_circRNA_101353	hsa_circ_0031897	exonic	chr14	+	51710573	51713938	uc001wza.4	TMX1	ATGGTTTGGTCCAGGTTCTGTTCTTTATGCCCCGTGGTGCCCTGCT	743.933	145.233	9.03036	7.72455	770	722.333	757.167	716.667	753.5	148	144.5	145.667	140.167	147.833	9.06777	9.01516	9.05241	8.97056	9.04589	7.75411	7.75276	7.74838	7.67945	7.68808	hsa-miR-561-3p	hsa-miR-545-3p	hsa-miR-504-5p	hsa-miR-450b-5p	hsa-miR-335-5p
ASCRP001726	7.52e-09	2.5e-08	2.68596	up	hsa_circRNA_101367	hsa_circ_0001998	exonic	chr14	+	65922338	66028484	uc001xin.3	FUT8	AATCTCTCCGGTTGCTGCTTTTGCTCAGAGGACATCCATGACCCTA	852.1	153.567	9.22277	7.79733	904	824.333	860	816.833	855.333	144.333	147	145.667	142.667	188.167	9.28428	9.19655	9.23768	9.16615	9.22916	7.71821	7.78411	7.73877	7.7368	8.00876	hsa-miR-570-3p	hsa-miR-455-3p	hsa-miR-17-3p	hsa-miR-552-3p	hsa-miR-548c-3p
ASCRP001732	0	0	2.78404	up	hsa_circRNA_101373	hsa_circ_0005139	exonic	chr14	-	68156928	68159769	uc001xjv.4	RDH11	AGACTAAAAGGAAAATGCTGTCCAGTGGGGTGTGTACATCAACTGT	755.633	134.467	9.05166	7.57448	782.5	723.667	771.833	736.167	764	134	132.167	133.333	134.5	138.333	9.08507	9.01169	9.08001	9.0139	9.06766	7.54946	7.56437	7.60629	7.59323	7.55905	hsa-miR-33a-5p	hsa-miR-20a-3p	hsa-miR-9-5p	hsa-miR-642a-3p	hsa-miR-33b-5p
ASCRP001740	0	0	2.97872	up	hsa_circRNA_101381	hsa_circ_0004781	exonic	chr14	+	71413631	71435827	uc001xmn.4	PCNX	GAAGAACAAGGCCCTTCCTTCTACCATGATTATAGTAGCAGTTTAT	4850.03	698.067	11.7357	10.161	4860.83	4783.33	4950.5	4770.67	4884.83	690.667	689.333	701.833	683.667	724.833	11.6867	11.7468	11.771	11.7315	11.7425	10.126	10.1533	10.1751	10.1567	10.1939	hsa-miR-338-3p	hsa-miR-524-5p	hsa-miR-570-3p	hsa-miR-9-5p	hsa-miR-520d-3p
ASCRP001743	5.2e-10	2e-09	2.46844	up	hsa_circRNA_101384	hsa_circ_0032391	exonic	chr14	+	71428942	71479919	uc001xmo.2	PCNX	TTTGGCCCTGTTTGATAGTGATCCTGGTGGAGGGATTGAAATGTCT	213.7	58.4667	7.24092	5.93732	229.333	206.667	208.667	211.833	212	59.3333	55.8333	57	57	63.1667	7.34512	7.23454	7.21121	7.20368	7.21005	5.98807	5.89426	5.89966	5.88975	6.01486	hsa-miR-574-5p	hsa-miR-592	hsa-miR-653-3p	hsa-miR-212-5p	hsa-miR-485-5p
ASCRP001771	2e-11	0	3.36158	up	hsa_circRNA_101412	hsa_circ_0005252	exonic	chr14	+	76633005	76662315	uc001xsl.3	GPATCH2L	CTTTGTCTAGCCCCAGTGCAGTGAAACCAGCAGTGTGTGTAGCAGC	432.067	74.7	8.24	6.49086	444	435.5	425.333	430.5	425	76.1667	75.6667	71.6667	70.1667	79.8333	8.2679	8.28539	8.21324	8.22966	8.20382	6.52741	6.55944	6.44469	6.40093	6.52184	hsa-miR-138-1-3p	hsa-miR-205-5p	hsa-miR-29a-5p	hsa-miR-199a-5p	hsa-miR-1301-3p
ASCRP001808	8e-11	0	3.06857	up	hsa_circRNA_101457	hsa_circ_0004934	exonic	chr15	-	20671447	20671623	uc001ytg.3	HERC2P3	GTCTCATAAGCTTTTGTCTGGTCCTCTGAGCCCCAGTGAGAGTTTC	1316.13	192.3	9.84388	8.22632	1377.33	1312.67	1306	1307	1277.67	178.667	185.333	202	189	206.5	9.88439	9.86254	9.82344	9.84257	9.80647	8.12213	8.20069	8.31347	8.2087	8.2866	hsa-miR-650	hsa-miR-579-5p	hsa-miR-376c-3p
ASCRP001842	0	0	2.95053	up	hsa_circRNA_101491	hsa_circ_0034762	exonic	chr15	+	42103080	42105299	uc001zoj.4	MAPKBP1	GGAGCTGAGGGTGTGTGGTTGTGTTGTTCAATCCCCGGAAACACAA	20572.4	2984.5	13.8969	12.336	21337	20311.3	20703.7	20257.2	20252.7	3074.83	2945.5	2928.5	3012.67	2961	13.9081	13.8923	13.8782	13.9056	13.9005	12.3701	12.3265	12.3084	12.3678	12.307	hsa-miR-17-3p	hsa-miR-125b-5p	hsa-miR-125a-5p	hsa-miR-584-5p	hsa-miR-562
ASCRP001876	0	0	5.7411	up	hsa_circRNA_101525	hsa_circ_0035381	exonic	chr15	+	55621921	55634000	uc002act.3	PIGB	GTGTTCTGTGTTTTTTTGCCAGTTGTGCTCCTGGTTCACATGGTAT	6244.93	465.6	12.1322	9.61085	6603	6159.17	6188.83	6111	6162.67	494.333	465	462.333	440.833	465.5	12.1696	12.1501	12.111	12.1235	12.1067	9.67359	9.62255	9.60871	9.57083	9.57856	hsa-miR-124-5p	hsa-miR-624-5p	hsa-miR-802	hsa-miR-302d-3p	hsa-miR-9-5p
ASCRP001893	0	0	3.27362	up	hsa_circRNA_101542	hsa_circ_0005327	exonic	chr15	-	60674540	60678285	uc010uhd.2	ANXA2	AAGACCAAAGCTTCCTTCAAAATGTCTACTGTTCACGAAATCCTGT	403.133	72.4667	8.13191	6.42102	399.667	393.167	415.667	399.167	408	74.6667	69	70.1667	72.5	76	8.10259	8.12736	8.1734	8.11185	8.14433	6.47383	6.37167	6.38488	6.46404	6.41069	hsa-miR-324-5p	hsa-miR-330-3p	hsa-miR-889-5p	hsa-miR-127-3p	hsa-miR-320a
ASCRP001939	4.1e-10	2e-09	2.4875	up	hsa_circRNA_101589	hsa_circ_0004033	exonic	chr15	-	73052747	73067438	uc002avg.4	ADPGK	TAGAGTATCAAGCAGAGTCAATGCATGTGTTGATGTGGTGCTCTCA	209.467	57.0667	7.20914	5.89445	223.167	209.333	201.833	213.667	199.333	58	56.5	56.1667	55.1667	59.5	7.30275	7.2473	7.16097	7.22246	7.11226	5.91626	5.93875	5.89864	5.86213	5.85645	hsa-miR-573	hsa-miR-548b-3p	hsa-miR-646	hsa-miR-23a-5p	hsa-miR-23b-5p
ASCRP001967	9.8536e-07	2.034e-06	2.70886	up	hsa_circRNA_101618	hsa_circ_0000643	exonic	chr15	+	80412669	80415142	uc002bfe.2	ZFAND6	GATGTGCAGGGTGTGCAACTGAGGAACATGGCTCAAGAAACTAATC	269.633	66.2	7.58199	6.14431	263.5	267.833	268.333	275.167	273.333	61	56	63.5	57.5	93	7.53765	7.60598	7.5749	7.60391	7.58753	6.05529	5.91271	6.1897	6.02724	6.53658	hsa-miR-26a-2-3p	hsa-miR-885-5p	hsa-miR-575	hsa-miR-134-5p	hsa-miR-150-3p
ASCRP002004	1e-11	0	3.18336	up	hsa_circRNA_101656	hsa_circ_0004200	exonic	chr15	-	96826060	96834012	uc002bto.1	AK000872	CCTTTCTTTGGTCCCAGTTCCTCTGGGAATCGTCCTGTATGCAACA	1413.53	199	9.95032	8.27977	1467.33	1452.17	1367.67	1430.83	1349.67	208.667	194.833	196.167	193	202.333	9.98781	10.0115	9.89811	9.97302	9.88119	8.34503	8.27694	8.26737	8.25132	8.25821	hsa-miR-28-5p	hsa-miR-646	hsa-miR-708-5p	hsa-miR-892b	hsa-miR-452-3p
ASCRP002029	3.84e-09	1.4e-08	2.8802	up	hsa_circRNA_101682	hsa_circ_0037409	exonic	chr16	+	2106196	2108874	uc002con.3	TSC2	ATCATTTTACCAGGATGATCTGTCTGCTGTGCGTCCGGACCGCGTC	212.367	52.7667	7.22604	5.69987	219	211.167	209.667	211.667	210.333	54	54	53	49.8333	53	7.26754	7.25026	7.20915	7.19506	7.20817	5.76721	5.84995	5.73327	5.55862	5.59028	hsa-miR-891a-3p	hsa-miR-769-5p	hsa-miR-26b-3p	hsa-miR-449c-5p	hsa-miR-654-5p
ASCRP002042	3e-11	0	2.33283	up	hsa_circRNA_101695	hsa_circ_0007146	exonic	chr16	-	5077135	5078186	uc010buc.3	NAGPA	AGAACTCTCCTTTTTCACCAGCCAGGACAACATGTGGCGCTGTCCC	1288.03	244.133	9.81141	8.58933	1349	1265.33	1309.33	1255.33	1261.17	258.667	238.833	234.833	244	244.333	9.85166	9.80788	9.82848	9.78184	9.78721	8.6624	8.57243	8.54877	8.60907	8.55398	hsa-miR-17-3p	hsa-miR-33b-3p	hsa-miR-885-3p	hsa-miR-128-3p	hsa-miR-329-3p
ASCRP002051	3e-11	0	2.65205	up	hsa_circRNA_101704	hsa_circ_0037858	exonic	chr16	-	11647388	11650591	uc002daz.3	LITAF	TGTGCCTGCTGGGGTAAAATGTCGGTTCCAGGACCTTACCAGGCGG	242.9	61.1667	7.42537	6.01826	242.167	232.833	249.667	245.333	244.5	59	59.5	59.6667	63.1667	64.5	7.4228	7.40014	7.4655	7.4248	7.4136	5.97681	6.03081	5.95978	6.10833	6.01558	hsa-miR-675-5p	hsa-miR-484	hsa-miR-642a-3p	hsa-miR-198	hsa-miR-342-5p
ASCRP002053	1.28e-09	5e-09	2.70659	up	hsa_circRNA_101706	hsa_circ_0005394	exonic	chr16	-	11868091	11876244	uc002dbl.3	ZC3H7A	GAAACTGTTATGATTGCTCATTTAGAAAGTGGATGTGTGGGATAAC	587.533	111.433	8.6799	7.24343	609.333	608.333	553.667	611.667	554.667	116.833	111.5	110.833	106.167	111.833	8.72416	8.75654	8.59625	8.73152	8.59106	7.33064	7.27237	7.25895	7.188	7.16717	hsa-miR-873-5p	hsa-miR-141-5p	hsa-miR-509-5p	hsa-miR-19a-5p	hsa-miR-29b-1-5p
ASCRP002059	2.26e-09	9e-09	2.48005	up	hsa_circRNA_101712	hsa_circ_0005627	exonic	chr16	-	14687157	14698083	uc010uzc.2	PARN	CTCTGCCTGCGAAGGAGCGATATATAGTTATCAGCAAAGTAGATGA	406.733	87.7667	8.14039	6.83002	405.333	396.667	420.167	392	419.5	92.6667	82.1667	85.6667	89.6667	88.6667	8.12573	8.13185	8.1922	8.076	8.17614	6.93855	6.77451	6.81162	6.90519	6.7202	hsa-miR-605-5p	hsa-miR-188-3p	hsa-miR-660-3p	hsa-miR-514a-5p	hsa-miR-335-5p
ASCRP002062	9.6e-10	4e-09	2.14608	up	hsa_circRNA_101715	hsa_circ_0009065	exonic	chr16	+	14738130	14738466	uc002dco.3	BFAR	TTCTCCTCAGATTAATGATGTTTTGCAGCAGTTTTCTACGTCTGAA	152.833	51.7667	6.74136	5.63965	154.333	150.667	151	152.5	155.667	50.8333	52	51.8333	50.1667	54	6.75488	6.76416	6.73727	6.6922	6.75826	5.59747	5.74112	5.64873	5.55259	5.65834	hsa-miR-627-3p	hsa-miR-449c-5p	hsa-miR-450a-2-3p	hsa-miR-23a-5p	hsa-miR-20a-3p
ASCRP002068	2.4e-10	1e-09	2.17216	up	hsa_circRNA_101721	hsa_circ_0038095	exonic	chr16	+	16126965	16150152	uc002del.4	ABCC1	TTCACCTGGGTCTGCACGCCCTTTCTGAATCCCTGCCCAGAGTCCA	1733.2	349.033	10.2566	9.13749	1773.17	1761	1683.5	1780.83	1667.5	342.333	350.167	350.667	342.5	359.5	10.2706	10.3062	10.1988	10.3113	10.1962	9.08818	9.17257	9.15605	9.12028	9.15038	hsa-miR-185-3p	hsa-miR-643	hsa-miR-134-3p	hsa-miR-432-5p	hsa-miR-380-5p
ASCRP002069	0	0	2.61069	up	hsa_circRNA_101722	hsa_circ_0038111	exonic	chr16	+	16146580	16150152	uc021tdq.1	ABCC1	GCCCTTTCTGAATCTGGGCCCTTCCGTCCTGGCTGGAGTGGCGGTG	2474.3	396.8	10.7362	9.3518	2592.33	2398.67	2519.67	2387.67	2473.17	405	399.833	396.833	379.5	402.833	10.7728	10.7209	10.7635	10.6924	10.7316	9.37058	9.37747	9.36738	9.29582	9.34773	hsa-miR-634	hsa-miR-511-5p	hsa-miR-660-3p	hsa-miR-134-3p	hsa-miR-580-3p
ASCRP002099	2e-11	0	3.62193	up	hsa_circRNA_101753	hsa_circ_0002696	exonic	chr16	+	21623965	21636436	uc002dje.3	METTL9	GTGGAAAACGTGGTATGTGTGCAACAGAGAGAAATTATGCGAATCA	677.5	99.1	8.88753	7.03077	695.667	637.333	713.833	636	704.667	97.6667	98.3333	96.1667	99.5	103.833	8.90641	8.82922	8.96049	8.79405	8.94748	7.01265	7.05867	7.0061	7.0501	7.02635	hsa-miR-146a-3p	hsa-miR-215-3p	hsa-miR-487a-3p	hsa-miR-373-5p	hsa-miR-134-3p
ASCRP002133	7.2e-10	3e-09	2.51326	up	hsa_circRNA_101787	hsa_circ_0038844	exonic	chr16	-	28499911	28500707	uc002dpq.1	CLN3	CTCTACGGCTGCTGCTGGGCCTTTGCAACAACTTCTCTTATGTGGT	300.033	71.5	7.72719	6.39763	297.167	294	299.5	304.5	305	78	69.3333	68.3333	69.6667	72.1667	7.70791	7.71675	7.73013	7.72902	7.75214	6.52198	6.40393	6.36865	6.41493	6.27865	hsa-miR-661	hsa-miR-29b-2-5p	hsa-miR-29b-1-5p	hsa-miR-135a-5p	hsa-miR-135b-5p
ASCRP002135	3.2e-10	2e-09	2.60196	up	hsa_circRNA_101789	hsa_circ_0038885	exonic	chr16	+	28970311	28970421	uc002drv.3	NFATC2IP	ACTGTCTCGAACTGTGTGGTACTAACAAGTTCTCCAGAGGCCACAG	172.367	50.2667	6.92763	5.54803	171.667	169.333	171.333	173	176.5	49.3333	49	50.6667	49.6667	52.6667	6.93293	6.92896	6.93211	6.88991	6.95423	5.54984	5.47749	5.63759	5.61687	5.45836	hsa-miR-199b-5p	hsa-miR-593-3p	hsa-miR-365b-5p	hsa-miR-762	hsa-miR-609
ASCRP002184	9e-11	1e-09	2.74884	up	hsa_circRNA_101841	hsa_circ_0005623	exonic	chr16	+	68300495	68309152	uc010cfb.2	SLC7A6	TGGCTGCTGCTTGCATATAGTTTATGTGGCCGAGGCAGACAAGTGG	146.2	43.4	6.67591	5.21709	148	142.667	147.333	145.333	147.667	44.1667	41.8333	41.3333	43.3333	46.3333	6.70369	6.68075	6.70334	6.6263	6.66548	5.3078	5.25976	5.13077	5.18717	5.19994	hsa-miR-489-3p	hsa-miR-892b	hsa-miR-449c-5p	hsa-miR-665	hsa-miR-138-5p
ASCRP002195	0	0	7.89357	up	hsa_circRNA_101852	hsa_circ_0040039	exonic	chr16	+	69279504	69318147	uc002ewu.3	SNTB2	AGTCTCTCTAGTCAAGTTCATCCGAGAAGTAACACCATATATCAAG	4748.37	265.467	11.704	8.72332	4621.33	4529.67	4920	4732.33	4938.5	271.667	260.333	259.5	261.167	274.667	11.6185	11.6535	11.7634	11.7163	11.7682	8.73026	8.72408	8.7106	8.72026	8.73138	hsa-miR-424-5p	hsa-miR-15b-5p	hsa-miR-16-5p	hsa-miR-195-5p	hsa-miR-15a-5p
ASCRP002196	0	0	7.61337	up	hsa_circRNA_101853	hsa_circ_0004354	exonic	chr16	+	69317950	69318147	uc002ewu.3	SNTB2	AGTCTCTCTAGGTTGGTTCATTCTGGCTCCGGATGTCGATCCCCCT	7088.57	399.4	12.2855	9.35692	7348.33	7003.17	7171.33	6943.33	6976.67	409.167	391.667	399.167	394.667	402.333	12.3054	12.2899	12.2855	12.2719	12.2746	9.38507	9.33592	9.37607	9.36133	9.32622	hsa-miR-345-3p	hsa-miR-146b-3p	hsa-miR-16-5p	hsa-miR-195-5p	hsa-miR-874-3p
ASCRP002204	1e-11	0	3.53799	up	hsa_circRNA_101861	hsa_circ_0000714	exonic	chr16	-	70294946	70302282	uc010vlu.1	AARS	AGGTCTGGCTGTTTATTGATGAGATATGTGTTGAGACGGATTCTCC	416.6	70.8	8.17868	6.35575	419.333	396.833	430.333	406.667	429.833	69.8333	71.3333	70.3333	69.6667	72.8333	8.18104	8.14483	8.21934	8.13927	8.20889	6.36468	6.44369	6.37056	6.29172	6.30809	hsa-miR-877-3p	hsa-miR-412-3p	hsa-miR-376b-3p	hsa-miR-376a-3p	hsa-miR-654-3p
ASCRP002221	0	0	4.43743	up	hsa_circRNA_101879	hsa_circ_0040507	exonic	chr16	-	74926381	74937998	uc002fdg.1	WDR59	AAGAAAGGATCTTGTCCAGATCTCTCTCAGCCTTGTCTGCTTATCA	3385.2	318.8	11.1535	9.00378	3396.17	3320.5	3394.83	3343	3471.5	316.333	309.167	326	305.833	336.667	11.1259	11.1525	11.1458	11.1538	11.1896	8.9848	8.98336	9.05279	8.94938	9.04859	hsa-let-7a-2-3p	hsa-miR-1296-3p	hsa-miR-382-3p	hsa-miR-193a-5p	hsa-miR-639
ASCRP002222	5e-11	0	2.69117	up	hsa_circRNA_101880	hsa_circ_0040533	exonic	chr16	-	74982416	74990508	uc002fdi.3	WDR59	ACTGTCTGCTGTTGCCGCAGATTCTTATACATCGTCAATCTAGATG	197.333	52.4	7.11061	5.68238	188	200	190.833	212.167	195.667	53.5	50.6667	52.1667	51.6667	54	7.04269	7.13943	7.09063	7.16926	7.11106	5.6919	5.62082	5.73278	5.72392	5.64249	hsa-miR-599	hsa-miR-138-5p	hsa-miR-484	hsa-miR-301a-3p	hsa-miR-665
ASCRP002223	1.9e-10	1e-09	3.43008	up	hsa_circRNA_101881	hsa_circ_0040534	exonic	chr16	-	74982416	74999720	uc002fdi.3	WDR59	TCTGCTGTTGGCAACTGCGATGTCTGTGGACTGTCTTGGGCAGCAT	222.633	48.8333	7.30245	5.5242	228.833	223	221.167	221.833	218.333	50.1667	47.3333	48.6667	46.3333	51.6667	7.33798	7.33433	7.29929	7.27941	7.26124	5.6377	5.4797	5.61474	5.43285	5.45603	hsa-miR-599	hsa-miR-138-5p	hsa-miR-484	hsa-miR-301a-3p	hsa-miR-665
ASCRP002229	0	0	2.034	up	hsa_circRNA_101887	hsa_circ_0000721	exonic	chr16	+	81929411	81942196	uc002fgt.3	PLCG2	TTCCCCAATGACTACACCCTGTCCTTCTGTGGACTGCTGGGACGGG	1271.4	271.167	9.79281	8.76849	1316	1247.17	1292.33	1250.33	1251.17	274.167	268.833	266.667	273.167	273	9.81515	9.79071	9.80823	9.77476	9.77519	8.77035	8.7708	8.76097	8.80298	8.73734	hsa-miR-367-5p	hsa-miR-493-3p	hsa-miR-17-3p	hsa-miR-362-5p	hsa-miR-629-3p
ASCRP002256	0	0	4.42278	up	hsa_circRNA_101914	hsa_circ_0041019	exonic	chr16	-	89824984	89833645	uc002fou.1	FANCA	TCCACCAAAGATTTTGTACAGCAGCAATTTCTTACTCTCTCTGCAA	879.1	103.4	9.26713	7.12218	908.5	873.5	867	888	858.5	104.833	100	102.833	100	109.333	9.28941	9.27818	9.24927	9.28021	9.23858	7.13765	7.11841	7.15201	7.08812	7.1147	hsa-miR-766-5p	hsa-miR-298	hsa-miR-345-3p	hsa-miR-490-5p	hsa-miR-20b-5p
ASCRP002279	2.4e-10	1e-09	2.58454	up	hsa_circRNA_101938	hsa_circ_0041252	exonic	chr17	-	1437392	1461853	uc021tnf.1	PITPNA	AGACAGCTGGATGAATCGAGTAATCCTGCCTGTGTCTGTAGATGAG	248.033	62.6	7.46446	6.09455	253.667	250.5	247.333	247	241.667	64.3333	62	62.6667	61.3333	62.6667	7.50289	7.51277	7.45748	7.4445	7.40467	6.09022	6.1269	6.17989	6.07712	5.99864	hsa-miR-19b-2-5p	hsa-miR-22-3p	hsa-miR-193b-3p	hsa-miR-193a-3p	hsa-miR-612
ASCRP002284	0	0	3.18839	up	hsa_circRNA_101943	hsa_circ_0041382	exonic	chr17	-	2075951	2076153	uc002fub.1	SMG6	CTCGGATAAGTGTTGCTGTGGATGTATGGTCGACGCTGGCTGATTT	525.533	89.2	8.52506	6.85223	548.833	517.667	515.333	524.5	521.333	92.1667	88.6667	88.1667	85.3333	91.6667	8.56279	8.52508	8.49675	8.52495	8.51572	6.91644	6.86183	6.87798	6.79971	6.80517	hsa-miR-423-5p	hsa-miR-486-3p	hsa-miR-509-5p	hsa-let-7g-3p	hsa-miR-143-5p
ASCRP002286	3e-11	0	3.50766	up	hsa_circRNA_101945	hsa_circ_0041392	exonic	chr17	-	2195845	2196271	uc002fub.1	SMG6	TTGGCTTTGCTGGCAGTGTATACGGTAAAATATGCCTTGATCAGTG	357.4	64.9	7.95744	6.14693	356.667	353	363	354.333	360	62.3333	61.6667	64.1667	63.6667	72.6667	7.9428	7.9616	7.98391	7.93903	7.95986	6.06725	6.09322	6.21337	6.1153	6.24552	hsa-miR-892b	hsa-miR-653-3p	hsa-miR-887-5p	hsa-miR-892a	hsa-miR-582-3p
ASCRP002289	0	0	3.04448	up	hsa_circRNA_101948	hsa_circ_0005479	exonic	chr17	-	3955264	3961449	uc002fxe.3	ZZEF1	ATACTCCTACGGGTCCTTGCTCCCTGCCTTATCCTGTGTTCAGACA	18134.9	2763.77	13.7542	12.148	18662.8	17994	18268.7	18112.5	17636.3	2767.33	2800.67	2753.67	2673	2824.17	13.7638	13.752	13.7484	13.7695	13.7374	12.103	12.1945	12.1425	12.0985	12.2015	hsa-miR-639	hsa-miR-513a-5p	hsa-miR-509-5p	hsa-miR-19b-2-5p	hsa-miR-19b-1-5p
ASCRP002293	1e-11	0	2.63648	up	hsa_circRNA_101952	hsa_circ_0041517	exonic	chr17	-	4015902	4027345	uc002fxe.3	ZZEF1	AGTCAGCTCTGCCTTTGCCCAGTTTGATGCTGAGGGTGATGGGACA	1707.83	285.2	10.2396	8.84099	1748.5	1660	1759.83	1655.83	1715	301.5	282.667	278.333	285.333	278.167	10.2561	10.2242	10.2664	10.2071	10.2443	8.90603	8.84263	8.83271	8.86187	8.76172	hsa-miR-136-5p	hsa-miR-654-3p	hsa-miR-146a-3p	hsa-miR-514a-5p	hsa-miR-378a-3p
ASCRP002298	0	0	2.20254	up	hsa_circRNA_101958	hsa_circ_0041555	exonic	chr17	-	4192524	4200109	uc002fxs.3	UBE2G1	GTTGATGCTGCGTGAAGGTGGTGTTTTTAAGGCTCATCTTACTTTC	770.033	162.033	9.07968	7.94051	781.333	749.667	785	760.833	773.333	166.5	158.333	160.5	159.833	165	9.0853	9.06195	9.10499	9.06379	9.08235	7.98487	7.90818	7.96643	7.92076	7.92231	hsa-miR-433-3p	hsa-miR-29b-2-5p	hsa-miR-125a-3p	hsa-miR-346	hsa-miR-135b-5p
ASCRP002315	0	0	2.18594	up	hsa_circRNA_101975	hsa_circ_0008310	exonic	chr17	+	7849045	7849304	uc002gjr.3	CNTROB	TCATCCACAGGCTCCTCCTGCTGGACCCTCCAGCCCCGGGCCTCAG	3267.57	599.767	11.0954	9.96715	3331.83	3182.67	3326.5	3213.17	3283.67	598	604.667	588.667	604.833	602.667	11.1008	11.0793	11.106	11.0939	11.097	9.94974	9.99107	9.95337	9.99781	9.94375	hsa-miR-23a-5p	hsa-miR-423-5p	hsa-miR-875-3p	hsa-miR-877-3p	hsa-miR-30b-3p
ASCRP002316	0	0	3.43235	up	hsa_circRNA_101976	hsa_circ_0041992	exonic	chr17	-	8109808	8111158	uc002gkm.3	AURKB	CCTCCCTGAGGCTCCATCTGGCCTGAGCACCCTGCCCCAGCGAGTC	7478.77	892.967	12.3546	10.5754	7451	7413.67	7627	7392	7510.17	908	857.833	888	898.833	912.167	12.3257	12.3486	12.3759	12.3514	12.3715	10.5902	10.5338	10.5729	10.6014	10.5788	hsa-miR-135a-5p	hsa-miR-365b-5p	hsa-miR-432-5p	hsa-miR-376a-2-5p	hsa-miR-519c-3p
ASCRP002417	0	0	3.40612	up	hsa_circRNA_102082	hsa_circ_0043947	exonic	chr17	-	41199659	41215968	uc010whp.2	BRCA1	GGCTTCCATGATGCTGAGTTTGTGTGTGAACGGACACTGAAATATT	356.333	64.4333	7.95579	6.18766	355.5	343.333	370.5	348.333	364	65.5	63.3333	63.5	63.1667	66.6667	7.94853	7.9343	8.00922	7.90951	7.9774	6.21126	6.22153	6.20629	6.14658	6.15264	hsa-miR-384	hsa-miR-140-3p	hsa-miR-301a-5p	hsa-miR-647	hsa-miR-363-5p
ASCRP002428	0	0	3.88882	up	hsa_circRNA_102093	hsa_circ_0044185	exonic	chr17	-	44143902	44145033	uc002ikc.3	KIAA1267	TTCCAAGAAGATTGAGTCTGTTTCTCAGCCATTGGAAAACCATGGT	601.633	84.5333	8.72019	6.76086	615.5	596.833	600.5	607.333	588	84.8333	81.3333	85.1667	83.8333	87.5	8.7407	8.73029	8.71724	8.72398	8.68874	6.75952	6.74181	6.79961	6.77993	6.72343	hsa-miR-103a-2-5p	hsa-miR-767-5p	hsa-miR-302a-3p	hsa-miR-619-3p	hsa-miR-380-3p
ASCRP002446	0	0	3.64578	up	hsa_circRNA_102113	hsa_circ_0002069	exonic	chr17	+	46189392	46190763	uc002inh.1	SNX11	ATGCTGGTTTGGTATGTTTCCTTCCAATGGGCTTTTGGTGTAGGAT	1724.4	213.133	10.2537	8.38746	1775.5	1674.83	1729.17	1708	1734.5	212	218.667	216	201.5	217.5	10.273	10.2435	10.2456	10.2532	10.2532	8.35292	8.45039	8.42459	8.32164	8.38774	hsa-miR-106b-3p	hsa-miR-545-5p	hsa-miR-766-5p	hsa-miR-660-3p	hsa-miR-625-5p
ASCRP002453	1.27e-09	5e-09	2.53989	up	hsa_circRNA_102121	hsa_circ_0044556	exonic	chr17	-	48271490	48272189	uc002iqm.3	COL1A1	TCCTGATGGCAAAACTGGCCCCCCTGGCCCTGTTGGTGTTCAAGGA	1378.4	241.067	9.91463	8.56987	1385.33	1360.33	1371	1403.17	1372.17	229.333	227.667	237.667	232.667	278	9.89673	9.91361	9.90215	9.94649	9.91419	8.49524	8.50323	8.56638	8.55384	8.73066	hsa-miR-412-3p	hsa-miR-214-3p	hsa-miR-194-3p	hsa-miR-761	hsa-miR-362-5p
ASCRP002454	0	0	2.6097	up	hsa_circRNA_102122	hsa_circ_0044603	exonic	chr17	+	48734062	48741472	uc002isk.4	ABCC3	ATCTACTTCCTCTGGCAGGTCCTGGGTGTCCTGCTGTGGTGCGTCT	901	160.4	9.30584	7.92196	932.5	891.667	901.167	897	882.667	166.667	157.833	157.667	157.333	162.5	9.33277	9.30996	9.30825	9.29461	9.2836	7.97969	7.91479	7.90415	7.93056	7.8806	hsa-miR-214-3p	hsa-miR-185-5p	hsa-miR-432-5p	hsa-miR-761	hsa-miR-323a-5p
ASCRP002533	1e-11	0	3.04133	up	hsa_circRNA_102205	hsa_circ_0045862	exonic	chr17	+	76082583	76083174	uc002jud.2	TNRC6C	TTTGCTCCTTACCCTCTCGGCATACCAACGTTTACAAATCCAGCAG	3540.27	470.767	11.2246	9.61989	3425.17	3542.67	3534.17	3611	3588.33	485	453.667	469.667	460.667	484.833	11.1419	11.2559	11.2062	11.277	11.242	9.64403	9.5775	9.62682	9.61955	9.63157	hsa-miR-675-5p	hsa-miR-138-5p	hsa-miR-661	hsa-miR-382-5p	hsa-miR-744-5p
ASCRP002547	9e-11	1e-09	2.37207	up	hsa_circRNA_102219	hsa_circ_0046123	exonic	chr17	-	79244717	79250933	uc002jzy.1	SLC38A10	TTCCTCCCAGCCAGGTGCTGCCCACCTACGACAGCCTGGATGAGCC	2845.83	480.067	10.901	9.65481	2880	2921.33	2790	2892.67	2745.17	466.167	465.333	496	469.667	503.167	10.8996	10.9457	10.8743	10.9317	10.8535	9.58768	9.6263	9.7168	9.64963	9.69366	hsa-miR-18b-5p	hsa-miR-127-5p	hsa-miR-367-5p	hsa-miR-578	hsa-miR-335-3p
ASCRP002552	2.5e-08	7.3e-08	2.35972	up	hsa_circRNA_102224	hsa_circ_0002522	exonic	chr17	-	79555969	79564342	uc002kat.4	NPLOC4	CTGATGTGTTTTATAAGGTTGGCTGGATATTTACAGACCTCGTCTC	138.9	45.8	6.6059	5.36728	140.833	137.833	141.167	138.5	136.167	44.3333	44.3333	45.3333	45.3333	49.6667	6.63229	6.62988	6.67294	6.52544	6.56893	5.17638	5.41383	5.36623	5.48982	5.39014	hsa-miR-17-3p	hsa-miR-520g-3p	hsa-miR-422a	hsa-miR-520h	hsa-miR-545-3p
ASCRP002554	8.662e-08	2.23e-07	2.55784	up	hsa_circRNA_102226	hsa_circ_0046192	exonic	chr17	-	79563141	79564342	uc002kat.4	NPLOC4	AAGTTTGTTACTGCAGTGGCTACAGGTTGGCTGGATATTTACAGAC	185	51.0333	6.99625	5.64133	173.667	177.667	170	234.833	168.833	53	50.8333	48.6667	50	52.6667	6.93145	6.99835	6.91684	7.25824	6.87639	5.70648	5.6779	5.56621	5.68351	5.57253	hsa-miR-17-3p	hsa-miR-802	hsa-miR-495-3p	hsa-miR-143-5p	hsa-miR-516b-5p
ASCRP002565	4.4e-09	1.5e-08	2.03291	up	hsa_circRNA_102237	hsa_circ_0046419	exonic	chr17	+	80417867	80430574	uc002kff.4	NARF	GCCTGTCCTGGAATGTAGTAAGAAAACAAAAACTGATGACCAAGAG	820.967	182.167	9.17172	8.14818	783.833	816.5	825.167	831.667	847.667	184.5	170.333	179.5	192.5	184	9.08549	9.18472	9.17578	9.19569	9.21693	8.15584	8.06023	8.15517	8.25203	8.11761	hsa-miR-212-5p	hsa-miR-424-5p	hsa-miR-1468-3p	hsa-miR-2113	hsa-miR-762
ASCRP002569	0	0	3.47985	up	hsa_circRNA_102241	hsa_circ_0046435	exonic	chr17	+	80540616	80545148	uc002kfm.1	FOXK2	GTGAACAATGAATTCAATTCGCCACAATCTCTCTCTGAATCGTTAT	5038.77	611.433	11.7948	9.99581	5220.33	5047	4986.33	5023.17	4917	612.667	604.667	615.333	596.333	628.167	11.8121	11.8176	11.7819	11.797	11.7655	9.9846	9.98911	10.0163	9.98009	10.0089	hsa-miR-323a-5p	hsa-miR-608	hsa-miR-449b-5p	hsa-miR-449a	hsa-miR-328-5p
ASCRP002576	6.02e-08	1.6e-07	2.42862	up	hsa_circRNA_102248	hsa_circ_0005281	exonic	chr17	+	80721840	80730383	uc002kfx.1	TBCD	GTCCTTGTGTCCAGAATGGATGATGAACTTGTTGTTGGACATAGTG	109.733	39.9667	6.27635	4.99621	106.833	108.667	107.667	112.5	113	39.5	42	38.8333	38	41.5	6.27152	6.29434	6.27349	6.25608	6.28629	4.95235	5.25064	4.99248	4.86469	4.92089	hsa-miR-576-3p	hsa-miR-646	hsa-miR-219a-2-3p	hsa-miR-181b-2-3p	hsa-miR-181b-3p
ASCRP002643	0	0	6.85695	up	hsa_circRNA_102324	hsa_circ_0047151	exonic	chr18	-	21001330	21010641	uc002kuf.3	TMEM241	GCAGTTCAAGTATGTGCTGTCTGTCTTGAAATTTACCTACCCTACA	4012.1	255.267	11.4402	8.6626	4114.17	3952.67	4054.5	3955	3984.17	263.167	256.333	252	253.5	251.333	11.4536	11.4422	11.4396	11.4345	11.4309	8.69512	8.67832	8.65494	8.68127	8.60334	hsa-miR-642a-3p	hsa-miR-299-3p	hsa-miR-145-5p	hsa-miR-632	hsa-miR-346
ASCRP002651	4.1e-10	2e-09	2.06986	up	hsa_circRNA_102332	hsa_circ_0047288	exonic	chr18	-	21757976	21759799	uc002kvd.3	OSBPL1A	AGCTCCTTGATGTGTAGCTGCGTTTGCTGTATCTGCTGTTGCTTCT	243.133	71.2	7.4279	6.37836	252	232.5	247.833	241.833	241.5	70.3333	69.5	70.3333	71.1667	74.6667	7.4741	7.39182	7.46332	7.39392	7.41632	6.29932	6.37891	6.40033	6.44475	6.36849	hsa-miR-143-3p	hsa-miR-152-5p	hsa-miR-329-5p	hsa-miR-197-5p	hsa-miR-148b-5p
ASCRP002662	1.184e-08	3.7e-08	2.7205	up	hsa_circRNA_102343	hsa_circ_0047378	exonic	chr18	+	29691716	29704808	uc002kxg.3	RNF138	CAGATAGTTCCTGTGTTTCTGTAGAAAATGTTTCCTGACTGCAATG	184.167	50.4333	7.01805	5.57418	182.333	179.667	187	187.333	184.5	50.5	47.8333	51.6667	51.1667	51	7.0092	7.01162	7.04817	7.01899	7.00226	5.67673	5.45091	5.68711	5.6549	5.40123	hsa-miR-670-3p	hsa-miR-19a-5p	hsa-miR-640	hsa-miR-1301-3p	hsa-miR-19b-1-5p
ASCRP002667	0	0	3.86207	up	hsa_circRNA_102348	hsa_circ_0007535	exonic	chr18	+	33722243	33739978	uc002kzk.2	ELP2	TTCAAAAACTTTTCAGAAAGTGCTTTCTCTCTGTGGACATGAGGAT	1643.23	193.533	10.1872	8.23785	1736.33	1667.83	1610.83	1634.67	1566.5	193.333	196.833	196.833	185	195.667	10.2494	10.2374	10.1491	10.1863	10.1139	8.23183	8.284	8.27318	8.19246	8.20776	hsa-miR-630	hsa-miR-410-5p	hsa-miR-452-3p	hsa-miR-452-5p	hsa-miR-518c-5p
ASCRP002693	2.41e-09	9e-09	2.51569	up	hsa_circRNA_102374	hsa_circ_0047744	exonic	chr18	+	54398613	54426184	uc010dpk.1	WDR7	ATTAAACAAGGTGCATTGGATCGTTGTGTGATGGGGATAACAGCAG	209.833	57.5	7.21261	5.88166	216	214	201.5	216.333	201.333	59.8333	57.8333	55.8333	54.6667	59.3333	7.25396	7.26924	7.16656	7.24076	7.13252	5.97022	5.95167	5.84871	5.75825	5.87942	hsa-miR-503-5p	hsa-miR-424-5p	hsa-miR-15a-5p	hsa-miR-16-5p	hsa-miR-497-5p
ASCRP002699	0	0	4.06805	up	hsa_circRNA_102380	hsa_circ_0047841	exonic	chr18	-	59739905	59751839	uc021ulb.1	PIGN	TTGGGACAAGCTTTGATCTTGCCTCTGTCTATTGCTTTCTGACTGT	872.067	111.567	9.25898	7.23464	910.167	865.833	862.833	868.167	853.333	116	108	111.333	105.833	116.667	9.29254	9.26835	9.24835	9.25304	9.23261	7.29639	7.21799	7.26469	7.18574	7.20839	hsa-miR-500a-5p	hsa-miR-362-5p	hsa-miR-141-5p	hsa-miR-215-3p	hsa-miR-335-5p
ASCRP002704	2e-11	0	2.9685	up	hsa_circRNA_102385	hsa_circ_0047958	exonic	chr18	+	72342922	72353078	uc002llw.2	ZNF407	ATGTCTGTGGGTTATGAGTGCCAGTGAGCCGCCTTAGATAGAAGCA	651.167	112.8	8.82818	7.25845	667.333	610.833	676	617.5	684.167	114.333	109.167	110.667	111.5	118.333	8.84592	8.76896	8.87278	8.75345	8.89981	7.28585	7.24699	7.25338	7.27045	7.23556	hsa-miR-30e-3p	hsa-miR-329-5p	hsa-miR-20a-5p	hsa-miR-30a-3p	hsa-miR-20b-5p
ASCRP002716	2.32e-09	9e-09	2.88783	up	hsa_circRNA_102397	hsa_circ_0048129	exonic	chr19	-	1011890	1011991	uc002lqr.1	C19orf6	TGGTCATCTTCGCTTCCTGCGGAATGTGGTGTCGGGCGAGCACTAC	254.533	59.1667	7.49162	5.96163	237.5	252.167	261.5	258	263.5	55.6667	57.6667	58.8333	61.6667	62	7.39068	7.50712	7.54514	7.48055	7.53461	5.8138	5.99648	5.98646	6.08882	5.92259	hsa-let-7i-5p
ASCRP002718	3.1e-10	1e-09	3.10533	up	hsa_circRNA_102399	hsa_circ_0004891	exonic	chr19	+	1032390	1032695	uc002lqt.1	CNN2	TCTCTTCTCGCCCTGGCGGGGAAGACTCATGAACAAGCTACAGCCG	252.8	56	7.48131	5.84657	245.667	245.333	268.167	245.5	259.333	53.5	55.1667	55.1667	57.5	58.6667	7.4445	7.46887	7.56988	7.41904	7.50428	5.79608	5.81652	5.85321	5.9806	5.78643	hsa-miR-329-5p	hsa-miR-500a-3p	hsa-miR-591	hsa-miR-138-5p	hsa-miR-431-3p
ASCRP002750	0	0	2.37781	up	hsa_circRNA_102431	hsa_circ_0048956	exonic	chr19	-	7163042	7163210	uc002mgd.1	INSR	TATTGCCTCAAAGACCCCTCTGTGCCCCTGGATCCAATCTCAGTGT	5188.2	902.133	11.8441	10.5945	5294.5	5025.67	5254.67	5158.5	5207.67	918.167	899.667	900.833	887.167	904.833	11.8332	11.8162	11.8649	11.8407	11.8656	10.6081	10.6089	10.5944	10.5892	10.5719	hsa-miR-196a-5p	hsa-miR-196b-5p	hsa-miR-876-3p	hsa-let-7b-5p	hsa-miR-571
ASCRP002753	0	0	3.77604	up	hsa_circRNA_102434	hsa_circ_0049138	exonic	chr19	+	9435370	9435456	uc002mld.3	ZNF559	ATTCTGTCGTGTCCCGGAACAGCATCTCTGCCTTCCTGTTCACGGT	3946.17	433.7	11.4188	9.50196	4004.5	3890.67	3988.67	3896.83	3950.17	446.833	403.333	433.833	439.5	445	11.4032	11.4161	11.4277	11.417	11.4302	9.53497	9.38976	9.52054	9.55138	9.51313	hsa-miR-493-3p	hsa-miR-665	hsa-miR-219a-2-3p	hsa-miR-21-3p
ASCRP002764	0	0	4.51169	up	hsa_circRNA_102445	hsa_circ_0004552	exonic	chr19	+	11015626	11019883	uc002mpz.3	CARM1	TCAAGGACAAGATGAAGATGTGTGTGTCTTTAAGTGCTCAGTGTCC	4868.4	450.8	11.7395	9.56588	5128.83	4876.67	4789	4856.67	4690.83	474.333	450.833	442.5	437.667	448.667	11.7833	11.7694	11.7088	11.7568	11.6795	9.61241	9.58222	9.55347	9.55169	9.52963	hsa-miR-644a	hsa-miR-572	hsa-miR-19b-2-5p	hsa-miR-19b-1-5p	hsa-miR-548a-3p
ASCRP002770	2e-11	0	2.37417	up	hsa_circRNA_102451	hsa_circ_0003892	exonic	chr19	+	11230767	11238761	uc010xlm.2	LDLR	TCCTCCCCATCGGACAAAGTATTTTGGACAGATATCATCAACGAAG	1698.17	313.4	10.2322	8.98478	1655.67	1644.67	1753.5	1690	1747	315.5	300	314	321.167	316.333	10.1761	10.2141	10.2688	10.2361	10.266	8.98235	8.94607	8.99869	9.03425	8.96252	hsa-miR-608	hsa-miR-134-3p	hsa-miR-650	hsa-miR-874-5p	hsa-miR-589-5p
ASCRP002776	8e-11	0	3.3664	up	hsa_circRNA_102459	hsa_circ_0049613	exonic	chr19	+	12962747	12963209	uc002mvm.3	MAST1	ATCTCTCTGAGGCCTATGAACGCTCTGAGAGCTTGGAGGTGGCCTT	227.233	49.7	7.33064	5.57943	230.333	224.333	227.167	229.5	224.833	51.6667	46.6667	47.6667	50.3333	52.1667	7.34845	7.34088	7.33845	7.31842	7.30697	5.65374	5.50322	5.56162	5.68614	5.49242	hsa-miR-508-5p	hsa-miR-766-3p	hsa-miR-328-3p	hsa-miR-761	hsa-miR-497-3p
ASCRP002782	0	0	2.29127	up	hsa_circRNA_102465	hsa_circ_0049783	exonic	chr19	+	14705328	14705612	uc010dzn.2	CLEC17A	CCTCCTCAACTGGGTTCAAGTGCTCCACCAAGACCTCCAAGGGCAG	3808.37	697.9	11.3536	10.1575	3973	3652.17	3786.83	3765.17	3864.67	715	689.667	685	690.333	709.5	11.39	11.3105	11.3303	11.3535	11.3836	10.1568	10.148	10.137	10.1771	10.1684	hsa-miR-552-3p	hsa-miR-381-5p	hsa-miR-215-3p	hsa-miR-1296-3p	hsa-miR-601
ASCRP002790	0	0	3.2275	up	hsa_circRNA_102473	hsa_circ_0003215	exonic	chr19	+	17267718	17270294	uc002nfj.1	MYO9B	AGCTTATCCTTCCCTACAGCCTCAGCGAGGATTTTTGCCGTCCTCT	2774.77	359.133	10.873	9.18254	2817.83	2706	2799.33	2750.17	2800.5	372.167	353.333	356	353.667	360.5	10.8751	10.8624	10.879	10.862	10.8862	9.22207	9.1918	9.17443	9.17741	9.147	hsa-miR-668-5p	hsa-miR-412-3p	hsa-miR-100-3p	hsa-miR-298	hsa-miR-651-5p
ASCRP002811	2e-11	0	5.49984	up	hsa_circRNA_102494	hsa_circ_0004066	exonic	chr19	-	19407797	19408153	uc010xqr.2	SUGP1	CCTCTGTCAGCTTTCTGTATGAGCCCAATAGCCAAGGGTACAAGTA	2091.43	171.7	10.5111	8.05176	2120.67	2035	2168.17	2015.67	2117.67	188.167	168.333	159.667	175.167	167.167	10.4984	10.491	10.5702	10.4617	10.5344	8.18746	8.05513	7.94848	8.10338	7.96434	hsa-miR-877-3p	hsa-miR-185-3p	hsa-miR-486-3p	hsa-miR-761	hsa-miR-328-5p
ASCRP002818	1.55e-09	6e-09	2.38154	up	hsa_circRNA_102504	hsa_circ_0050386	exonic	chr19	-	33113327	33116872	uc002ntn.1	ANKRD27	TAAACTCAAAGCTGCTGCTGCTGCACTACAAGGCCAGCGCGGAAGT	127.8	43.8	6.48072	5.22882	126.333	124.5	127.333	132	128.833	41.8333	42	42.8333	43.8333	48.5	6.48324	6.47272	6.5166	6.46651	6.46454	5.10202	5.22713	5.26844	5.19965	5.34688	hsa-miR-885-3p	hsa-miR-26b-3p	hsa-miR-622	hsa-miR-609	hsa-miR-192-3p
ASCRP002823	0	0	3.68879	up	hsa_circRNA_102509	hsa_circ_0006446	exonic	chr19	+	34685382	34687668	uc002nva.4	LSM14A	GGTGCTGTTGGTGTTGTTCGATCCTTTGGTACAGAAGACAGACCGA	3389.7	377.7	11.1517	9.26859	3415.83	3282	3542	3224.5	3484.17	387	369	367.833	388.333	376.333	11.1384	11.1264	11.2099	11.0923	11.1917	9.2864	9.2504	9.24013	9.34243	9.22358	hsa-miR-516a-5p	hsa-miR-526b-5p	hsa-miR-608	hsa-miR-876-3p	hsa-miR-193a-5p
ASCRP002827	0	0	4.33328	up	hsa_circRNA_102513	hsa_circ_0050486	exonic	chr19	+	34868407	34868786	uc002nvf.3	GPI	TCCTCCCTGTTCATCATTGCCTCCAAGCGTGTCCGGAGCGGTGACT	15650.4	1581.4	13.5571	11.4416	16726.5	15387.3	15589	15273.2	15276.2	1656.67	1590.5	1560.17	1537.33	1562.33	13.6165	13.5498	13.5261	13.5475	13.5455	11.4606	11.47	11.4322	11.4332	11.412	hsa-miR-409-3p	hsa-miR-193b-5p	hsa-miR-615-5p	hsa-miR-182-5p	hsa-miR-660-3p
ASCRP002839	1e-11	0	2.33986	up	hsa_circRNA_102526	hsa_circ_0006211	exonic	chr19	+	34922765	34957919	uc002nvk.3	UBA2	CCCTCCACCTCCACAGGTTGCCAAGGAAAGTGTACTGCAGTTTTAC	12654	2610.5	13.2754	12.049	12889.7	12045.5	13126.3	12228.3	12980.2	2642.5	2591.17	2573.33	2614	2631.5	13.2594	13.2172	13.3202	13.2559	13.3244	12.0409	12.0555	12.0335	12.0726	12.0424	hsa-miR-215-3p	hsa-miR-597-3p	hsa-miR-561-3p	hsa-miR-329-5p	hsa-miR-29b-2-5p
ASCRP002841	5.672e-08	1.52e-07	2.57487	up	hsa_circRNA_102528	hsa_circ_0050531	exonic	chr19	+	34929549	34934816	uc002nvk.3	UBA2	CCCTGAAGCTGCCTGGTGTGACCGAGTGTTATGAGTGTCATCCTAA	277.967	68.7667	7.62114	6.25664	280.333	272	278.5	277.333	281.667	64.8333	62.1667	66	66.5	84.3333	7.62317	7.61509	7.63522	7.60015	7.63206	6.16086	6.09262	6.25749	6.26186	6.51036	hsa-miR-582-3p	hsa-miR-597-3p	hsa-miR-329-5p	hsa-miR-106a-3p	hsa-miR-330-5p
ASCRP002856	0	0	4.53566	up	hsa_circRNA_102543	hsa_circ_0050867	exonic	chr19	-	39090564	39090793	uc002oix.1	MAP4K1	TCTCATGTCTCTCTCAGACCAGCACCTGCTCCTGGGGGCAGAGGAA	21524.8	2055.87	13.953	11.7716	22319.5	21231.7	22199.3	20632.2	21241.2	2115.17	2082.67	2017.83	2020	2043.67	13.9574	13.9497	13.973	13.9302	13.9545	11.7799	11.7942	11.759	11.7731	11.7521	hsa-miR-662	hsa-miR-660-3p	hsa-miR-651-5p	hsa-miR-671-3p	hsa-miR-132-5p
ASCRP002892	0	0	2.16538	up	hsa_circRNA_102579	hsa_circ_0002311	exonic	chr19	-	47285639	47287816	uc002pfr.3	SLC1A5	GGATCATGTGAAATATCTTCCCTTCCAACCTGGTGTCAGCAGCCTT	2071.77	404.067	10.5005	9.38592	2115.67	2045.33	2085.33	2040.83	2071.67	412.833	404.167	401	394.333	408	10.4982	10.5037	10.5078	10.4909	10.502	9.40833	9.40406	9.38899	9.37129	9.3569	hsa-miR-18a-3p	hsa-miR-324-3p	hsa-miR-646	hsa-miR-616-3p	hsa-miR-591
ASCRP002911	3e-11	0	2.89882	up	hsa_circRNA_102598	hsa_circ_0052131	exonic	chr19	+	54418618	54418759	uc002qcr.2	CACNG7	TCTCTGGCATCTTCTTCATACTATCGGAGACAGTGCGCACGGCCAC	1022.43	161.4	9.4772	7.94174	1089.67	989.667	1010	1006	1016.83	169.333	159.833	156.833	161.167	159.833	9.53907	9.45549	9.46419	9.45571	9.47157	8.02663	7.93355	7.92116	7.96291	7.86444	hsa-miR-485-5p	hsa-miR-377-5p	hsa-miR-105-3p	hsa-miR-298	hsa-miR-409-3p
ASCRP002913	4e-11	0	2.32889	up	hsa_circRNA_102600	hsa_circ_0000958	exonic	chr19	-	55610151	55614936	uc002qix.3	PPP1R12C	AACTGGCCCGGAAACAGGAGGACGTGTGGATGTGGAAGCAGCCAAG	251.2	67.2667	7.47874	6.2591	254.667	256	244.667	255.5	245.167	66	66.3333	66	67.3333	70.6667	7.49471	7.54442	7.44139	7.47857	7.43462	6.23279	6.27177	6.30842	6.22105	6.26149	hsa-miR-214-3p	hsa-miR-324-3p	hsa-miR-770-5p	hsa-miR-484	hsa-miR-513a-5p
ASCRP002915	3.22e-09	1.2e-08	3.1406	up	hsa_circRNA_102602	hsa_circ_0052318	exonic	chr19	-	58436990	58439415	uc002qqs.1	ZNF418	AGAGGAATTGGTTGTTGGTGTGGATCAGAAGATGAGGAGGCACCTT	820.267	132.633	9.17109	7.52005	808.833	787.333	851	788.5	865.667	129	125	124.167	125.5	159.5	9.13593	9.1328	9.22158	9.11735	9.2478	7.49042	7.45129	7.44878	7.47733	7.73245	hsa-miR-199b-5p	hsa-miR-199a-5p	hsa-miR-188-3p	hsa-miR-155-3p	hsa-miR-543
ASCRP002944	7.8e-10	3e-09	3.95333	up	hsa_circRNA_102631	hsa_circ_0005556	exonic	chr2	-	15693549	15698758	uc002rcc.1	NBAS	AAGATCAGTGTGTGGAAATCAGCCTAGAGGCAACCAAAAACATGGT	540.333	78.7333	8.55696	6.57389	502.333	501	596	509	593.333	78	77.3333	77.5	79.3333	81.5	8.43795	8.47608	8.70556	8.46997	8.69525	6.56193	6.58401	6.59287	6.59772	6.53293	hsa-miR-105-5p	hsa-miR-18a-5p	hsa-miR-455-3p	hsa-miR-624-5p	hsa-miR-7-2-3p
ASCRP002952	0	0	4.04197	up	hsa_circRNA_102639	hsa_circ_0052877	exonic	chr2	-	20939730	20939965	uc002rec.3	C2orf43	TTCTGCCTTGGTAATTCGTGCCTTTCTGCTCTTTCCAACAATTGAA	7222.87	754.1	12.3082	10.2931	7072	7222.83	7321.67	7172.33	7325.5	787	753.667	740.833	738.167	750.833	12.2565	12.319	12.3187	12.3143	12.3325	10.3285	10.3115	10.2772	10.291	10.2575	hsa-miR-376c-3p	hsa-miR-562	hsa-miR-802	hsa-miR-576-5p	hsa-miR-203a-5p
ASCRP002964	5e-11	0	3.94492	up	hsa_circRNA_102651	hsa_circ_0008911	exonic	chr2	+	27830711	27830906	uc002rla.3	ZNF512	TGGTACCTGATGATCGAAAGATATCCTTCTTTCCAGAGTCAGGACA	427.867	66.3667	8.21764	6.23764	433.167	426.333	431.667	425.833	422.333	64.8333	67.6667	66.5	64.3333	68.5	8.22586	8.24495	8.22484	8.20704	8.18552	6.13738	6.35849	6.309	6.20806	6.1753	hsa-miR-146a-3p	hsa-let-7f-2-3p	hsa-miR-612	hsa-miR-1301-3p	hsa-miR-593-3p
ASCRP002992	3.8e-10	2e-09	2.91927	up	hsa_circRNA_102680	hsa_circ_0002348	exonic	chr2	+	36623756	36706837	uc002rpd.3	CRIM1	TGTTGCCCTGTGTGCGAAGATGAGAACTGGACTGATGACCAACTGC	358.333	72.7	7.96366	6.41805	353.167	360	361.167	356.333	361	68.3333	71	71	69.6667	83.5	7.93201	8.00181	7.97097	7.94413	7.96937	6.32442	6.43231	6.40889	6.36037	6.56426	hsa-miR-383-3p	hsa-miR-146b-5p	hsa-miR-182-5p	hsa-miR-146a-5p	hsa-miR-181d-5p
ASCRP002997	0	0	3.73799	up	hsa_circRNA_102685	hsa_circ_0003578	exonic	chr2	+	36668400	36706837	uc002rpd.3	CRIM1	AGTGTTGCCCTGTGTGCGAAGAAGAGAAGCCAGATTGCTCCAAGGC	945.833	127.133	9.37016	7.46789	958	929	942	945	955.167	128.167	126	126.167	124.667	130.667	9.36677	9.37192	9.36224	9.37166	9.37818	7.47018	7.4724	7.50011	7.45152	7.44527	hsa-miR-383-3p	hsa-miR-146b-5p	hsa-miR-182-5p	hsa-miR-146a-5p	hsa-miR-17-3p
ASCRP003001	0	0	2.17281	up	hsa_circRNA_102689	hsa_circ_0054021	exonic	chr2	+	36749234	36749456	uc002rpd.3	CRIM1	TACTGCATAGATCAACCTTTTCGGCCTTCCTTGTCCCGCAATAACA	2299.07	441.1	10.6494	9.5298	2366.33	2297.17	2263.17	2311.83	2256.83	445.333	444.333	441.5	425.667	448.667	10.6673	10.6651	10.6366	10.6463	10.6315	9.52503	9.55678	9.54153	9.50765	9.51803	hsa-miR-150-3p	hsa-miR-22-3p	hsa-miR-627-3p	hsa-miR-133a-5p	hsa-miR-1301-3p
ASCRP003002	0	0	2.94908	up	hsa_circRNA_102690	hsa_circ_0054033	exonic	chr2	-	37105033	37105170	uc010ezx.3	STRN	AACTTATGATTGGAAGCATTGACATTTCCTCCTTCTTCTGGAAAGT	1548.4	235.3	10.0925	8.53222	1602.17	1527.5	1544.33	1533.67	1534.33	243.667	234	233.5	225	240.333	10.1131	10.0923	10.0817	10.0851	10.0902	8.57684	8.53076	8.53937	8.49202	8.52211	hsa-miR-515-5p	hsa-miR-449c-3p	hsa-miR-519e-5p	hsa-miR-205-5p	hsa-miR-588
ASCRP003006	0	0	5.49753	up	hsa_circRNA_102694	hsa_circ_0000993	exonic	chr2	-	38545676	38546161	uc002rqq.3	ATL2	CTCTGTCCAGGATTCTCAAAGTTGGATTGGTGGAAACAATGAACCA	1323.53	121.867	9.8512	7.39242	1312.5	1247.5	1409.83	1268.33	1379.5	121	122	117.5	121.833	127	9.80977	9.7906	9.94263	9.79495	9.91807	7.39011	7.42839	7.35389	7.40596	7.38373	hsa-miR-195-5p	hsa-miR-15b-5p	hsa-miR-16-5p	hsa-miR-497-5p	hsa-miR-15a-5p
ASCRP003052	6.9e-10	3e-09	2.03041	up	hsa_circRNA_102740	hsa_circ_0007387	exonic	chr2	-	63631182	63667005	uc002sch.3	WDPCP	TGTGCTGTTGTTTAAACTAGCTCCTTTTTGGTTCAGGTGTGCTGGT	99.9667	41.4333	6.14396	5.12219	100.333	99.6667	96.6667	105.5	97.6667	41	40.8333	39.6667	41.5	44.1667	6.17695	6.17601	6.11094	6.16025	6.09567	5.12766	5.18269	5.12426	5.14661	5.02974	hsa-miR-30a-3p	hsa-miR-30e-3p	hsa-miR-30d-3p	hsa-miR-34b-3p	hsa-miR-15b-5p
ASCRP003058	0	0	2.30608	up	hsa_circRNA_102746	hsa_circ_0054971	exonic	chr2	+	65228581	65237897	uc010ypz.2	SLC1A4	GTGTCCTGGATTATGTGAAACCTGTTTCCCTCCAATCTTGTGGTTG	1209.1	232.8	9.72277	8.51733	1252.67	1183	1196.17	1197.17	1216.5	231.667	237	230	224.5	240.833	9.73974	9.71203	9.71652	9.70305	9.74252	8.49922	8.5677	8.51551	8.47904	8.52518	hsa-miR-767-5p	hsa-miR-181c-3p	hsa-miR-558	hsa-miR-634	hsa-miR-29a-3p
ASCRP003074	1e-11	0	2.09532	up	hsa_circRNA_102763	hsa_circ_0004699	exonic	chr2	-	73215386	73228707	uc002sio.3	SFXN5	TTCCCTGCTGTAGGTAGTCGGTCTTCTCTTGCCCAACCAGACACTG	3196.37	613.733	11.0624	9.99524	3317.67	3150.17	3195.33	3144.67	3174	636	614.5	595.5	612.333	610.333	11.1002	11.0645	11.0485	11.0532	11.0457	10.0268	10.0111	9.9676	10.0158	9.95494	hsa-miR-125a-3p	hsa-miR-449c-5p	hsa-miR-139-3p	hsa-miR-518c-5p	hsa-miR-153-3p
ASCRP003085	0	0	2.39857	up	hsa_circRNA_102774	hsa_circ_0055412	exonic	chr2	-	85625142	85626408	uc010fgj.1	CAPG	ATCTGGAAGGAACATCTTCGCCTGGTGTGGTGGAAAGTCCAACATC	534.967	115.167	8.5497	7.28753	537.667	528.833	531.667	552.167	524.5	111	113.5	117	113	121.333	8.53755	8.56193	8.54027	8.58911	8.51967	7.23064	7.31161	7.31912	7.28414	7.29213	hsa-miR-661	hsa-miR-612	hsa-miR-146b-3p	hsa-miR-484	hsa-miR-762
ASCRP003119	1.795e-08	5.4e-08	3.81042	up	hsa_circRNA_102810	hsa_circ_0056285	exonic	chr2	+	121036193	121047333	uc010yyt.2	RALB	CGTGGACAAGCTCTTCAGTGGGTCATCTGTGTGTCACAGCCTCAGA	362.6	62.5333	7.98104	6.05109	376.833	357	350.5	375	353.667	64.8333	61.5	54	60.6667	71.6667	8.02033	7.98552	7.93867	8.0149	7.9458	6.14425	6.13827	5.72175	6.05622	6.19498	hsa-miR-193a-5p	hsa-miR-614	hsa-miR-539-3p	hsa-miR-328-5p	hsa-miR-661
ASCRP003146	2e-11	0	3.17922	up	hsa_circRNA_102838	hsa_circ_0056856	exonic	chr2	-	160980301	160983112	uc002ubh.2	ITGB6	GAAGAAGAAGGTAACGGCGACTGTGACTGTGGTGAATGTGTGTGCA	501.367	86.2	8.45309	6.78442	523.5	498.167	501.333	494	489.833	90.8333	84.1667	83.5	85.3333	87.1667	8.49571	8.47042	8.45398	8.4317	8.41365	6.87927	6.7817	6.7582	6.79589	6.70704	hsa-miR-1301-3p	hsa-miR-140-3p	hsa-miR-93-3p	hsa-miR-19b-3p	hsa-miR-187-5p
ASCRP003152	0	0	3.88483	up	hsa_circRNA_102844	hsa_circ_0007024	exonic	chr2	+	169547543	169574488	uc002ueb.1	CERS6	TTCCTCTCTGACCCCCTGGTTGTGGAATACGAGGCATTGCTGGTAC	8358.13	883.833	12.5177	10.5598	8565.17	8190.5	8563.5	8145.83	8325.67	912.333	885.333	866.5	884	871	12.5232	12.4946	12.55	12.4869	12.5338	10.5989	10.5859	10.5306	10.5727	10.5111	hsa-miR-608	hsa-miR-570-3p	hsa-miR-380-3p	hsa-miR-493-3p	hsa-miR-548d-3p
ASCRP003187	1.3e-10	1e-09	5.28373	up	hsa_circRNA_102879	hsa_circ_0057552	exonic	chr2	+	196544755	196583056	uc002utg.4	SLC39A10	CGTCTTCTGTCATGAACTGCCACATGAATTAGGAAAAATAGAAATG	533.433	64.1	8.53461	6.13306	533.333	493	573	511.5	556.333	68.3333	62	62.8333	61.6667	65.6667	8.52018	8.45266	8.62444	8.48177	8.59402	6.28042	6.09378	6.18825	6.11008	5.99276	hsa-miR-335-3p	hsa-miR-580-3p	hsa-miR-130b-5p	hsa-miR-302a-3p	hsa-miR-653-3p
ASCRP003218	3.834e-08	1.05e-07	2.65057	up	hsa_circRNA_102910	hsa_circ_0058051	exonic	chr2	-	215632205	215661841	uc021vwj.1	BARD1	CAGAAATGCTGTTACTAACATTCTGAGAGAGCCTGTGTGTTTAGGA	168.133	47.8333	6.87872	5.47242	178.5	172.333	153.333	179.667	156.833	50	46.5	47.8333	46	48.8333	6.96996	6.94463	6.7769	6.92982	6.77229	5.5665	5.54739	5.54581	5.42584	5.27654	hsa-miR-1264	hsa-miR-208a-5p	hsa-miR-145-5p	hsa-miR-217	hsa-miR-129-5p
ASCRP003220	1.79e-09	7e-09	2.60809	up	hsa_circRNA_102912	hsa_circ_0058055	exonic	chr2	-	215645283	215661841	uc002veu.2	BARD1	GCTTCTATTAAGTACTAACATTCTGAGAGAGCCTGTGTGTTTAGGA	181.367	50.2	6.99806	5.61507	189.333	178.333	176.833	184	178.333	53.6667	49.1667	49	46.6667	52.5	7.04699	7.00505	6.97236	6.99053	6.97535	5.75322	5.67138	5.57321	5.49384	5.58368	hsa-miR-1264	hsa-miR-129-5p	hsa-miR-136-5p	hsa-miR-181a-5p	hsa-miR-181b-5p
ASCRP003236	0	0	2.47476	up	hsa_circRNA_102929	hsa_circ_0058497	exonic	chr2	+	227771508	227779067	uc010fxc.3	RHBDD1	TGGGACCGAGGACTTCCTTCGCTGGGCATCTGGCTGGGATTCTTGT	489.067	103.133	8.41723	7.10994	507.667	478.833	486.333	483	489.5	105	103.167	102.333	99.1667	106	8.45098	8.41329	8.41268	8.38991	8.41931	7.12765	7.12642	7.1396	7.09837	7.05768	hsa-miR-103a-2-5p	hsa-miR-22-5p	hsa-miR-26b-3p	hsa-miR-609	hsa-miR-525-5p
ASCRP003261	1e-11	0	2.05795	up	hsa_circRNA_102954	hsa_circ_0003923	exonic	chr2	+	238933982	238940895	uc002vxk.3	UBE2F	AAACTCTTTGTTTACTCCTCCCAAAGTGAAATGCCTGACCAAGATC	1327.17	280.267	9.85778	8.81657	1334.33	1299	1324	1315.5	1363	282.333	276.333	280.667	282	280	9.83373	9.85441	9.84726	9.85404	9.89945	8.81158	8.81129	8.83934	8.84851	8.77214	hsa-miR-593-3p	hsa-miR-342-5p	hsa-miR-501-5p	hsa-miR-515-5p	hsa-miR-887-5p
ASCRP003285	1.66e-09	7e-09	2.0015	up	hsa_circRNA_102978	hsa_circ_0004525	exonic	chr20	+	398169	398574	uc010zpl.1	RBCK1	ATGCTGGAAGGCTGTGGGTGAGCGTGGAGGATGCTCAGATGCACAC	150.5	53.3	6.72849	5.7274	153.5	148.167	149	154.667	147.167	53.6667	53.5	51.8333	51.3333	56.1667	6.77322	6.73279	6.72587	6.73403	6.67653	5.81506	5.7502	5.73388	5.7039	5.63398	hsa-miR-1301-3p	hsa-miR-296-3p	hsa-miR-504-3p	hsa-miR-106b-3p	hsa-miR-526b-5p
ASCRP003290	0	0	3.11775	up	hsa_circRNA_102983	hsa_circ_0005265	exonic	chr20	+	2928627	2945848	uc002whl.3	PTPRA	CTTTCCCTCCTTCAGGACACATGTTCAAAGAGCATAATTAACTTTT	11358.5	1591.77	13.083	11.4425	11474	10885.5	11979.3	10935.7	11518	1639	1563	1554.33	1626.5	1576	13.072	13.0636	13.1367	13.0619	13.081	11.45	11.4399	11.4133	11.4989	11.4106	hsa-miR-103a-2-5p	hsa-miR-152-5p	hsa-miR-582-3p	hsa-miR-26b-3p	hsa-miR-140-5p
ASCRP003291	0	0	2.04413	up	hsa_circRNA_102984	hsa_circ_0006117	exonic	chr20	+	2944917	2945848	uc002whl.3	PTPRA	TTCCCTCCTTCAGATAAGCATGGATTCCTGGTTCATTCTTGTTCTG	9944.37	2156.07	12.862	11.8305	10189.2	9729	10105.5	9759.17	9939	2178.5	2167.83	2129.5	2140.83	2163.67	12.8699	12.8614	12.857	12.8555	12.866	11.819	11.8387	11.8285	11.8457	11.8206	hsa-miR-152-5p	hsa-miR-582-3p	hsa-miR-26b-3p	hsa-miR-140-5p	hsa-miR-96-5p
ASCRP003308	1.0173e-07	2.57e-07	2.12165	up	hsa_circRNA_103002	hsa_circ_0004816	exonic	chr20	-	17936008	17937681	uc010zrt.1	SNX5	TGCTGGGCTTATTCTGAGATCTGTATCTGTGGACCTGAATGTTGAT	122	44.6333	6.42715	5.34196	122	118	121.833	123.833	124.333	42.3333	41	44.1667	41.6667	54	6.44293	6.42095	6.45295	6.39007	6.42885	5.27734	5.20787	5.38963	5.28295	5.55201	hsa-miR-330-5p	hsa-miR-449b-5p	hsa-miR-449a	hsa-miR-194-5p	hsa-miR-34c-5p
ASCRP003357	9.6e-10	4e-09	2.64789	up	hsa_circRNA_103052	hsa_circ_0060194	exonic	chr20	+	35238003	35238133	uc002xfq.3	C20orf24	TTTTGCCTTGTTCATGATTCTGCCTGATCAATGCAGGAGTCCTGTA	229.767	58.3333	7.35026	5.94542	230.667	224	234.667	227.833	231.667	57.3333	58.6667	56.5	59	60.1667	7.35454	7.34848	7.38469	7.31273	7.35086	5.95746	6.03002	5.85242	6.04264	5.84454	hsa-miR-670-3p	hsa-miR-500a-5p	hsa-miR-583	hsa-miR-662	hsa-miR-570-5p
ASCRP003358	1.69755e-06	3.331e-06	2.85566	up	hsa_circRNA_103053	hsa_circ_0007094	exonic	chr20	-	35288739	35299800	uc002xfw.3	NDRG3	TTTGCTAAAGCTCTCTGGCCTGACAACCAATGTTGTGGACATTATT	260.833	63.6333	7.52801	6.01418	261.5	251.333	261.667	266.667	263	55	55	59.5	56.6667	92	7.53642	7.49709	7.54461	7.53748	7.52444	5.809	5.84864	6.06951	5.87548	6.46827	hsa-miR-586	hsa-miR-410-5p	hsa-miR-494-5p	hsa-miR-635	hsa-miR-219a-2-3p
ASCRP003369	5e-11	0	2.3262	up	hsa_circRNA_103065	hsa_circ_0060461	exonic	chr20	+	42331129	42331543	uc002xlb.1	MYBL2	CTTCTCGCCCTCCCAGGACCCTGATGCTTGGTGTGACCTGAGTAAA	12271	2526.8	13.2257	12.0078	12241.2	12321.2	12505.5	12150	12137	2501	2525.83	2529.17	2575.33	2502.67	13.1652	13.2705	13.2514	13.2487	13.1929	11.9671	12.0052	12.0095	12.0698	11.9872	hsa-miR-138-5p	hsa-miR-192-3p	hsa-miR-1301-3p	hsa-miR-637	hsa-miR-663a
ASCRP003380	1e-11	0	3.79629	up	hsa_circRNA_103076	hsa_circ_0060733	exonic	chr20	+	47682728	47683817	uc002xty.3	CSE1L	CCTTTGCTTTGCCTTTGACTAATCTTTTTAAGGTTGAAGATGAACC	665.8	93.8667	8.85567	6.93107	694.667	630.833	686.5	634.833	682.167	92.8333	91.5	92.5	94.8333	97.6667	8.90791	8.80191	8.89617	8.78566	8.88668	6.88179	6.95964	6.93858	6.98571	6.88965	hsa-miR-330-3p	hsa-miR-155-5p	hsa-miR-330-5p	hsa-miR-146a-3p	hsa-miR-15a-3p
ASCRP003440	0	0	2.57311	up	hsa_circRNA_103137	hsa_circ_0061817	exonic	chr21	-	43334706	43342194	uc002yzv.3	C2CD2	GGTGCCTCAGGTGGTGGTCTGTCACGTGGTGGGCCAGGCTATTCAG	1647.23	281.3	10.1867	8.82317	1729.5	1583.83	1687.67	1583.5	1651.67	283.5	280.167	279.667	278.333	284.833	10.2351	10.1485	10.2153	10.1406	10.1939	8.83162	8.84399	8.81493	8.83137	8.79396	hsa-miR-497-5p	hsa-miR-487b-3p	hsa-miR-25-3p	hsa-miR-92a-3p	hsa-miR-92b-3p
ASCRP003458	5.782e-07	1.241e-06	2.11048	up	hsa_circRNA_103157	hsa_circ_0008533	exonic	chr22	-	19178815	19187352	uc011agt.2	CLTCL1	TTTCTTTTCAAAGGTGTGCTTTGCCTGCATGGATGGACAAGAGTTC	141.2	49.2667	6.62931	5.55173	143.167	131	136.833	141.167	153.833	51	49	49.1667	48.3333	48.8333	6.65592	6.5634	6.60765	6.57571	6.74385	5.69242	5.65087	5.59858	5.50891	5.30788	hsa-miR-877-5p	hsa-miR-766-3p	hsa-miR-376b-3p	hsa-miR-376a-3p	hsa-miR-1271-3p
ASCRP003470	5.44e-09	1.9e-08	2.05734	up	hsa_circRNA_103169	hsa_circ_0062432	exonic	chr22	-	22057658	22065197	uc002zvl.3	YPEL1	GTGGAAATACGTTACGTTTTTCTCTCGTCCCAGCTGTGTGGACAGT	233	69.7333	7.36885	6.32807	234.167	220	243.667	225.5	241.667	67.8333	70.8333	67	70.3333	72.6667	7.37151	7.32103	7.44255	7.30898	7.4002	6.23315	6.41756	6.31354	6.37539	6.30071	hsa-miR-335-5p	hsa-miR-149-5p	hsa-miR-17-3p	hsa-miR-612	hsa-miR-335-3p
ASCRP003567	3e-11	0	2.63857	up	hsa_circRNA_103269	hsa_circ_0064001	exonic	chr22	-	50943657	50943763	uc003blo.2	LMF2	CCCTGTGGAGCTTTCACCTTCCACCAGTTTTCTCAGTGGCTGAAGA	783.833	143.467	9.10632	7.70656	790.5	738.833	800	768.167	821.667	147	141.5	139.5	143.333	146	9.10156	9.04548	9.13674	9.07719	9.17063	7.74596	7.71486	7.69218	7.73182	7.64798	hsa-miR-194-3p	hsa-miR-885-3p	hsa-miR-216a-3p	hsa-miR-584-3p	hsa-miR-646
ASCRP003583	0	0	2.54635	up	hsa_circRNA_103285	hsa_circ_0064288	exonic	chr3	+	11348416	11350535	uc003bwc.3	ATG7	TACTCCTCAACAAGTTCCTCCTCTTGACATTTGCAGAGTGCTCCCA	3478.3	546.3	11.1953	9.84688	3537.83	3360.67	3510	3417.5	3565.5	553.667	538.833	538	539.667	561.333	11.1888	11.168	11.1987	11.1906	11.2305	9.85515	9.84172	9.84066	9.85057	9.84632	hsa-miR-574-5p	hsa-miR-708-5p	hsa-miR-519e-3p	hsa-miR-17-3p	hsa-miR-515-3p
ASCRP003590	1.01e-09	4e-09	2.11248	up	hsa_circRNA_103292	hsa_circ_0005028	exonic	chr3	+	12558109	12560696	uc011aur.1	TSEN2	ACAGATTTACGCCTTTTTCTTGGTCTATGCTCTGGGATGTTTAAGT	197.567	60.6667	7.12627	6.04734	202.333	191	196.333	199.333	198.833	62	58.6667	59.3333	59.6667	63.6667	7.16703	7.11385	7.12685	7.10834	7.1153	6.07861	6.09393	6.05928	6.08395	5.92092	hsa-miR-139-5p	hsa-miR-203a-5p	hsa-miR-129-1-3p	hsa-miR-129-2-3p	hsa-miR-876-3p
ASCRP003643	0	0	4.03231	up	hsa_circRNA_103345	hsa_circ_0065173	exonic	chr3	-	47155365	47168153	uc003cqv.3	SETD2	GGGCTTGAGAGCTGCCAAAGACCTTCCTTCAGAAGAAGAAAATGAG	733.733	97	9.00786	6.99626	754.333	733.667	718.333	752.333	710	100	93.6667	96.6667	93.3333	101.333	9.03279	9.02805	8.97047	9.04739	8.96062	7.03033	6.94355	7.01764	7.01446	6.97531	hsa-miR-627-3p	hsa-miR-544a	hsa-miR-130b-5p	hsa-miR-22-5p	hsa-miR-335-3p
ASCRP003659	8.2e-10	3e-09	3.18507	up	hsa_circRNA_103361	hsa_circ_0001296	exonic	chr3	-	47719687	47727660	uc003crq.2	SMARCC1	GTGTGTGCTGTGATGAGGAAGATGAAGATCCTGCCAAAGGTGATCA	20050.3	2837.7	13.8721	12.2007	19916.3	19860	21087.7	19486.3	19901.2	3093.17	2754.67	2711.33	2888.5	2740.83	13.8545	13.8603	13.9066	13.8594	13.8795	12.3844	12.147	12.1193	12.2302	12.1228	hsa-miR-449c-3p	hsa-miR-582-5p	hsa-miR-509-3p	hsa-miR-510-5p	hsa-miR-369-5p
ASCRP003688	2e-11	0	2.82046	up	hsa_circRNA_103390	hsa_circ_0066147	exonic	chr3	-	52960046	52962357	uc010hmr.3	SFMBT1	CTTCCCTCCGGTTTTTGATGAGAAGTACTTTCTGGTGGAAATGGAT	4437.77	664.3	11.5926	10.0966	4571.67	4258.33	4612.17	4237	4509.67	685.333	616.5	668	677.5	674.167	11.6152	11.5579	11.6216	11.55	11.6181	10.1227	10.0116	10.1099	10.1446	10.0945	hsa-miR-891a-3p	hsa-let-7g-5p	hsa-miR-203a-5p	hsa-let-7b-5p	hsa-miR-98-5p
ASCRP003708	0	0	6.01567	up	hsa_circRNA_103410	hsa_circ_0003266	exonic	chr3	-	66501982	66512933	uc003dmx.3	LRIG1	TCTCTCTTTCTAAACCTGAGTTACAACAAACTCTCTGAGATTGACC	23005.2	1620.27	14.0551	11.4664	23729.2	22520.3	23731	22015.3	23030	1647.83	1616.33	1605	1602.5	1629.67	14.0544	14.0391	14.0858	14.0277	14.0686	11.46	11.4918	11.4594	11.4641	11.4567	hsa-miR-761	hsa-miR-126-5p	hsa-miR-616-5p	hsa-miR-608	hsa-miR-503-5p
ASCRP003726	1.869e-08	5.6e-08	2.43953	up	hsa_circRNA_103428	hsa_circ_0004639	exonic	chr3	+	110830876	110841085	uc003dxt.2	PVRL3	TCAAATCTGTGTGGAGCAGGTGCCTTAGCTGGACCAATTATTGTGG	173.667	52.3	6.93872	5.65212	172.667	172	174	175.333	174.333	52.6667	50.6667	53.6667	50.5	54	6.92618	6.95143	6.94619	6.92475	6.94508	5.60593	5.74941	5.8218	5.50619	5.57729	hsa-miR-608	hsa-miR-647	hsa-miR-579-3p	hsa-miR-613	hsa-miR-186-5p
ASCRP003742	0	0	3.51316	up	hsa_circRNA_103444	hsa_circ_0008797	exonic	chr3	-	119582265	119624699	uc003edn.3	GSK3B	ACCACTCAAGATGTATGGTCTGCTGGCTGTGTGTTGGCTGAGCTGT	2064.2	259.267	10.4954	8.68259	2136.67	2046.83	2073.33	2044.67	2019.5	269.833	250.167	253.667	262.5	260.167	10.5155	10.5044	10.5016	10.4927	10.4627	8.72413	8.65138	8.66785	8.71882	8.65079	hsa-miR-508-5p	hsa-miR-500a-5p	hsa-miR-7-5p	hsa-miR-29a-5p	hsa-miR-623
ASCRP003754	0	0	2.4511	up	hsa_circRNA_103456	hsa_circ_0067127	exonic	chr3	-	125843206	125856803	uc003eim.1	ALDH1L1	AAAGGTGTGGTTAACGTCCTCCCAGGATCTGGCTGGTGGAGGAAGT	691.867	138.6	8.92138	7.62795	699.833	686.667	685	692.167	695.667	143.167	132.667	136	135.667	145.5	8.92013	8.94067	8.89713	8.9201	8.92887	7.65667	7.58921	7.61988	7.63721	7.63678	hsa-miR-141-5p	hsa-miR-486-5p	hsa-miR-186-3p	hsa-miR-647	hsa-miR-212-5p
ASCRP003755	0	0	3.43747	up	hsa_circRNA_103457	hsa_circ_0067159	exonic	chr3	-	127294245	127294652	uc003ejl.2	TPRA1	ATCATCGAGGGGCTCTGGTCTACTCTCTGGTGGTCATCCTTCCCAA	5071.97	625	11.8052	10.0239	5230	5014.5	5145.33	4957.33	5012.67	635.833	612.5	609.333	640.833	626.5	11.8083	11.8125	11.8231	11.7828	11.7994	10.028	10.0104	10.0013	10.0745	10.0052	hsa-miR-497-5p	hsa-miR-15b-5p	hsa-miR-15a-5p	hsa-miR-195-5p	hsa-miR-20b-3p
ASCRP003766	2.0374e-07	4.83e-07	2.40941	up	hsa_circRNA_103468	hsa_circ_0067260	exonic	chr3	+	128973510	128973920	uc003els.3	COPG	GTCTTCCTTGCCTAACAAAAGACATGACTGGGAAAGAAGACAACTA	394.167	88.5	8.09477	6.8261	372.167	351.667	441.333	363.667	442	91.1667	86.6667	84.6667	91	89	8.0058	7.96475	8.26167	7.97548	8.26617	6.86756	6.85066	6.77489	6.9189	6.71847	hsa-miR-135b-5p	hsa-miR-135a-5p	hsa-miR-107	hsa-miR-103a-3p	hsa-miR-557
ASCRP003795	2.37e-09	9e-09	2.46592	up	hsa_circRNA_103497	hsa_circ_0067772	exonic	chr3	-	155547476	155560408	uc003fan.4	SLC33A1	TGCTGTTGAGATTTCCTTTTTTTCTGGGGAACTGTATTTTTAATAA	190.233	53.6667	7.06074	5.75862	195	189	186.833	189	191.333	52.5	55	53.3333	52.5	55	7.08644	7.08922	7.04136	7.02094	7.06576	5.76108	5.88322	5.81938	5.68648	5.64295	hsa-miR-34b-5p	hsa-miR-34c-5p	hsa-miR-518a-5p	hsa-miR-527	hsa-miR-567
ASCRP003827	0	0	2.0641	up	hsa_circRNA_103529	hsa_circ_0009131	exonic	chr3	+	183454505	183480067	uc003fly.2	YEATS2	TTCAGCCCTCCAAGAGAGCCTCCTTTTCACCTGACCAGAAGAGGCT	2679.23	524.767	10.8325	9.78697	2679.5	2608.67	2680.33	2682.83	2744.83	520	517.833	525.167	527.667	533.167	10.8233	10.8219	10.828	10.8317	10.8576	9.74737	9.78488	9.80025	9.82025	9.78211	hsa-miR-762	hsa-miR-1301-3p	hsa-miR-134-5p	hsa-miR-660-3p	hsa-miR-501-5p
ASCRP003839	0	0	4.66019	up	hsa_circRNA_103541	hsa_circ_0068462	exonic	chr3	+	186504290	186505053	uc003fqs.3	EIF4A2	TTCTGCTCTGGTTGTGTTGCTTTCTGCCACAATGCCAACTGATGTG	3125.2	279.767	11.0317	8.81127	3091.67	3009.67	3278	2991.17	3255.5	288.5	266.333	275.667	287.667	280.667	11.008	10.9965	11.0834	10.9848	11.0856	8.83903	8.75339	8.80343	8.88083	8.77967	hsa-miR-224-5p	hsa-miR-668-5p	hsa-miR-520h	hsa-miR-520g-3p	hsa-miR-548a-3p
ASCRP003852	2.9e-10	1e-09	3.21901	up	hsa_circRNA_103554	hsa_circ_0068606	exonic	chr3	-	195780288	195803993	uc003fvz.4	TFRC	ATCGTGTCATGAGAGTTCTTCTGTGTGGCAGTTCAGAATGATGGAT	251.533	54.2667	7.47812	5.79151	256.167	243	259.167	247.833	251.5	54.5	52.5	54.3333	54	56	7.50695	7.45977	7.52237	7.43962	7.46191	5.79243	5.70561	5.84902	5.91658	5.6939	hsa-miR-1301-3p	hsa-miR-22-5p	hsa-miR-874-5p	hsa-miR-218-2-3p	hsa-miR-145-5p
ASCRP003853	6.745e-08	1.78e-07	3.36596	up	hsa_circRNA_103555	hsa_circ_0068610	exonic	chr3	-	195785154	195787118	uc003fvz.4	TFRC	TTCTTTCTGTTTTTGCGAGGTACCAGCAACTTCAAGGTTTCTGCCA	566.067	91.2	8.62468	6.87366	626.167	507.5	592.667	513.667	590.333	102.333	94.8333	80.5	92.1667	86.1667	8.75561	8.5016	8.69243	8.487	8.68679	7.08168	6.9638	6.70274	6.92389	6.6962	hsa-miR-619-5p	hsa-miR-130a-5p	hsa-miR-103a-3p	hsa-miR-107	hsa-miR-33a-5p
ASCRP003855	9e-11	1e-09	3.08255	up	hsa_circRNA_103557	hsa_circ_0068631	exonic	chr3	-	195802029	195803993	uc003fvz.4	TFRC	CTTTTTCTTGATTGGTTCTTCTGTGTGGCAGTTCAGAATGATGGAT	384.933	72.4	8.06254	6.43841	402.833	378.333	380.667	380.333	382.5	75.6667	68.8333	71.8333	70.6667	75	8.12271	8.07119	8.04358	8.03697	8.03823	6.53863	6.4103	6.46506	6.44615	6.33191	hsa-miR-22-5p	hsa-miR-218-2-3p	hsa-miR-544a	hsa-miR-758-3p	hsa-miR-615-3p
ASCRP003856	1.3e-10	1e-09	2.33448	up	hsa_circRNA_103558	hsa_circ_0068641	exonic	chr3	-	196050614	196051311	uc003fwj.3	TM4SF19	CAAGGAGTGGGTGCTTACTGCTCTGTTGTCAGGTGGCCTGGCTTTA	310.333	76.2	7.77041	6.5473	311.5	298.833	317	306	318.333	75.3333	74.5	75.6667	77	78.5	7.76679	7.74932	7.80372	7.7334	7.79879	6.47527	6.55934	6.60015	6.6039	6.49786	hsa-miR-665	hsa-miR-485-5p	hsa-miR-765	hsa-miR-539-3p	hsa-miR-100-3p
ASCRP003859	1.838e-08	5.5e-08	3.51268	up	hsa_circRNA_103561	hsa_circ_0068669	exonic	chr3	+	196612021	196613565	uc003fwz.4	SENP5	TGTCTTTCTGCTGCATCCAGATCTCATTATGCATCAGAAAAATGAA	547.1	85.3667	8.5739	6.76133	494	560.667	559.333	567.667	553.833	90.6667	75.8333	85.1667	91.5	83.6667	8.41337	8.63956	8.60275	8.63084	8.58297	6.86478	6.60766	6.822	6.93203	6.58016	hsa-miR-888-3p	hsa-miR-520c-3p	hsa-miR-520b	hsa-miR-373-3p	hsa-miR-372-3p
ASCRP003861	0	0	2.71309	up	hsa_circRNA_103563	hsa_circ_0008583	exonic	chr3	-	196817782	196846401	uc003fxp.2	DLG1	GATCCCTCTATGTCAGCTTCTTCTCAGCCTGTTGATAACCATGTTA	5264.67	807.2	11.8621	10.4222	5507.83	5126	5184.33	5207.17	5298	831	803.333	798.333	783	820.333	11.8765	11.8424	11.8449	11.8446	11.9023	10.4337	10.4192	10.4306	10.3982	10.4294	hsa-miR-627-3p	hsa-miR-1301-3p	hsa-miR-138-5p	hsa-miR-504-5p	hsa-miR-505-3p
ASCRP003863	5e-11	0	2.21228	up	hsa_circRNA_103565	hsa_circ_0001383	exonic	chr3	-	196842797	196846401	uc003fxp.2	DLG1	GATCGTATTATATCGCTTCTTCTCAGCCTGTTGATAACCATGTTAG	369.4	90.9667	8.00447	6.85893	370.167	353.667	361.167	389.333	372.667	94.3333	89.8333	88.3333	87.3333	95	7.99686	7.96841	7.97948	8.06895	8.00863	6.90578	6.88312	6.86273	6.80967	6.83337	hsa-miR-627-3p	hsa-miR-138-5p	hsa-miR-155-3p	hsa-miR-653-5p	hsa-miR-651-3p
ASCRP003872	8e-11	0	2.08131	up	hsa_circRNA_103574	hsa_circ_0005873	exonic	chr3	+	197597030	197602646	uc003fyk.2	LRCH3	AATTGGTGTACCTCAGGTCATGCTTCACCCCTTCCTCCATCTGCTG	4947.3	953.867	11.7652	10.7077	5095.67	4892	5014.17	4836.17	4898.5	929.833	957.167	954.5	955.333	972.5	11.7663	11.7737	11.7869	11.7491	11.75	10.6299	10.7441	10.7126	10.7601	10.6919	hsa-miR-544a	hsa-miR-624-3p	hsa-miR-141-3p	hsa-miR-758-5p	hsa-miR-92b-5p
ASCRP003882	3.013e-08	8.6e-08	2.05482	up	hsa_circRNA_103587	hsa_circ_0068895	exonic	chr4	+	1918597	1920350	uc010icd.1	WHSC1	TGGTCTTCTGTCAAAAACACAGGGATGAGGTCAGAAAAAGAGTGCA	86.6333	39	5.92175	4.88274	77.1667	84	84	97.6667	90.3333	39.3333	38	38.6667	39	40	5.8028	5.9014	5.93646	5.99301	5.97509	4.96723	4.80823	4.91516	4.94106	4.78202	hsa-miR-541-5p	hsa-miR-103a-2-5p	hsa-miR-593-3p	hsa-miR-296-3p	hsa-miR-328-3p
ASCRP003931	0	0	3.13011	up	hsa_circRNA_103636	hsa_circ_0001410	exonic	chr4	+	52729602	52744020	uc003gze.3	DCUN1D4	TCTATGAATATGCAGATTTTCAGCTGAACTCTCATCTCTCAACACT	891.467	139.433	9.28719	7.64097	900.167	893.833	902	887.667	873.667	139.333	137.667	137	137.333	145.833	9.27976	9.31367	9.30425	9.27498	9.26328	7.63301	7.63296	7.66128	7.62964	7.64798	hsa-miR-520a-5p	hsa-miR-617	hsa-miR-15b-3p	hsa-miR-890	hsa-miR-103a-2-5p
ASCRP003932	0	0	3.37561	up	hsa_circRNA_103637	hsa_circ_0007928	exonic	chr4	+	52729602	52752804	uc003gze.3	DCUN1D4	TGAACCAGAAAACATTTTCAGCTGAACTCTCATCTCTCAACACTGG	1876.37	245.9	10.3608	8.60565	1922.5	1864.83	1864	1892	1838.5	242.167	246.667	247.333	237.167	256.167	10.369	10.3717	10.3519	10.3779	10.3335	8.57676	8.62876	8.62954	8.56111	8.63209	hsa-miR-33a-3p	hsa-miR-520a-5p	hsa-miR-617	hsa-miR-15b-3p	hsa-miR-890
ASCRP003933	2e-11	0	2.45728	up	hsa_circRNA_103639	hsa_circ_0007646	exonic	chr4	+	52729602	52758017	uc003gze.3	DCUN1D4	AAGGAATGACTTCTCTCCAATTTTCAGCTGAACTCTCATCTCTCAA	763.5	149.567	9.06921	7.77214	808	752.5	759.333	752.833	744.833	152	145.667	151.167	147.333	151.667	9.13388	9.07381	9.05822	9.04596	9.03417	7.78794	7.75518	7.82862	7.76669	7.72229	hsa-miR-33a-3p	hsa-miR-520a-5p	hsa-miR-617	hsa-miR-15b-3p	hsa-miR-890
ASCRP003941	1e-11	0	2.2529	up	hsa_circRNA_103647	hsa_circ_0069752	exonic	chr4	+	54308819	54310270	uc010ign.3	FIP1L1	TGCATTTCCATATGGCAATGGTTTTCCTCCTCCACCAGGCGCTCCA	1401.17	271.9	9.93845	8.76666	1439.83	1391.5	1380.33	1425.5	1368.67	278.667	274	267.167	259	280.667	9.96067	9.94979	9.91221	9.96556	9.904	8.78433	8.80346	8.74972	8.71349	8.7823	hsa-miR-520g-5p	hsa-miR-613	hsa-miR-525-5p	hsa-miR-520a-5p	hsa-miR-337-5p
ASCRP003968	2e-11	0	2.42847	up	hsa_circRNA_103674	hsa_circ_0070113	exonic	chr4	+	79186178	79188586	uc003hkw.3	FRAS1	AAAGTGGAGTGTGCCCGGGATGAGACTGTAGTCCGAGTCCCTGGAA	414.267	91.1333	8.16887	6.88882	426.333	402.667	416.667	405.167	420.5	91.1667	91.8333	89.1667	92.5	91	8.20715	8.15635	8.16803	8.13119	8.18161	6.90485	6.93035	6.89413	6.90637	6.80839	hsa-miR-103a-3p	hsa-miR-107	hsa-miR-615-3p	hsa-miR-486-3p	hsa-miR-301a-5p
ASCRP003970	1.5e-10	1e-09	2.11793	up	hsa_circRNA_103676	hsa_circ_0070133	exonic	chr4	+	79229219	79258971	uc003hkw.3	FRAS1	AACCTCGTGGGATACTGTGCTGTCTGCCATGAGTCCTGTGCAGGTT	740.933	162	9.02382	7.94117	758.667	730.5	761.5	723.833	730.167	158	160.5	161.667	156.333	173.5	9.04146	9.02673	9.06239	8.9885	9.00002	7.88009	7.94933	7.96591	7.9013	8.00919	hsa-miR-1301-3p	hsa-miR-302d-3p	hsa-miR-143-5p	hsa-miR-514a-3p	hsa-miR-302c-3p
ASCRP003981	3.7e-10	2e-09	2.01569	up	hsa_circRNA_103687	hsa_circ_0070356	exonic	chr4	+	87593517	87622954	uc003hpy.3	PTPN13	AATGTAGAAGTAAGCCTAGCTGATCCTGCTGCCCTTGGCTTCATCA	500.267	125.3	8.4492	7.43792	509.167	505.5	485.667	510.5	490.5	126.833	121.333	127	124	127.333	8.45294	8.49284	8.39954	8.4897	8.41096	7.45943	7.41151	7.48975	7.45402	7.3749	hsa-miR-548b-3p	hsa-miR-452-3p	hsa-miR-330-3p	hsa-miR-190a-5p	hsa-miR-30c-1-3p
ASCRP003982	3.9e-10	2e-09	2.80951	up	hsa_circRNA_103688	hsa_circ_0007948	exonic	chr4	+	87685745	87689129	uc003hpy.3	PTPN13	GTCACTGAAGGAATCTTCCTCTTCAGTGAATACATCCAACAAGATG	178.867	48.3	6.97328	5.48296	176.667	171.667	176	181	189	46.6667	46.8333	47.5	49.6667	50.8333	6.96161	6.94543	6.96022	6.96438	7.03476	5.3652	5.49315	5.50452	5.60057	5.45137	hsa-miR-101-3p	hsa-miR-561-3p	hsa-miR-488-3p	hsa-miR-409-5p	hsa-miR-575
ASCRP004005	0	0	3.98603	up	hsa_circRNA_103712	hsa_circ_0007540	exonic	chr4	-	107092251	107133992	uc003hyb.2	TBCK	AGACAGATCTGAGTATCTGACTGTCTTCTCTCAGATGATTGCATTT	1720.53	195.133	10.2464	8.25145	1731.5	1674.33	1785.33	1650.83	1760.67	186	195.833	194.5	196	203.333	10.2343	10.2297	10.2957	10.1945	10.2778	8.18214	8.27836	8.25554	8.27856	8.26263	hsa-miR-518c-5p	hsa-miR-512-5p	hsa-miR-551b-5p	hsa-miR-583	hsa-miR-626
ASCRP004014	6.94e-09	2.3e-08	3.23212	up	hsa_circRNA_103723	hsa_circ_0070659	exonic	chr4	+	110580166	110581521	uc010imf.2	CCDC109B	TTCACAGCAGGTTTTGCGTGTGAAGCTGTGTGGAAATGTGAAATAC	313.467	61.8667	7.77794	6.08546	324.667	319.667	297.833	324.167	301	63	62.6667	62.6667	57.5	63.5	7.81186	7.82603	7.72211	7.80788	7.72181	6.13779	6.15138	6.25825	5.91255	5.96732	hsa-miR-134-5p	hsa-miR-891a-3p	hsa-miR-335-3p	hsa-miR-142-3p	hsa-miR-17-3p
ASCRP004040	0	0	3.96445	up	hsa_circRNA_103749	hsa_circ_0005480	exonic	chr4	+	151023629	151023964	uc003ilm.4	DCLK2	ATGGAAAGCAGGTGAGAGTTACGTGTGTGCATCCAATGAACCATTT	657.4	89.8667	8.84163	6.8545	664.333	637.167	679.167	640.167	666.167	89.5	86.8333	89	89.6667	94.3333	8.83572	8.82398	8.88183	8.80928	8.85732	6.84526	6.85227	6.87846	6.85317	6.84337	hsa-miR-27b-3p	hsa-miR-27a-3p	hsa-let-7i-5p	hsa-miR-650	hsa-miR-499a-5p
ASCRP004081	1.1e-10	1e-09	2.66958	up	hsa_circRNA_103791	hsa_circ_0071869	exonic	chr5	+	10423846	10426634	uc003jet.1	MARCH6	TATGTCATAGCTTCTGGTGTTGTTCCTTTACTAGGACTGGGCACTT	224.367	57.6333	7.31458	5.89796	232.5	222	220.833	223	223.5	58.1667	57	58	55	60	7.35955	7.32846	7.29449	7.28524	7.30514	5.96539	5.92629	5.95029	5.82697	5.82086	hsa-miR-22-3p	hsa-miR-582-5p	hsa-miR-493-3p	hsa-miR-338-5p	hsa-miR-195-5p
ASCRP004091	0	0	5.82506	up	hsa_circRNA_103801	hsa_circ_0071989	exonic	chr5	-	16683988	16764505	uc010itx.3	MYO10	ATTCTGTGTGTGCCTCTGACAGCCCTGATAGGCAGTAGACAGCAGG	4080.57	302.167	11.4667	8.92448	4190.5	3839.17	4276.5	3863	4233.67	311.667	295.5	302	301.667	300	11.4969	11.3974	11.5178	11.3995	11.5222	8.95466	8.91047	8.93492	8.93502	8.88731	hsa-miR-877-3p	hsa-miR-103a-2-5p	hsa-miR-432-5p	hsa-miR-338-3p	hsa-miR-370-3p
ASCRP004135	0	0	3.11372	up	hsa_circRNA_103846	hsa_circ_0002512	exonic	chr5	-	59934576	59943360	uc003jsh.3	DEPDC1B	ATGCTTTTGTCAGTGTACTGGATTTCCTCCTTCTTCACCCCTGAAA	3937.2	520.433	11.414	9.77535	4073.17	3926	3873.67	3919	3894.17	532.833	520.667	519.167	503.5	526	11.4468	11.4309	11.3721	11.4204	11.3998	9.79008	9.7913	9.78133	9.75383	9.76022	hsa-miR-607	hsa-miR-589-3p	hsa-miR-605-5p	hsa-miR-550a-5p	hsa-miR-550a-3-5p
ASCRP004165	2e-11	0	3.09491	up	hsa_circRNA_103885	hsa_circ_0072932	exonic	chr5	+	72182896	72184130	uc003kcg.4	TNPO1	CTGCCTGCAGGAAAATGTTCTGCTGCTGCCCTGGATGTTCTTGCAA	849.8	136.8	9.21849	7.58859	892.5	835	846.333	836.833	838.333	143.667	137.833	131.167	132.167	139.167	9.27008	9.21407	9.21194	9.19425	9.2021	7.68092	7.61688	7.53101	7.5536	7.56055	hsa-miR-578	hsa-miR-15b-3p	hsa-miR-215-3p	hsa-miR-450b-3p	hsa-miR-374a-3p
ASCRP004170	0	0	7.27222	up	hsa_circRNA_103890	hsa_circ_0007158	exonic	chr5	-	74109664	74137504	uc003kdl.3	FAM169A	ACTGTCTTCTCTCATGTATACAGAGGATGGCATTCCCTGTGGATAT	11787	751.133	13.1427	10.2803	12196.2	11411.8	12065.3	11422.5	11839.3	749	729.167	758.5	753.5	765.5	13.1647	13.129	13.1544	13.1358	13.1297	10.2275	10.2378	10.3128	10.3334	10.29	hsa-miR-583	hsa-miR-185-5p	hsa-miR-519c-3p	hsa-miR-106b-5p	hsa-miR-20b-5p
ASCRP004181	1.6e-10	1e-09	2.92313	up	hsa_circRNA_103901	hsa_circ_0004539	exonic	chr5	-	77805606	77806221	uc003kfo.3	LHFPL2	TTCAATGTCTGTGGGCTGTTGCAAGGAATTGCAGGTGAGGCCGCAG	189.2	49.2	7.04711	5.4996	190.167	183.667	192.333	180.5	199.333	49.1667	46.8333	49.1667	45.5	55.3333	7.05966	7.04112	7.07612	6.95068	7.10798	5.49691	5.48483	5.56162	5.40454	5.55009	hsa-miR-661	hsa-miR-642a-3p	hsa-miR-23a-5p	hsa-miR-92a-2-5p	hsa-miR-198
ASCRP004222	6e-10	3e-09	3.56221	up	hsa_circRNA_103942	hsa_circ_0003180	exonic	chr5	+	134002512	134007576	uc011cxu.2	SEC24A	GGCTTATTGGGTCCTTCTGTACCTCCCTTAGTGAATCCACCTCTGC	6193.1	752.6	12.1227	10.2899	6407.5	6152	6068	6264	6074	790	796	679	758	740	12.1275	12.1472	12.0854	12.1644	12.0888	10.3237	10.4223	10.1217	10.3453	10.2365	hsa-miR-382-5p	hsa-miR-183-3p	hsa-miR-134-3p	hsa-miR-328-5p	hsa-miR-541-3p
ASCRP004268	1.3e-09	5e-09	2.23134	up	hsa_circRNA_103988	hsa_circ_0003278	exonic	chr5	+	151166132	151170623	uc003lun.3	G3BP1	ACGTTTGTCCTTGCTCCTGAGGTTTGGACATATTTGACTCTTTTCC	312.1	79.2	7.77106	6.61315	299.5	294	316	315	336	78.5	75	75	84.5	83	7.72481	7.72362	7.78606	7.76831	7.85249	6.60945	6.53867	6.58974	6.71656	6.6113	hsa-miR-429	hsa-miR-876-5p	hsa-miR-151a-3p	hsa-miR-9-5p	hsa-miR-200b-3p
ASCRP004316	8.1795e-07	1.719e-06	2.10406	up	hsa_circRNA_104041	hsa_circ_0075413	exonic	chr6	+	311879	311962	uc003msy.1	DUSP22	TGTCTGTCCACGATAGTGCCAGGCCTATGTTGGAGATGCCAGAGAC	121.1	46.1	6.41191	5.33873	120	110.5	122	125	128	42	45.5	48	47	48	6.43827	6.33929	6.43577	6.38402	6.46219	5.09881	5.40662	5.5304	5.41679	5.24102	hsa-miR-221-5p	hsa-miR-592	hsa-miR-597-5p	hsa-miR-190b
ASCRP004318	8.065e-08	2.1e-07	2.26395	up	hsa_circRNA_104044	hsa_circ_0075447	exonic	chr6	-	1726649	1742820	uc003mtq.3	GMDS	AACTGAAGTGGCTATGTGGTTGATGTTGCAGAATGATGAGCCGGAG	262.9	70.7	7.54394	6.3651	266.5	260.5	263	263	261.5	72.5	64.5	73.5	69	74	7.55588	7.55473	7.56715	7.498	7.54395	6.35788	6.19561	6.56023	6.43577	6.276	hsa-miR-188-3p	hsa-miR-335-3p	hsa-miR-580-5p	hsa-miR-659-5p	hsa-miR-139-5p
ASCRP004324	6.3e-10	3e-09	4.49588	up	hsa_circRNA_104050	hsa_circ_0075504	exonic	chr6	-	3410421	3416089	uc003mvm.3	SLC22A23	TATGCTTTACTGGGATCTTGTGTGTGATAATGCCTGGAAGGTCCAT	645.1	80.8	8.81692	6.64832	654.5	661	638	658	614	75.5	84	80.5	81	83	8.80645	8.88895	8.79699	8.84547	8.74674	6.44739	6.75346	6.76479	6.68921	6.58674	hsa-miR-548b-3p	hsa-miR-383-5p	hsa-miR-648	hsa-miR-181c-5p	hsa-miR-500a-5p
ASCRP004360	0	0	4.14803	up	hsa_circRNA_104086	hsa_circ_0003738	exonic	chr6	+	25420341	25435832	uc010jpy.3	LRRC16A	TCTCTCCAGTGTCCTTACATCATGCCGAGCCTTCCTTGTAACAGCG	6680.3	700.9	12.2118	10.1594	6926.5	6599	6729	6519	6628	729.5	690	685	709	691	12.2223	12.2042	12.2308	12.1887	12.213	10.1787	10.1486	10.1324	10.2119	10.1254	hsa-miR-122-3p	hsa-miR-490-5p	hsa-miR-92a-2-5p	hsa-miR-562	hsa-miR-302c-3p
ASCRP004372	4.8e-10	2e-09	3.07124	up	hsa_circRNA_104099	hsa_circ_0076092	exonic	chr6	+	35195356	35201078	uc003okg.1	SCUBE3	ACATGCATCGATGTGGATGAGTGTGTGGAGGGGACTGACAACTGCC	1407	203.9	9.94308	8.32425	1478	1427	1370	1393	1367	185	209	201.5	213	211	9.99544	9.99229	9.89644	9.93243	9.89878	8.1719	8.3939	8.32066	8.39444	8.34038	hsa-miR-514a-3p	hsa-miR-203a-5p	hsa-miR-609	hsa-miR-449a	hsa-miR-449b-5p
ASCRP004383	1.004e-08	3.2e-08	2.67497	up	hsa_circRNA_104110	hsa_circ_0008801	exonic	chr6	+	42902212	42903408	uc003osy.2	CNPY3	ATTTGCCAAGTGTGTAAATATGTTGCTGTGGAGCTGAAGTCAGCCT	182.7	48.8	6.9903	5.57077	178	184.5	182	191	178	50.5	48	44	48	53.5	6.96658	7.04432	6.99117	7.02202	6.92741	5.69121	5.61378	5.36172	5.57042	5.61673	hsa-miR-224-3p	hsa-miR-508-5p	hsa-miR-223-5p	hsa-miR-670-3p	hsa-miR-640
ASCRP004407	6e-11	0	3.95122	up	hsa_circRNA_104134	hsa_circ_0004136	exonic	chr6	+	73713630	73751785	uc003pgj.4	KCNQ5	AAAGCCCTTCTGTGTTATAGTTTTCTCCTTGTCTTTGGTTGCTTGA	3712.4	391.4	11.3078	9.32554	4087	3618	3588	3600	3669	396	391	388.5	368.5	413	11.4567	11.2993	11.2383	11.2668	11.2781	9.33437	9.33566	9.33437	9.2469	9.37638	hsa-miR-508-5p	hsa-miR-502-5p	hsa-miR-99a-5p	hsa-miR-10b-3p	hsa-miR-519d-5p
ASCRP004408	9.3e-10	4e-09	2.43346	up	hsa_circRNA_104135	hsa_circ_0007874	exonic	chr6	+	74175931	74176329	uc003phc.1	MTO1	TGTCAGTGGGGTTGTTTTGGGTCAGATGTCATGTAATCCTTCCTTT	210	58.3	7.22081	5.9378	211	205	213	214	207	57	60	57	56.5	61	7.23667	7.20133	7.24525	7.23547	7.18531	5.91453	6.02389	5.94295	5.80719	6.00042	hsa-miR-199a-5p	hsa-miR-544a	hsa-miR-29b-1-5p	hsa-miR-204-5p	hsa-miR-876-5p
ASCRP004425	2.16782e-05	3.5285e-05	2.24534	up	hsa_circRNA_104152	hsa_circ_0077248	exonic	chr6	-	86281854	86282092	uc003pkq.3	SNX14	TCTCTCAGAGCAGTTAGGACTTCAGGAATTATTTCCTCAAGGTCAT	73.1	34.4	5.68325	4.51632	69	73	74	73	76.5	33	35.5	31	38.5	34	5.59749	5.74264	5.74197	5.57345	5.76071	4.46392	4.66212	4.19345	4.91736	4.34473	hsa-miR-601	hsa-miR-497-5p	hsa-miR-26a-5p	hsa-miR-15b-5p	hsa-miR-889-5p
ASCRP004438	1.2e-10	1e-09	4.66978	up	hsa_circRNA_104165	hsa_circ_0077526	exonic	chr6	-	105563560	105564743	uc003pqw.3	BVES	TCCTCTCTTCGTCACCATTATTGCAGATGATAACTGCAGATTTTTA	8957.5	810.6	12.6616	10.4383	9859	8906.5	8590	8915.5	8516.5	836	783	811	805	818	12.8259	12.6663	12.5354	12.7059	12.5745	10.457	10.3908	10.4617	10.4685	10.4132	hsa-miR-338-3p	hsa-miR-539-3p	hsa-miR-653-3p	hsa-miR-485-5p	hsa-miR-670-3p
ASCRP004439	0	0	4.0226	up	hsa_circRNA_104166	hsa_circ_0077527	exonic	chr6	-	105563560	105573453	uc003pqw.3	BVES	TGTCCTCTCTTCGTAAAGATTGAAAAGGAACTCAGTGGCATGTACC	2906.1	301.8	10.9353	8.92719	3047.5	2767	2997	2763	2956	306	311	292	303.5	296.5	10.996	10.8855	10.9717	10.8726	10.9508	8.94828	8.97791	8.89956	8.94828	8.86192	hsa-miR-491-3p	hsa-miR-338-3p	hsa-miR-17-3p	hsa-miR-124-3p	hsa-miR-539-3p
ASCRP004454	7.26249e-05	0.000109524	2.26305	up	hsa_circRNA_104181	hsa_circ_0077765	exonic	chr6	+	125366356	125398004	uc003pzr.3	RNF217	GAGGGTCAGTCTGTGGTACAACTTGGCCAAGTAGAAATCAAATGCC	87.9	38.9	5.94109	4.76282	91	83.5	87	89.5	88.5	33	42.5	40	38	41	5.9959	5.93707	5.9857	5.87943	5.90734	4.38671	5.31899	4.81088	4.57401	4.72348	hsa-miR-520d-3p	hsa-miR-373-3p	hsa-miR-302d-3p	hsa-miR-92a-2-5p	hsa-miR-302c-3p
ASCRP004476	6.151e-08	1.63e-07	2.62169	up	hsa_circRNA_104203	hsa_circ_0004368	exonic	chr6	-	139264649	139265759	uc003qig.4	REPS1	AACTTTCTCATATTTGGTTCTTCTGCTGGTGATGCAGTGTGGTCAG	249.4	60.8	7.4684	6.07791	254.5	254	243	254	241.5	66	56	61	59	62	7.48033	7.52958	7.43416	7.47953	7.41843	6.24353	5.90734	6.21225	6.10473	5.92169	hsa-miR-92a-2-5p	hsa-miR-542-5p	hsa-miR-491-5p	hsa-miR-548a-3p	hsa-miR-429
ASCRP004491	2.403e-08	7e-08	2.27147	up	hsa_circRNA_104218	hsa_circ_0078241	exonic	chr6	-	150059778	150063706	uc003qmz.3	NUP43	TTCTCAGATATTGTCACTACTCTGTCAGTCAACCAGCAGTGGACTA	184.2	54.9	7.01558	5.83195	180	185	177	191	188	54	52.5	56.5	52.5	59	6.97806	7.06198	6.97118	7.02922	7.03748	5.81682	5.74062	6.03493	5.76603	5.80138	hsa-miR-33b-5p	hsa-miR-146a-3p	hsa-miR-216a-5p	hsa-miR-493-5p	hsa-miR-515-5p
ASCRP004503	8.528e-08	2.2e-07	2.07207	up	hsa_circRNA_104231	hsa_circ_0007317	exonic	chr6	-	154762425	154771392	uc021zhc.1	IPCEF1	AGTCCAGAAGGGTTGGATGACTGCCTGCAACAATATGTCCACAAGT	160.6	53.8	6.80543	5.75436	158	159	154	175	157	53	52	52	50	62	6.80373	6.82233	6.76479	6.87121	6.76512	5.7936	5.61378	5.78185	5.66088	5.92169	hsa-miR-22-5p	hsa-miR-498	hsa-miR-193a-5p	hsa-miR-493-3p	hsa-miR-148a-3p
ASCRP004513	2.047e-08	6.1e-08	2.55396	up	hsa_circRNA_104242	hsa_circ_0004381	exonic	chr6	+	157405795	157431695	uc003qqq.1	ARID1B	CCAATGCCACAGGAAAGAGGATCTGTCTGGCTCCATTGATGACCTC	345.5	77.3	7.91563	6.5629	358	362.5	324	363	320	82	76	76	73	79.5	7.93837	8.00797	7.84529	7.97136	7.81518	6.68956	6.65776	6.56023	6.43577	6.47116	hsa-miR-892b	hsa-miR-619-5p	hsa-miR-185-5p	hsa-miR-149-5p	hsa-miR-647
ASCRP004514	3.15001e-05	5.0006e-05	2.25237	up	hsa_circRNA_104243	hsa_circ_0003666	exonic	chr6	+	157405795	157454341	uc003qqq.1	ARID1B	AGCCAGTATGGACCACAAGGATCTGTCTGGCTCCATTGATGACCTC	132.4	45.9	6.53368	5.36224	132	132	133	133	132	41	47.5	48	42	51	6.57203	6.56023	6.58261	6.46219	6.49135	4.95273	5.63135	5.66088	5.1444	5.42185	hsa-miR-892b	hsa-miR-149-5p	hsa-miR-93-3p	hsa-miR-619-5p	hsa-miR-185-5p
ASCRP004531	1.8494e-07	4.41e-07	2.01324	up	hsa_circRNA_104260	hsa_circ_0078610	exonic	chr6	+	160819010	160868850	uc003qti.3	SLC22A3	ATGTAGAAAAACTTGGCAGTTTGACCTTGTCTGTGTCAATGCGTGG	100	41.6	6.15587	5.14635	101	101	96	104	98	40	46	40	38	44	6.20591	6.21759	6.12244	6.12451	6.10891	5.02541	5.34938	5.11556	5.17666	5.06473	hsa-miR-450a-2-3p	hsa-miR-670-3p	hsa-let-7c-5p	hsa-miR-518a-5p	hsa-miR-527
ASCRP004548	1.7e-10	1e-09	2.22769	up	hsa_circRNA_104283	hsa_circ_0001667	exonic	chr7	+	810107	814799	uc003sjb.2	HEATR2	AGAAACTCATCAGGATTTATCCTGGCCCTGCCCTGGGAGAAGCCCT	577.1	130	8.65835	7.50281	559	579.5	574	581.5	591.5	130	134	128	124	134	8.59365	8.69373	8.65774	8.66113	8.68551	7.4938	7.5787	7.5119	7.43562	7.494	hsa-miR-509-5p	hsa-miR-639	hsa-miR-887-5p	hsa-miR-339-3p	hsa-miR-492
ASCRP004572	7.86e-08	2.05e-07	4.3806	up	hsa_circRNA_104308	hsa_circ_0079375	exonic	chr7	+	6618131	6624891	uc003sqh.3	ZDHHC4	GTCTTTCTTATTCAGGTATTCTGCCTTTGACTGCAACTCTTGTCGT	964.7	113.9	9.39991	7.26878	1034	956	914	996	923.5	146	109	103	99.5	112	9.47212	9.4161	9.33185	9.44028	9.33917	7.70022	7.27769	7.12328	7.08819	7.1545	hsa-miR-29b-2-5p	hsa-miR-1271-3p	hsa-miR-125b-2-3p	hsa-miR-499a-3p	hsa-miR-623
ASCRP004574	5e-11	0	3.21778	up	hsa_circRNA_104310	hsa_circ_0079385	exonic	chr7	+	6624646	6624891	uc003sqh.3	ZDHHC4	TTATGGACACGGTCTTTCTTATTCAGGTGTGTGTAACTGGTGTGTG	1572	219.8	10.1198	8.43376	1474	1601	1608	1600	1577	219	221	224	216	219	9.99155	10.1654	10.1531	10.1503	10.1387	8.41413	8.46819	8.46911	8.43241	8.38497	hsa-miR-499a-3p	hsa-miR-1271-3p	hsa-miR-216a-3p	hsa-miR-197-3p	hsa-miR-489-3p
ASCRP004576	0	0	2.99374	up	hsa_circRNA_104313	hsa_circ_0079440	exonic	chr7	+	11101417	11151094	uc011jxj.2	PHF14	TTCTTCATCTTCCAAGAGAACCAGAGGACGAAAACGAAGCTTCGTT	779.8	130.2	9.09987	7.51792	797.5	764.5	802	752	783	131	127	130	127	136	9.11457	9.08976	9.13973	9.04731	9.10798	7.4938	7.51131	7.55281	7.51506	7.51663	hsa-miR-670-3p	hsa-miR-495-5p	hsa-miR-103a-2-5p	hsa-miR-623	hsa-miR-20a-3p
ASCRP004577	1.5904e-07	3.83e-07	2.58273	up	hsa_circRNA_104314	hsa_circ_0079449	exonic	chr7	+	12263851	12269445	uc003ssh.3	TMEM106B	TATGAAACAAAAAGCTGTATGTGATGGCTTCTGTGTTTGTCTGTCT	162.8	46.1	6.84523	5.47633	187	148	153	165	161	49	44.5	44.5	46	46.5	7.05846	6.7471	6.77371	6.82233	6.82456	5.60788	5.48924	5.44852	5.57042	5.26561	hsa-miR-32-3p	hsa-miR-449b-5p	hsa-miR-449a	hsa-miR-635	hsa-miR-198
ASCRP004578	0	0	5.04717	up	hsa_circRNA_104315	hsa_circ_0079480	exonic	chr7	-	16298014	16317851	uc010ktx.2	ISPD	CCTGTTGTTGTTGTTTCAAGAGAATTTCCCAAGAGATTTGTGTAGT	1938.7	172.2	10.4027	8.06719	1915	1890	2000	1939.5	1949	176	167	173	163	182	10.3649	10.3865	10.4444	10.4061	10.4114	8.13002	8.0144	8.08491	7.99333	8.11332	hsa-miR-346	hsa-miR-654-3p	hsa-miR-377-3p	hsa-miR-142-5p	hsa-miR-539-3p
ASCRP004602	0	0	2.42095	up	hsa_circRNA_104339	hsa_circ_0079675	exonic	chr7	+	28758369	28763949	uc003szo.3	CREB5	AGCCAAAATGGCCTGTCCCAGGCTCTCTATCTTCTCTGCTACATCT	2332.6	406.5	10.6631	9.38751	2350	2316	2372	2305	2320	402	408	410	393.5	419	10.6462	10.6707	10.6861	10.6462	10.6663	9.36472	9.39664	9.42431	9.35693	9.39493	hsa-miR-23a-5p	hsa-miR-296-3p	hsa-miR-492	hsa-miR-136-5p	hsa-miR-324-5p
ASCRP004605	1.07e-09	4e-09	2.65294	up	hsa_circRNA_104342	hsa_circ_0003162	exonic	chr7	+	33185853	33217203	uc011kan.1	BBS9	GGTGGTGTAAAAGTGTGAAAGAAAATGTCTTTATTTAAAGCCCGTG	666.5	127.1	8.86466	7.45706	680	637.5	684.5	652	678.5	136	124	129	117	129.5	8.87657	8.82406	8.89699	8.84241	8.88323	7.57454	7.46122	7.5186	7.3389	7.39205	hsa-miR-411-5p	hsa-miR-520c-5p	hsa-miR-526a	hsa-miR-518d-5p	hsa-miR-518f-5p
ASCRP004643	1.345e-08	4.2e-08	2.11458	up	hsa_circRNA_104382	hsa_circ_0080337	exonic	chr7	+	65553793	65554682	uc003tuo.3	ASL	TCTACGCTGCAGCCGAGTTCCTGTTCTGGGCTTCGCTGTGCATGAC	151.7	51.5	6.73561	5.65524	148	151	148	160	151.5	50	52	51.5	50	54	6.73834	6.75447	6.71141	6.75179	6.72204	5.50838	5.74062	5.76603	5.6182	5.64295	hsa-miR-370-3p	hsa-miR-623	hsa-miR-1264	hsa-miR-519d-5p	hsa-miR-93-3p
ASCRP004660	9e-11	1e-09	2.50759	up	hsa_circRNA_104400	hsa_circ_0006944	exonic	chr7	+	74119495	74131270	uc003uau.3	GTF2I	CCAGCAGAAGGTGGTCGTGTGATGGTAACAGATGCTGACAGGTCAA	908.3	166.4	9.31157	7.98527	924	891	918	906.5	902	174	163	159	169	167	9.31168	9.30017	9.33185	9.30645	9.3077	8.04832	7.98139	7.92937	8.05755	7.9097	hsa-miR-516b-3p	hsa-miR-516a-3p	hsa-miR-620	hsa-miR-185-3p	hsa-miR-619-3p
ASCRP004661	2e-11	0	2.5287	up	hsa_circRNA_104401	hsa_circ_0005513	exonic	chr7	+	74119495	74133260	uc003uau.3	GTF2I	ACTATTGAAGGTGGTCGTGTGATGGTAACAGATGCTGACAGGTCAA	1074.8	189	9.54408	8.20569	1102	1049	1112	1028	1083	191	185	196	185	188	9.55285	9.53244	9.6005	9.48103	9.55357	8.22771	8.20074	8.25299	8.19436	8.15263	hsa-miR-516b-3p	hsa-miR-516a-3p	hsa-miR-620	hsa-miR-185-3p	hsa-miR-619-3p
ASCRP004710	6.67e-09	2.2e-08	2.05938	up	hsa_circRNA_104456	hsa_circ_0008628	exonic	chr7	-	105099614	105105861	uc003vcz.1	PUS7	CACCAGTTTTTGCTTCTGCCACAGCCACCTATATTGAGGAAGATGA	502.7	124.7	8.46596	7.42376	496	509.5	502	517	489	133	120	124	121	125.5	8.4212	8.51597	8.45879	8.51015	8.42372	7.54549	7.37128	7.46694	7.37911	7.35595	hsa-miR-410-5p	hsa-miR-494-5p	hsa-miR-450b-3p	hsa-miR-617	hsa-miR-599
ASCRP004714	9.02931e-06	1.5647e-05	2.17914	up	hsa_circRNA_104460	hsa_circ_0081873	exonic	chr7	-	105738135	105739728	uc003vdo.3	SYPL1	TCCTATGATAATTGCTTCTATCTTTGCTTTTGCCACCTGTGGAGGT	201.3	60.1	7.15717	6.03341	210.5	228	175.5	211.5	181	67	60	55	58	60.5	7.22587	7.37477	6.97348	7.20255	7.0092	6.27507	6.14504	5.81938	6.06541	5.86217	hsa-miR-298	hsa-miR-562	hsa-miR-486-3p	hsa-miR-510-3p	hsa-miR-509-5p
ASCRP004725	2.871e-08	8.2e-08	2.22622	up	hsa_circRNA_104471	hsa_circ_0082142	exonic	chr7	+	127447537	127569382	uc010lle.3	SND1	TGCCTTATCACCTTCTTGCTTGCAGGATAAGAACAAGAAACTGCGT	221.6	63.7	7.30203	6.14743	217	213	227	230	221	61	60.5	63	65	69	7.27397	7.25945	7.35529	7.33399	7.28742	5.96967	6.11725	6.24448	6.25868	6.14707	hsa-miR-891a-3p	hsa-miR-140-3p	hsa-miR-31-3p	hsa-miR-130a-5p	hsa-miR-371a-5p
ASCRP004753	0	0	2.22011	up	hsa_circRNA_104499	hsa_circ_0082564	exonic	chr7	-	137569740	137570248	uc003vtv.3	CREB3L2	GCCTCCGTGGGACTCTCCTTCAGCAACTCCAGAAGCTTCAGACTTT	10789.6	2174.8	12.9908	11.8402	10997	10633	11092	10428.5	10797.5	2268	2171	2094	2175	2166	12.9996	12.9937	13.0115	12.9556	12.9937	11.8664	11.8444	11.8006	11.8684	11.8211	hsa-miR-612	hsa-miR-330-3p	hsa-miR-1296-5p	hsa-miR-298	hsa-miR-135b-3p
ASCRP004757	0	0	3.98003	up	hsa_circRNA_104503	hsa_circ_0082582	exonic	chr7	+	138203933	138255748	uc003vub.3	TRIM24	TAATCTTCCCTCTCTTCCGGATAGGCAGTTGGTGTCACCAGCCAGC	14896.8	1641	13.4803	11.4875	15248	14559	15116	14671	14890	1678	1641	1649	1589	1648	13.5066	13.4356	13.4956	13.4572	13.5066	11.4901	11.5223	11.5013	11.4502	11.4739	hsa-miR-29a-5p	hsa-miR-29b-1-5p	hsa-miR-367-5p	hsa-miR-27a-3p	hsa-miR-27b-3p
ASCRP004764	2.13e-09	8e-09	2.31826	up	hsa_circRNA_104510	hsa_circ_0004069	exonic	chr7	-	140055467	140058585	uc011kra.1	SLC37A3	TTCAGTATGGTTATGAGGTGTTTGTCTTTGGTGCGCTCACAGAATG	148.4	48.4	6.69097	5.47793	152.5	146.5	142	149	152	51	47	45	47.5	51.5	6.75179	6.72783	6.63834	6.63617	6.7007	5.55975	5.48924	5.36172	5.44852	5.5304	hsa-miR-744-3p	hsa-miR-409-3p	hsa-miR-194-5p	hsa-miR-214-3p	hsa-miR-508-5p
ASCRP004805	2e-11	0	4.07106	up	hsa_circRNA_104551	hsa_circ_0083294	exonic	chr8	+	9437668	9437893	uc003wss.3	TNKS	GTGTGCATTGGTTTTGGAAGGAAGGATGTTGTAGAACACTTACTAC	762.9	99.9	9.06551	7.04011	732	769	761	769	783.5	96	99	99	97.5	108	8.98575	9.10301	9.05845	9.07499	9.10537	6.92503	7.11446	7.05059	7.02811	7.08235	hsa-miR-145-5p	hsa-miR-96-5p	hsa-miR-769-5p	hsa-miR-212-5p	hsa-miR-20b-3p
ASCRP004821	9.1086e-07	1.896e-06	2.16552	up	hsa_circRNA_104568	hsa_circ_0002075	exonic	chr8	+	22054192	22054933	uc003xbb.3	BMP1	TTCTTCTCAGCTGCTTGTGGCGGATTCCTCACCAAGCTCAACGGCT	178.2	57.8	6.97699	5.86228	185	173	177	175	181	64	55	55	58	57	7.01534	6.96658	6.97118	6.92266	7.0092	6.07935	5.78447	5.90011	5.94997	5.59749	hsa-miR-128-1-5p	hsa-miR-22-3p	hsa-miR-762	hsa-miR-432-5p	hsa-miR-30b-3p
ASCRP004827	1.8e-10	1e-09	3.8408	up	hsa_circRNA_104574	hsa_circ_0083756	exonic	chr8	-	27151596	27151827	uc003xfm.1	TRIM35	ACGTTTCTTTTCTCATGGTGGAGGCTGCATGGCTGGAAGGCCGGAT	521.3	78.3	8.51287	6.57146	542.5	528	508	515	513	84.5	74	75	75	83	8.54117	8.56327	8.48006	8.48832	8.49153	6.73868	6.49934	6.50412	6.6039	6.51126	hsa-miR-21-5p	hsa-miR-205-5p	hsa-miR-873-5p	hsa-miR-558	hsa-miR-495-5p
ASCRP004839	4.0282e-07	8.89e-07	2.62494	up	hsa_circRNA_104586	hsa_circ_0007279	exonic	chr8	+	32453345	32474403	uc003xir.3	NRG1	ATACTTCTTCATCCTTGCCTCCCCGATTGAAAGAGATGAAAAGCCA	11429.4	1946.6	13.1024	11.7101	12599	9169	12394	10798	12187	1939.5	1908.5	1952	1994	1939	13.2218	12.7673	13.2376	13.0348	13.2505	11.6847	11.7117	11.7202	11.7494	11.6847	hsa-miR-29b-2-5p	hsa-miR-30c-1-3p	hsa-miR-30c-2-3p	hsa-miR-29b-1-5p	hsa-miR-582-3p
ASCRP004851	1e-10	1e-09	2.82425	up	hsa_circRNA_104598	hsa_circ_0002754	exonic	chr8	-	41905895	41907225	uc010lxb.3	KAT6A	CCTTCTTCCACATGAAAAGGATAAGGATTCTTTCTACTAATCCAGA	984.3	159.8	9.42602	7.92815	1007	938.5	1022	952	1002	159	160	162	159	159	9.43758	9.38466	9.4784	9.38666	9.44277	7.89281	7.94701	7.99134	7.98067	7.82889	hsa-miR-374a-3p	hsa-miR-541-5p	hsa-miR-383-3p	hsa-miR-501-5p	hsa-miR-145-5p
ASCRP004853	0	0	6.4253	up	hsa_circRNA_104600	hsa_circ_0005927	exonic	chr8	+	42259305	42260979	uc022aul.1	VDAC3	TTCTCTCTCTAAAGAAGAGTGGGAAATTGAAGGCCTCCTATAAACG	12363	871.3	13.2288	10.545	13092.5	12249	12238	12277.5	11958	904	835.5	873	866	878	13.3054	13.2505	13.1687	13.2505	13.1687	10.5874	10.5008	10.5529	10.5529	10.5312	hsa-miR-609	hsa-miR-758-5p	hsa-miR-548c-3p	hsa-miR-592	hsa-miR-452-3p
ASCRP004869	3.87e-08	1.06e-07	2.46846	up	hsa_circRNA_104616	hsa_circ_0002003	exonic	chr8	+	48320422	48353104	uc003xqd.3	KIAA0146	TCCCTCCCTGAGGTGGACTAGCAGAAAGACTAAATGGACTGCAGAA	1707.4	306.5	10.2393	8.9357	1680	1621	1825.5	1637	1773.5	327	262.5	309	326	308	10.2017	10.1937	10.3282	10.1882	10.2847	9.02934	8.72304	8.96179	9.04854	8.91579	hsa-miR-377-3p	hsa-miR-891b	hsa-miR-511-5p	hsa-miR-596	hsa-miR-767-3p
ASCRP004878	3.683e-08	1.02e-07	2.41627	up	hsa_circRNA_104625	hsa_circ_0084501	exonic	chr8	-	53596108	53599527	uc003xre.4	RB1CC1	GCTTGCATTGTTTTCTGAGTTTAACCAGTAATGCCATTCAGTTGCC	109.5	41.9	6.23721	4.96443	104.5	105	115	109	114	41	39.5	44	43	42	6.21176	6.21274	6.33661	6.18524	6.23971	4.95273	4.81857	5.08187	5.10511	4.86387	hsa-miR-548a-3p	hsa-miR-106b-3p	hsa-miR-199a-5p	hsa-miR-653-5p	hsa-miR-627-3p
ASCRP004905	5e-11	0	3.06226	up	hsa_circRNA_104652	hsa_circ_0084984	exonic	chr8	+	97318671	97321850	uc003yht.1	PTDSS1	CTGGGTGTTTGGCTGACTGAGTTGAATACCTTCTTCTTGAAGCATA	563.4	96.7	8.62969	7.0151	585.5	536.5	583	530.5	581.5	96	92.5	96	97	102	8.67373	8.57788	8.67408	8.55312	8.66966	6.97147	6.95092	7.04432	7.05846	7.05032	hsa-miR-25-3p	hsa-miR-512-3p	hsa-miR-134-5p	hsa-miR-134-3p	hsa-let-7i-5p
ASCRP004928	3.96e-09	1.4e-08	2.15019	up	hsa_circRNA_104675	hsa_circ_0005231	exonic	chr8	-	117668094	117671219	uc003yoa.3	EIF3H	TGAATTGCTCAGCCTTGCCAGCAGTCCAATATCAGATGGAAATGAT	152.3	50.6	6.75155	5.64708	146	147	154.5	155	159	49	49	48	50	57	6.68115	6.72204	6.79596	6.7568	6.80179	5.63135	5.57042	5.58251	5.70511	5.74601	hsa-miR-22-5p	hsa-miR-29a-5p	hsa-miR-627-3p	hsa-miR-532-5p	hsa-miR-188-3p
ASCRP004946	1.07329e-06	2.198e-06	2.01619	up	hsa_circRNA_104694	hsa_circ_0007934	exonic	chr8	-	135521861	135533244	uc003yun.3	ZFAT	GGTTAAGCAGGTGGTTTGAAGTGTCCTGTTTGCAGCTTTGTATATG	133.1	48.4	6.54621	5.53458	141.5	127	134	130.5	132.5	49	50	49	44	50	6.66808	6.49375	6.57393	6.48089	6.51442	5.55975	5.69957	5.66088	5.35292	5.39981	hsa-miR-498	hsa-miR-22-5p	hsa-miR-367-5p	hsa-miR-708-5p	hsa-miR-34a-5p
ASCRP004955	0	0	6.58184	up	hsa_circRNA_104703	hsa_circ_0008305	exonic	chr8	-	141799572	141840625	uc003yvr.3	PTK2	CGTCTCTGTGTCAGAAAAGATGTTGGTTTAAAGCGATTTTTTCCTA	2961.4	194.5	10.9597	8.24123	3046	2963	2969	2921	2908	188	193.5	192	198	201	10.9924	10.9614	10.9614	10.9459	10.9375	8.19041	8.25653	8.24825	8.27795	8.23299	hsa-miR-545-5p	hsa-miR-381-5p	hsa-miR-147a	hsa-miR-429	hsa-miR-200b-3p
ASCRP005002	0	0	2.91781	up	hsa_circRNA_104752	hsa_circ_0086645	exonic	chr9	+	33311103	33319125	uc003zsr.3	NFX1	AAGTGTGCGGCAAGCCTCTGCCTTGTGGTTCCTTAGTCTCTGCCAT	1412.8	216.2	9.95411	8.40922	1441.5	1414	1374	1430	1404.5	223	208	214	217	219	9.96678	9.97641	9.91202	9.97207	9.94327	8.45828	8.37772	8.4001	8.4174	8.39261	hsa-miR-140-3p	hsa-miR-124-3p	hsa-miR-892a	hsa-miR-1271-3p	hsa-miR-181d-5p
ASCRP005005	2.009e-08	6e-08	2.39295	up	hsa_circRNA_104755	hsa_circ_0086686	exonic	chr9	-	33923376	33923476	uc003ztp.2	UBAP2	TACAGTACAGGTCCCTCCAGCCTCAGCCAAGCAACATGGGGTGAAC	2565.8	438.3	10.7755	9.51666	2532	2460	2708.5	2500	2628.5	387.5	458	450	445	451	10.7379	10.7499	10.8314	10.7475	10.8105	9.30405	9.59967	9.57737	9.57169	9.53054	hsa-miR-512-3p	hsa-miR-370-3p	hsa-miR-504-3p	hsa-miR-193a-3p	hsa-miR-193b-3p
ASCRP005009	0	0	2.59924	up	hsa_circRNA_104759	hsa_circ_0007367	exonic	chr9	-	33948371	33956144	uc003ztr.2	UBAP2	AGTCCTCAGTCCTCAGTCATCTTGCTTTCTGAAACAAAGGTCTTCA	3089.2	471.5	11.0072	9.62914	3199	3021.5	3092.5	3070	3063	473	461	467	464.5	492	11.049	10.9924	11.0064	10.996	10.9924	9.60264	9.61888	9.62222	9.63793	9.66404	hsa-miR-370-3p	hsa-miR-608	hsa-miR-571	hsa-miR-1224-5p	hsa-let-7c-5p
ASCRP005010	1.2e-10	1e-09	2.38375	up	hsa_circRNA_104760	hsa_circ_0003945	exonic	chr9	-	33953282	33956144	uc003ztr.2	UBAP2	GTTCTCCTCAGAGCCTGCTTTCTGAAACAAAGGTCTTCACTGCCTC	1531.5	280.8	10.0771	8.82384	1560	1493	1557.5	1517	1530	295	290	268	261	290	10.0727	10.0571	10.0994	10.0671	10.0891	8.88507	8.88301	8.77435	8.74018	8.83658	hsa-miR-370-3p	hsa-miR-571	hsa-miR-409-5p	hsa-miR-34c-5p	hsa-miR-194-3p
ASCRP005012	7e-11	0	2.43903	up	hsa_circRNA_104762	hsa_circ_0003141	exonic	chr9	-	33953282	33973235	uc011lof.1	UBAP2	CTCCTGTTCTCCTCAGAGCCTGGATTTGGACGTGGCAGAGGGAGAG	9175.5	1592.5	12.7314	11.4451	9693	9014	9308	8949	8913.5	1591	1610	1578	1635.5	1548	12.8032	12.7104	12.7352	12.7209	12.6873	11.4086	11.4928	11.4312	11.4961	11.3968	hsa-miR-34c-5p	hsa-miR-449a	hsa-miR-449b-5p	hsa-miR-449c-5p	hsa-miR-370-3p
ASCRP005103	3.77e-09	1.3e-08	2.80446	up	hsa_circRNA_104856	hsa_circ_0087890	exonic	chr9	-	111795586	111812972	uc022bln.1	TMEM245	CTGCTCAGCCTCAGCGATCTTGGAGTCTCTGTGGATCGTTATGAGC	525.2	98.7	8.52469	7.03696	579.5	501.5	531	494	520	101	102	93.5	101	96	8.65846	8.49153	8.52911	8.44561	8.49872	7.04678	7.14892	7.01143	7.08022	6.89746	hsa-miR-567	hsa-miR-183-5p	hsa-miR-653-3p	hsa-miR-652-3p	hsa-let-7f-1-3p
ASCRP005105	4e-11	0	2.04945	up	hsa_circRNA_104858	hsa_circ_0087897	exonic	chr9	-	111795586	111870850	uc004bds.4	C9orf5	TGGCCTGCTCAGCCTCAGCGATCTGGACGTTGGTGGTTGGCTATGT	333.6	89.1	7.87046	6.83522	326	342	329	340	331	90	89	88.5	87	91	7.84529	7.91793	7.85436	7.89099	7.84372	6.82265	6.87859	6.86936	6.80049	6.80502	hsa-miR-641	hsa-miR-567	hsa-miR-198	hsa-miR-183-5p	hsa-miR-653-3p
ASCRP005106	4.2565e-07	9.36e-07	2.39469	up	hsa_circRNA_104859	hsa_circ_0087905	exonic	chr9	-	111812562	111812972	uc022bln.1	TMEM245	TGTGGAAGAAGCTATCAGATCTTGGAGTCTCTGTGGATCGTTATGA	131.5	43.3	6.54851	5.28867	137	133	127.5	140	120	45	45	41.5	43	42	6.62744	6.61351	6.51442	6.59199	6.39521	5.4584	5.40662	5.33695	5.17666	5.06473	hsa-miR-653-3p	hsa-miR-577	hsa-miR-214-3p	hsa-miR-130b-3p	hsa-miR-130a-3p
ASCRP005124	2.82e-09	1e-08	2.99025	up	hsa_circRNA_104877	hsa_circ_0088072	exonic	chr9	-	115013208	115015068	uc004bfv.3	PTBP3	GGCTGCTGCTTTTGATATTTTCTAAATTTGGCACAGTCTTGAAGAT	217.9	52.3	7.26351	5.68324	223	212	220.5	211	223	55	49.5	50	53	54	7.30669	7.25237	7.28858	7.19592	7.27397	5.85844	5.6793	5.64295	5.70511	5.5304	hsa-miR-103a-3p	hsa-miR-107	hsa-miR-432-5p	hsa-miR-586	hsa-miR-493-3p
ASCRP005125	4.52e-08	1.23e-07	2.28166	up	hsa_circRNA_104878	hsa_circ_0003458	exonic	chr9	-	115013208	115060196	uc004bfv.3	PTBP3	CTATGGCTGCTGCTTTTGCGGGGATCTGATGAGCTTCTTTCTTCTG	202.7	58.9	7.14957	5.95949	204	196	204.5	202	207	61.5	56	56	58	63	7.16258	7.15197	7.1781	7.09717	7.15804	6.11361	5.81169	5.83715	5.98911	6.04589	hsa-miR-1301-3p	hsa-miR-493-3p	hsa-miR-593-3p	hsa-miR-516b-3p	hsa-miR-516a-3p
ASCRP005197	0	0	2.74793	up	hsa_circRNA_104950	hsa_circ_0089252	exonic	chr9	-	134514021	134526336	uc022bou.1	RAPGEF1	TGCTGGATGGAGTGAAGACTCTCAGCGTTCTCATCTCTCTTCCTTC	2245.2	354.5	10.6138	9.15544	2324	2228.5	2268	2207.5	2198	358	353	353	352.5	356	10.631	10.6289	10.6373	10.5833	10.5884	9.14967	9.16734	9.1741	9.15613	9.12997	hsa-miR-766-3p	hsa-miR-367-5p	hsa-miR-9-5p	hsa-miR-770-5p	hsa-miR-504-5p
ASCRP005305	0	0	3.85969	up	hsa_circRNA_400009	hsa_circ_0092340	intronic	chr1	+	46079180	46079500	NM_001195193	NASP	ATAGATAACTGTCTCTTGATTATGGAATCTCTGTCTCTGCCCAGGC	8356.9	877.5	12.5032	10.5547	8655	8270.5	8503	8184	8172	897	889	880	828.5	893	12.5206	12.5119	12.5206	12.4774	12.4854	10.5586	10.6006	10.5651	10.5043	10.5449	hsa-miR-612	hsa-let-7e-5p	hsa-miR-661	hsa-miR-665	hsa-miR-101-5p
ASCRP005311	3e-11	0	2.55847	up	hsa_circRNA_400015	hsa_circ_0092313	intronic	chr10	+	81066401	81066641	NM_020338	ZMIZ1	CCACAGTGTGCCTGCAACTTTCCTGCCCTCCTAGGGACAGAGTCCA	2587	414.9	10.7828	9.42755	2601.5	2379	2607	2747.5	2600	414	412	408.5	409.5	430.5	10.7741	10.7022	10.7907	10.8527	10.7944	9.39107	9.438	9.4161	9.433	9.45957	hsa-miR-194-3p	hsa-miR-619-3p	hsa-miR-1301-5p	hsa-miR-490-5p	hsa-miR-422a
ASCRP005315	0	0	7.15555	up	hsa_circRNA_400019	hsa_circ_0092342	intronic	chr11	+	8706439	8707219	NM_000990	RPL27A	TCTCTGTTCTGTAAGTTAATTGGATGTTTTTCTGTACTTCCATACC	5271.5	323.5	11.8707	9.03166	5113.5	5091	5488	5211	5454	346	318	321.5	315	317	11.7743	11.8211	11.9431	11.8618	11.9533	9.12333	9.03168	9.03361	8.99907	8.97059	hsa-miR-1298-3p	hsa-miR-612	hsa-miR-204-3p	hsa-miR-20b-3p	hsa-miR-135a-3p
ASCRP005316	2.45e-09	9e-09	3.19931	up	hsa_circRNA_400020	hsa_circ_0092372	intronic	chr11	+	9450336	9450536	NM_006391	IPO7	ATTAGCTTGGGGGAATTTAGGTTTCATCTGTGTCTGGTAGCAGTGT	271.2	57.6	7.59753	5.91977	271.5	265	269.5	283	267	53	59	58	53	65	7.59334	7.59241	7.59745	7.64399	7.56047	5.7936	5.94529	6.07507	5.78447	6.00042	hsa-miR-147a	hsa-miR-485-5p	hsa-miR-670-5p	hsa-miR-198	hsa-miR-525-5p
ASCRP005323	2.2e-10	1e-09	3.57059	up	hsa_circRNA_400027	hsa_circ_0092367	intronic	chr15	+	25325262	25326442	uc001yxh.1	SNURF-SNRPN	TGGATCGATGCATTTGCAGAAACAAAGATTGTGTGTGGATCGATGA	857.5	123.1	9.22833	7.39217	893	846.5	877	841	830	134	121	122	116	122.5	9.25979	9.23127	9.26102	9.20119	9.18839	7.54549	7.37802	7.4281	7.31305	7.29617	hsa-miR-324-5p	hsa-miR-561-5p	hsa-miR-671-5p	hsa-miR-613	hsa-miR-422a
ASCRP005325	5.9e-10	3e-09	2.89141	up	hsa_circRNA_400029	hsa_circ_0092337	intronic	chr16	+	89628179	89628539	NM_000977	RPL13	TAGATAACTGTCTCGTCCGTCCTGGTGCGCGGGGACAGTGAGGCTT	356.9	72.5	7.95878	6.427	354.5	341.5	379	346.5	363	69	73.5	72	73	75	7.95895	7.9267	8.04654	7.89811	7.96358	6.34107	6.51323	6.47806	6.46872	6.33393	hsa-miR-181b-2-3p	hsa-miR-744-5p	hsa-let-7a-3p	hsa-miR-125a-3p	hsa-miR-597-5p
ASCRP005327	2e-11	0	2.39348	up	hsa_circRNA_400031	hsa_circ_0092278	intronic	chr17	+	4797948	4798348	NM_001024937	MINK1	CCCTCCTCCCCTGCTGTGAGGCCAGGGTCCAGGGGCAGCCTGGAGG	11232.5	2118.2	13.0648	11.8057	11245.5	10948	11626	10976	11367	2134.5	2138	2064	2201	2053.5	13.0477	13.0788	13.0704	13.0667	13.0604	11.7898	11.813	11.7807	11.89	11.7549	hsa-miR-765	hsa-miR-378a-3p	hsa-miR-378d	hsa-miR-422a	hsa-miR-483-5p
ASCRP005329	0	0	3.0928	up	hsa_circRNA_400033	hsa_circ_0092360	intronic	chr17	+	27047048	27047688	NM_000984	RPL23A	ACCGATTTCTAGTGTGTGTTGGTGATGGGGCCGCAGCTGGTTTACC	4669.8	637.6	11.6792	10.0503	4808	4622.5	4786.5	4604	4528	626.5	625	652.5	652	632	11.675	11.6937	11.7226	11.675	11.6296	10.0172	10.0308	10.0891	10.0994	10.0149	hsa-miR-509-5p	hsa-miR-497-3p	hsa-miR-328-3p	hsa-miR-764	hsa-miR-512-5p
ASCRP005336	0	0	2.73337	up	hsa_circRNA_400040	hsa_circ_0092305	intronic	chr17	-	79872718	79873138	NM_016538	SIRT7	GTGTGTTTTACTTTCTAGGAGCTCCCCCTCTGAACCATCCCATCCG	3400.7	498.2	11.1582	9.70755	3457.5	3363	3389.5	3394.5	3399	509	475.5	499.5	498	509	11.1513	11.1703	11.1383	11.1751	11.1561	9.72484	9.66759	9.71556	9.72143	9.70834	hsa-miR-149-3p	hsa-miR-30b-3p	hsa-miR-501-3p	hsa-miR-185-3p	hsa-miR-324-3p
ASCRP005368	1e-11	0	2.51164	up	hsa_circRNA_400074	hsa_circ_0092288	intronic	chr3	-	49070226	49070546	NM_017730	QRICH1	CCTCTGCCTTGTTCTAGAGGCTCCACTGCTGGCATCTGTCCAGTGA	2544.2	417	10.768	9.4394	2484	2582.5	2574.5	2547	2533	416	402.5	424.5	414	428	10.7197	10.8064	10.7796	10.7653	10.7691	9.41123	9.39016	9.49179	9.47039	9.43342	hsa-miR-432-3p	hsa-miR-609	hsa-miR-612	hsa-miR-222-5p	hsa-miR-501-5p
ASCRP005370	3.054e-08	8.7e-08	2.38558	up	hsa_circRNA_400076	hsa_circ_0092276	intronic	chr3	+	52524247	52524687	NM_007184	NISCH	TGCTGCACACCTAGGAACCTTGTGCTTGCCTGCCAGTAGGCACAGG	150.8	47.8	6.72828	5.47394	145	154.5	143	162	149.5	47	47	47	46	52	6.69583	6.82042	6.65776	6.78029	6.68711	5.50838	5.43358	5.58251	5.29162	5.55362	hsa-miR-149-5p	hsa-miR-892b	hsa-miR-431-3p	hsa-miR-516a-3p	hsa-miR-516b-3p
ASCRP005383	0	0	4.72018	up	hsa_circRNA_400090	hsa_circ_0092341	intronic	chr6	-	42071996	42072196	NM_001164446	C6orf132	CTTCTCTTTCGCTGCGGGCCCGGCTGGTGCGGGAAGCCAGGAGGGG	1705.4	166.1	10.2368	7.99794	1786	1671	1757	1643	1670	166.5	161	163	169	171	10.2711	10.244	10.2654	10.1985	10.2049	8.02316	7.93439	7.97767	8.06511	7.98936	hsa-miR-328-3p	hsa-miR-212-5p	hsa-miR-135b-5p	hsa-miR-548d-3p	hsa-miR-135a-5p
ASCRP005384	6e-11	0	2.1188	up	hsa_circRNA_400091	hsa_circ_0092310	intronic	chr6	+	43467278	43467478	NM_001146016	TJAP1	ATCTCCATCTGGGCCCTTCCTCCAGCTTTGCTTTGTTTGGCTAACA	6995.9	1217.8	12.2649	11.1817	7404	6734.5	6900	6979.5	6961.5	1272	1265	1193.5	1141	1217.5	12.3177	12.2429	12.2429	12.2687	12.2525	11.2003	11.2355	11.1765	11.1179	11.1784	hsa-miR-19a-5p	hsa-miR-328-3p	hsa-miR-497-3p	hsa-miR-1301-3p	hsa-miR-584-3p
ASCRP005394	1.4e-10	1e-09	3.00473	up	hsa_circRNA_400101	hsa_circ_0092328	intronic	chr9	+	136216037	136216257	NM_000972	RPL7A	GTGTGCAGATATGATACATGCTTCTTGCTTTCATTGGGAGTTGCTG	308.5	64.6	7.7533	6.16607	322.5	302	312	312	294	67	61	63.5	66	65.5	7.8123	7.74849	7.77046	7.74865	7.68663	6.25868	6.16327	6.13121	6.21176	6.06541	hsa-miR-18b-5p	hsa-miR-18a-5p	hsa-miR-452-3p	hsa-miR-639	hsa-miR-670-3p
ASCRP005395	6.6e-10	3e-09	2.24507	up	hsa_circRNA_400102	hsa_circ_0092354	intronic	chr9	-	139270332	139270572	NM_003086	SNAPC4	GTGGTCTTGGCATAGGCTCATTCCCTGCCTTTGGGGTCTGGGCTCC	1256.5	248.5	9.77853	8.61177	1297.5	1235	1248.5	1264.5	1237	262	245.5	251	223	261	9.78973	9.77716	9.7654	9.79627	9.76407	8.66576	8.61551	8.64923	8.47955	8.64878	hsa-miR-593-5p	hsa-miR-622	hsa-miR-139-3p	hsa-miR-30c-2-3p	hsa-miR-151a-5p
ASCRP005396	2.16e-09	8e-09	2.58784	up	hsa_circRNA_400103	hsa_circ_0092346	intronic	chrX	-	71496584	71496784	NM_001007	RPS4X	TCCTTACTCTTTTTAAAGTAAAATTCTTTTCCTCCCGGGCCGGAGC	375.3	82.7	8.02472	6.65298	393	372	376.5	368	367	79.5	84	78	85.5	86.5	8.07958	8.04491	8.02552	7.9868	7.9868	6.62013	6.65776	6.55065	6.81402	6.62232	hsa-miR-766-3p	hsa-miR-671-5p	hsa-miR-524-5p	hsa-miR-155-5p	hsa-miR-198
ASCRP005397	1e-11	0	2.55462	up	hsa_circRNA_105055	hsa_circ_0001946, CDR1as, ciRS-7	antisense	chrX	+	139865339	139866824	NM_004065	CDR1	AGGTCTTCCAGTGTCTGCAATATCCAGGGTTTCCGATGGCACCTGT	438.867	92	8.25733	6.90422	443.167	423	447.833	428.5	451.833	90.3333	89.1667	90.3333	90	100.167	8.2591	8.23667	8.28454	8.21685	8.28951	6.8447	6.89922	6.92513	6.88883	6.96323	hsa-miR-7-5p	hsa-miR-139-3p	hsa-miR-30c-1-3p	hsa-miR-641	hsa-miR-671-5p

## Sheet: down_degeneration_vs_normal
# Fold Change cut-off: 2.0 # P-value cut-off: 0.05 # Condition pairs: degeneration_vs_normal # Column A: probeID it represents probe name. # Column B: P-value, P-value calculated from unpaired t-test. # Column C: FDR, FDR is calculated from Benjamini Hochberg FDR. # Column D: FC (abs), the absolute ratio (no log scale) of normalized intensities between two conditions. # Column E: Regulation, it d…
degeneration_vs_normal 2.0 fold down regulated CircRNAs
	P-value and FDR		Fold change and Regulation		Annotations										Group--Raw Intensity		Group--Normalized Intensity		Raw Intensity										Normalized Intensity										miRNA Binding Sites
probeID	P-value	FDR	FC (abs)	Regulation	circRNA	Alias	circRNA_type	chrom	strand	txStart	txEnd	best_transcript	GeneSymbol	Sequence	group-degeneration(raw)	group-normal(raw)	group-degeneration(normalized)	group-normal(normalized)	[degeneration1, degeneration](raw)	[degeneration2, degeneration](raw)	[degeneration3, degeneration](raw)	[degeneration4, degeneration](raw)	[degeneration5, degeneration](raw)	[normal1, normal](raw)	[normal2, normal](raw)	[normal3, normal](raw)	[normal4, normal](raw)	[normal5, normal](raw)	[degeneration1, degeneration](normalized)	[degeneration2, degeneration](normalized)	[degeneration3, degeneration](normalized)	[degeneration4, degeneration](normalized)	[degeneration5, degeneration](normalized)	[normal1, normal](normalized)	[normal2, normal](normalized)	[normal3, normal](normalized)	[normal4, normal](normalized)	[normal5, normal](normalized)	MRE1	MRE2	MRE3	MRE4	MRE5
ASCRP000010	0	0	3.49319	down	hsa_circRNA_000094	hsa_circ_0000247	exonic	chr10	+	74474868	74475660	ENST00000603649	MCU	ACATTCGCAGGTCTTTCACTACCATTCCTACAGTGATTGGCAAGAT	6041.97	10031.3	12.0883	13.8929	6029.33	5980.17	6047.83	6012.67	6139.83	10146.2	9668.33	10070	10017	10255.2	12.0531	12.0932	12.0858	12.096	12.1135	13.8729	13.8428	13.921	13.9	13.9276	hsa-miR-98-5p	hsa-let-7f-5p	hsa-miR-370-5p	hsa-let-7e-5p	hsa-let-7a-5p
ASCRP000047	1.24e-09	5e-09	2.0052	down	hsa_circRNA_000441	hsa_circ_0001623	antisense	chr6	+	90670648	90670832	NM_001170794	BACH2	TATTTCCTAGGTTGATGGGAACAGGAGAAGGTCCCAAAAGCAAACA	82.4	91.3667	5.86676	6.87051	73.8333	81.8333	81.5	86.1667	88.6667	92.6667	86.6667	88.8333	91.5	97.1667	5.7624	5.91523	5.88257	5.844	5.92961	6.8783	6.82697	6.8662	6.8965	6.88457	hsa-miR-613	hsa-miR-339-3p	hsa-miR-497-3p	hsa-miR-671-3p	hsa-miR-510-5p
ASCRP000096	0	0	2.31812	down	hsa_circRNA_000676	hsa_circ_0001234	intragenic	chr22	+	41620952	41622347	NM_031488	L3MBTL2	GGCCCCAGAACTGTCCCATTCCTTTAAGGTACGAGCAGTCTACACA	10063.7	11372.4	12.8785	14.0915	10347.3	10002.7	9942	10101.8	9924.5	11678.8	11157.7	11418.2	11082.7	11524.8	12.8794	12.895	12.8417	12.9076	12.8691	14.0855	14.0855	14.1179	14.0676	14.1009	hsa-miR-330-5p	hsa-miR-619-5p	hsa-miR-665	hsa-miR-326	hsa-miR-342-5p
ASCRP000110	0	0	4.96202	down	hsa_circRNA_000750	hsa_circ_0001749	intragenic	chr7	+	132990021	133002144	NM_001037126	EXOC4	AGCTCAAGTGTCACCATTCATATCCCGTTTCTTCTATCAAACTGAA	1114.9	2306.47	9.60041	11.9113	1148.67	1116.83	1076.83	1136.33	1095.83	2367	2209.33	2367.67	2170	2418.33	9.61233	9.63022	9.5484	9.63288	9.57824	11.9155	11.8582	11.9521	11.8679	11.9629	hsa-miR-513a-3p	hsa-miR-370-3p	hsa-miR-577	hsa-miR-153-5p	hsa-miR-619-5p
ASCRP000157	0	0	4.59465	down	hsa_circRNA_000941	hsa_circ_0001293	intragenic	chr3	-	47700047	47718272	NM_003074	SMARCC1	GATGAATTTTGAAACATTTGGGTCCATGCCTTTTTAGAGCAGTGGG	229.467	448.667	7.35414	9.5541	235	229	226.667	229.667	227	457	454.167	458.333	414.833	459	7.37615	7.38732	7.34661	7.32729	7.33334	9.55486	9.59589	9.59908	9.46826	9.55239	hsa-miR-328-5p	hsa-let-7e-5p	hsa-miR-665	hsa-miR-20b-3p	hsa-let-7b-5p
ASCRP000159	3e-11	0	5.83838	down	hsa_circRNA_000943	hsa_circ_0001306	intragenic	chr3	+	51575513	51586079	NM_015106	RAD54L2	AGCCTAGGATACATTTCTATTCCCCAGGAAGCCATCACACTCCTTC	694.533	1609.23	8.92092	11.4665	711.167	708.5	639.5	764.167	649.333	1618.33	1636.17	1611.83	1490.5	1689.33	8.94294	8.97425	8.80595	9.06019	8.82126	11.4642	11.502	11.4773	11.3889	11.5	hsa-miR-619-5p	hsa-miR-665	hsa-miR-30b-3p	hsa-let-7e-5p	hsa-let-7c-5p
ASCRP000161	5e-11	0	2.72773	down	hsa_circRNA_000950	hsa_circ_0001525	intronic	chr5	+	131761180	131761386	NR_045116	C5orf56	TGCTTAACATGGGAGATGTCCACACACAGTCATACCTGTGTTTGAA	205.433	249.867	7.18012	8.62782	206	210	196.333	213.833	201	264.167	249.833	244.667	236	254.667	7.18047	7.24684	7.12496	7.21246	7.13588	8.68619	8.65777	8.60931	8.56623	8.61959	hsa-let-7i-5p	hsa-let-7g-5p	hsa-miR-619-5p	hsa-let-7f-5p	hsa-miR-98-5p
ASCRP000189	0	0	2.72736	down	hsa_circRNA_001059	hsa_circ_0000554	intragenic	chr14	+	74551677	74551959	NM_001024674	LIN52	ATTCTGGGTAAAAGGACAGGGGGATGGCGTCTCCCACAGACGGTAA	2156.07	2525.9	10.5554	12.0029	2162.33	2155.17	2134.33	2200.67	2127.83	2533.33	2519.5	2511.33	2475.67	2589.67	10.5353	10.5821	10.5429	10.5798	10.5371	11.992	12.001	11.9958	12.0083	12.0176	hsa-miR-423-5p	hsa-miR-150-3p	hsa-miR-612	hsa-miR-567	hsa-miR-558
ASCRP000193	9e-11	1e-09	2.33071	down	hsa_circRNA_001072	hsa_circ_0000667	intragenic	chr16	+	2138073	2138185	NM_000548	TSC2	ACAGGCCCAGCGTGGCCAAGATCGTGTCTGACCGCAACCTGCCCTT	105.533	125.5	6.21624	7.43701	101.167	105.667	104.833	107.667	108.333	128.333	124.333	124.833	124.5	125.5	6.19929	6.25237	6.23585	6.15836	6.23531	7.4719	7.45823	7.44115	7.46482	7.34894	hsa-miR-23a-3p	hsa-miR-1224-3p	hsa-miR-23b-3p	hsa-miR-423-5p	hsa-miR-328-5p
ASCRP000249	1.52e-09	6e-09	2.45344	down	hsa_circRNA_001304	hsa_circ_0001425	antisense	chr4	-	89340453	89341580	NM_001165136	HERC6	CTGACTCTAGATTCATTTCACTACCAGGTCAAAGACACAATCAAAA	64.1	86.1333	5.47822	6.77302	61.5	60.6667	62.8333	67	68.5	88.1667	85.3333	83.8333	87.6667	85.6667	5.4597	5.46887	5.51066	5.42368	5.52818	6.81422	6.80145	6.78829	6.8382	6.62295	hsa-miR-642a-5p	hsa-miR-130b-5p	hsa-miR-302a-5p	hsa-miR-539-5p	hsa-miR-10b-3p
ASCRP000265	7e-11	0	2.21568	down	hsa_circRNA_001396	hsa_circ_0000912	antisense	chr19	-	17855662	17862204	NM_001161357	FCHO1	GGTGAAGCACCCATCTCATCACACCATATCAAAGCACCCATGGGAC	571.867	528.233	8.64659	9.79434	572.5	556.667	555.333	590.333	584.5	531.333	525.667	530	494.333	559.833	8.63851	8.63336	8.60428	8.68624	8.67057	9.78731	9.81039	9.80768	9.71948	9.84686	hsa-miR-328-5p	hsa-miR-661	hsa-miR-30b-3p	hsa-miR-185-3p	hsa-miR-637
ASCRP000266	0	0	3.08076	down	hsa_circRNA_001401	hsa_circ_0000965	intragenic	chr19	-	58472758	58476205	NM_152474	C19orf18	GAAAAGTTCATCCACTCAGGATTCCATTGTATCCCACCAGAAACAG	4765.57	7477.5	11.7016	13.3249	4929	4692	4645.5	4793.5	4767.83	7618.67	7277	7469.5	7259	7763.33	11.7046	11.7119	11.6492	11.7331	11.7094	13.3061	13.335	13.3018	13.3248	13.357	hsa-miR-619-5p	hsa-miR-130b-5p	hsa-miR-211-5p	hsa-miR-29b-2-5p	hsa-miR-665
ASCRP000301	0	0	2.08174	down	hsa_circRNA_001583	hsa_circ_0001054	intronic	chr2	-	100506410	100506635	NM_001025108	AFF3	ATTAAAGAAGTCTAACTTTCAGGCTGGATGCGCTGGTGTCCCATTA	389.5	348.3	8.07825	9.13604	393.667	384.167	386	395.833	387.833	351.833	343.833	343	343.5	359.333	8.08133	8.08985	8.06322	8.09557	8.06128	9.13587	9.14302	9.12651	9.13318	9.14161	hsa-miR-210-5p	hsa-miR-216a-3p	hsa-miR-764	hsa-miR-629-3p	hsa-miR-148b-5p
ASCRP000323	1.2e-10	1e-09	2.91098	down	hsa_circRNA_001729	hsa_circ_0000691	antisense	chr16	-	31093273	31093358	NM_014699	ZNF646	TCCATTCTGGCTACAGTGTAATGGAGGAGCCCAGACACAGCAGCCA	46.6	77.9	5.01268	6.55418	46.3333	45.1667	41.8333	54	45.6667	77.6667	76.3333	77.8333	77.3333	80.3333	5.03718	5.02523	4.96152	5.07716	4.96229	6.4967	6.57741	6.58181	6.63732	6.47764	hsa-miR-367-3p	hsa-miR-363-3p	hsa-miR-323a-3p
ASCRP000328	0	0	2.72824	down	hsa_circRNA_001754	hsa_circ_0000559	exonic	chr14	-	89747293	89750866	ENST00000557718	FOXN3	AAGAGAAATGGAGCCCTTCTCCAAGGGAAGGATGACTAAGAGTTTA	295.133	352	7.70186	9.14983	300	291	288.333	300	296.333	357	353	349	349.833	351.167	7.71456	7.7099	7.67567	7.70559	7.70358	9.15578	9.18334	9.15299	9.15521	9.10183	hsa-miR-136-5p	hsa-miR-877-3p	hsa-miR-421	hsa-miR-153-3p	hsa-miR-363-5p
ASCRP000329	1.37e-09	6e-09	2.13321	down	hsa_circRNA_001769	hsa_circ_0001282	intragenic	chr3	+	37291188	37315092	NM_001172713	GOLGA4	CATTCCTCAGAAGGTGTTGGAGTTCTTGGTTGTAAGCAACAAAAAG	78.1333	92.3	5.79476	6.88779	74.5	75.5	77.3333	81.3333	82	93.8333	88.5	89.8333	94.5	94.8333	5.76434	5.77521	5.83305	5.73594	5.86528	6.9389	6.82263	6.86001	6.96161	6.8558	hsa-miR-619-5p	hsa-let-7e-5p	hsa-miR-665	hsa-miR-153-5p	hsa-miR-548b-5p
ASCRP000379	0	0	4.36	down	hsa_circRNA_002086	hsa_circ_0001693	exonic	chr7	-	30590251	30601744	ENST00000434399	AC005154.6	CTATCCACAGTTTTCCTAAAATTCCCTTTTCCACTGGTGTGTGGTG	1214.33	2194.97	9.72945	11.8538	1271.17	1204.5	1199.5	1228.17	1168.33	2191.17	2253.67	2196.17	2103.17	2230.67	9.76449	9.73664	9.71595	9.74794	9.68223	11.8254	11.8959	11.8646	11.8213	11.8616	hsa-miR-153-5p	hsa-miR-185-3p	hsa-miR-199a-5p	hsa-miR-627-3p	hsa-miR-485-5p
ASCRP000380	8.2e-10	3e-09	2.0428	down	hsa_circRNA_002106	hsa_circ_0000053	exonic	chr1	-	36826821	36828257	ENST00000473733	STK40	GCTGGACCATTCATCCTTGAGAACATCAGTTACTTTTATATGAAGA	162.733	156.767	6.83322	7.86378	161.333	153.167	164	163.833	171.333	162.5	150	156.833	152.667	161.833	6.83543	6.79049	6.86272	6.79559	6.8819	7.92281	7.79224	7.91933	7.82373	7.86077	hsa-miR-212-5p	hsa-miR-328-3p	hsa-miR-605-5p	hsa-miR-888-5p	hsa-miR-384
ASCRP000394	0	0	2.0731	down	hsa_circRNA_100004	hsa_circ_0009244	exonic	chr1	-	1158623	1164326	uc001adh.4	SDF4	AAAGTGGATGAGGAAAACTGTGAGCTGCTTGTCCCCATCCTGCGGC	448.3	393.067	8.28694	9.33873	459.167	446.667	447.167	454.167	434.333	392	394.833	391.5	385	402	8.30926	8.30943	8.28661	8.2978	8.23161	9.32099	9.35268	9.3506	9.33123	9.33816	hsa-miR-486-3p	hsa-miR-505-5p	hsa-miR-412-3p	hsa-miR-423-5p	hsa-miR-619-3p
ASCRP000423	8e-11	0	2.34672	down	hsa_circRNA_100033	hsa_circ_0009581	exonic	chr1	-	8555122	8601377	uc001ape.3	RERE	ACTGAACACAAGGGAAGTGTAACATCTCCCATTTTTCTGACATATT	722.467	721.767	8.98274	10.2134	750.833	715.5	706.667	736.833	702.5	701.667	712.667	734	704.167	756.333	9.02561	8.99522	8.9429	9.0122	8.9378	10.1417	10.2017	10.2484	10.2086	10.2665	hsa-miR-27a-3p	hsa-miR-27b-3p	hsa-miR-424-5p	hsa-miR-105-5p	hsa-miR-670-3p
ASCRP000424	0	0	2.80773	down	hsa_circRNA_100034	hsa_circ_0006837	exonic	chr1	-	8555122	8617582	uc001ape.3	RERE	GAATGCACTGAACACAAGTAAGAGGGACCATCTCCTCATGAACGTC	323.033	389	7.82573	9.31513	325.333	318.5	311	335.333	325	395.833	373.333	381.5	393.667	400.667	7.83151	7.82931	7.78097	7.85503	7.83183	9.32361	9.27199	9.29951	9.3546	9.32596	hsa-miR-105-5p	hsa-miR-16-5p	hsa-miR-424-5p	hsa-miR-15a-5p	hsa-miR-15b-5p
ASCRP000425	0	0	2.70113	down	hsa_circRNA_100035	hsa_circ_0009117	exonic	chr1	-	8555122	8674745	uc001ape.3	RERE	CTCTGAATGCACTGAACACAGTCCACAACTCCCAGGCCTGTTGCAG	187.133	226.333	7.04181	8.47537	190.5	185	185	187.167	188	217	228.5	231.5	223.833	230.833	7.06523	7.06038	7.03965	7.01653	7.02725	8.41586	8.50599	8.52028	8.48527	8.44947	hsa-miR-105-5p	hsa-miR-16-5p	hsa-miR-424-5p	hsa-miR-15a-5p	hsa-miR-377-3p
ASCRP000426	6.798e-08	1.79e-07	2.21223	down	hsa_circRNA_100036	hsa_circ_0009582	exonic	chr1	-	8555122	8684439	uc001ape.3	RERE	ACACCACTCTGAATGCACTGAACACAACTGTGTGTATATCGAGAGT	62.9	79.4	5.4354	6.5809	59.3333	59.5	61.8333	70.3333	63.5	75.6667	69.5	77.3333	76.5	98	5.44888	5.42796	5.41572	5.48804	5.3964	6.53122	6.43807	6.60359	6.53924	6.79236	hsa-miR-105-5p	hsa-miR-16-5p	hsa-miR-424-5p	hsa-miR-15a-5p	hsa-miR-377-3p
ASCRP000427	1.7e-10	1e-09	2.56532	down	hsa_circRNA_100037	hsa_circ_0002158	exonic	chr1	-	8601272	8617582	uc001ape.3	RERE	TTAGGATATAACCCTGAGACAAGAGTAAGAGGGACCATCTCCTCAT	99.4333	127.767	6.12535	7.48449	96.5	99.8333	95.5	105	100.333	125.833	122.333	131.5	121.5	137.667	6.10358	6.17227	6.11814	6.14999	6.08277	7.44186	7.451	7.57213	7.41827	7.5392	hsa-miR-16-5p	hsa-miR-424-5p	hsa-miR-15a-5p	hsa-miR-15b-5p	hsa-miR-195-5p
ASCRP000441	0	0	2.48701	down	hsa_circRNA_100051	hsa_circ_0009792	exonic	chr1	-	11181302	11182183	uc001asc.3	MTOR	CAGCTCCGAGCATCCAGAGATACGCTGTCATCCCTTTATCGACCAA	526.167	543.667	8.52303	9.83744	540.333	521.5	516.167	539.5	513.333	556.833	536.333	544.833	521.667	558.667	8.53969	8.5353	8.4928	8.56552	8.48183	9.85796	9.84094	9.84417	9.80109	9.84304	hsa-miR-491-5p	hsa-miR-544a	hsa-miR-27b-3p	hsa-miR-27a-3p	hsa-miR-431-3p
ASCRP000469	2e-11	0	4.74462	down	hsa_circRNA_100079	hsa_circ_0002437	exonic	chr1	-	21083658	21107033	uc001bdv.1	HP1BP3	GACATTCCAGGTTGATTCTTCACCACACTGAAACCATTAGGAAAAA	975.167	1853.1	9.40481	11.6511	923.833	928.833	1023.5	944.667	1055	1900.67	1749.33	1852.83	1822	1940.67	9.30544	9.35586	9.47939	9.36034	9.52301	11.6628	11.6044	11.6534	11.6526	11.6823	hsa-miR-627-3p	hsa-miR-22-5p	hsa-miR-651-5p	hsa-miR-152-5p	hsa-miR-146a-3p
ASCRP000569	2.6e-10	1e-09	2.04816	down	hsa_circRNA_100180	hsa_circ_0009142	exonic	chr1	+	40529898	40530231	uc009vvz.3	CAP1	ACAAAGATGTAATAAGCTTTCCGATTTGTTGGCACCCATCTCAGAG	135.333	137.3	6.56673	7.60106	140.667	134	128	144.667	129.333	139	138.167	134.167	131.333	143.833	6.61131	6.59093	6.52707	6.61168	6.49267	7.60441	7.64815	7.59289	7.57658	7.58326	hsa-miR-1224-5p	hsa-miR-22-5p	hsa-miR-887-5p	hsa-miR-552-3p	hsa-miR-154-5p
ASCRP000577	2e-11	0	2.38014	down	hsa_circRNA_100188	hsa_circ_0011950	exonic	chr1	-	42041214	42050989	uc001cgy.3	HIVEP3	ATCAAAATCTTCGAAGGAGGAAGAAGAGCGTGATTTCTCCTCCAAG	128.067	147.5	6.49195	7.743	126.167	128.833	125	128.833	131.5	145.5	145.667	150.333	143.667	152.333	6.4987	6.52319	6.49806	6.42863	6.51119	7.69858	7.74363	7.80202	7.73618	7.7346	hsa-miR-637	hsa-miR-608	hsa-miR-328-5p	hsa-miR-877-3p	hsa-miR-185-3p
ASCRP000581	0	0	2.34145	down	hsa_circRNA_100192	hsa_circ_0012107	exonic	chr1	+	44290402	44303983	uc001ckb.3	ST3GAL3	TATGCTTCAGCCTTGATGACGGCCATCTTCCCCCGCTCACCGAGGA	4503.43	4913.53	11.6147	12.8421	4568.67	4504.83	4563.67	4490.17	4389.83	4968	4931.33	4889.17	4892.83	4886.33	11.611	11.6436	11.604	11.6381	11.5768	12.8288	12.8628	12.8333	12.885	12.8007	hsa-miR-612	hsa-miR-642a-5p	hsa-miR-146a-3p	hsa-miR-214-3p	hsa-miR-526a
ASCRP000601	0	0	3.03147	down	hsa_circRNA_100213	hsa_circ_0000069	exonic	chr1	-	47745912	47748131	uc010omn.1	STIL	ACTACTTCAGGCACAGGTCTTCCCAAAAGTTATCTTCTGGGAAGAT	1700.07	2158.9	10.2344	11.8344	1683	1676.5	1688.67	1726	1726.17	2162	2118.5	2143.67	2139.67	2230.67	10.1959	10.2391	10.2156	10.2686	10.253	11.8121	11.811	11.8337	11.8489	11.8664	hsa-miR-345-5p	hsa-miR-29b-1-5p	hsa-miR-34a-5p	hsa-miR-134-3p	hsa-miR-892a
ASCRP000607	5e-11	0	2.30484	down	hsa_circRNA_100219	hsa_circ_0004619	exonic	chr1	-	51121113	51210447	uc001cse.1	FAF1	CAGACGACTCAGAGAGATTAAACAGATTCTAGAAAATGAACTTCAG	194.233	202.467	7.09989	8.30455	191.833	189.667	196.167	194.333	199.167	196	197.667	203.167	208	207.5	7.07956	7.09305	7.12497	7.06632	7.13552	8.24136	8.29225	8.31789	8.37934	8.29191	hsa-miR-135b-3p	hsa-miR-298	hsa-miR-485-3p	hsa-miR-182-5p	hsa-miR-593-5p
ASCRP000645	3e-11	0	2.68355	down	hsa_circRNA_100257	hsa_circ_0002454	exonic	chr1	+	65830317	65831879	uc001dcc.1	DNAJC6	ATCGAACTGCCAAGTTTCACAGCCGGGTGCCTCATCTCCAGACATG	1046	1027.87	9.51225	10.9364	1047.67	1039.5	1040.67	1049.67	1052.5	1040	982.5	1040	1006	1070.83	9.49093	9.52507	9.50689	9.51591	9.52243	10.9419	10.8383	10.9833	10.924	10.9945	hsa-miR-508-3p	hsa-miR-542-3p	hsa-miR-516b-5p	hsa-miR-518e-5p	hsa-miR-522-5p
ASCRP000654	1.09e-09	4e-09	2.03376	down	hsa_circRNA_100266	hsa_circ_0000087	exonic	chr1	-	78183551	78191447	uc001dhv.3	USP33	ACTGCAAGTAAATATATCACTGATGTCCATTCGAATGACCTGTCTA	77.8	86.6667	5.76428	6.78843	81.8333	76.1667	75.5	79	76.5	87	86.6667	85	85.1667	89.5	5.85976	5.7588	5.75424	5.72823	5.72038	6.80363	6.83462	6.82118	6.75914	6.72359	hsa-miR-29a-5p	hsa-miR-1323	hsa-miR-570-3p	hsa-miR-378a-3p	hsa-miR-422a
ASCRP000658	1e-11	0	2.66407	down	hsa_circRNA_100270	hsa_circ_0013062	exonic	chr1	-	85403437	85418213	uc001dkm.3	MCOLN2	CCATGACAAGATTGTGTTCAATTAGACCTTCAGGACCTCTCCAAGA	209.533	248.7	7.20418	8.61782	214.333	209.5	198.667	213.5	211.667	257.5	243	241.833	241.167	260	7.2452	7.23164	7.14026	7.20576	7.19806	8.65766	8.60095	8.59481	8.58957	8.64611	hsa-miR-577	hsa-miR-622	hsa-miR-153-5p	hsa-miR-34a-3p	hsa-miR-377-3p
ASCRP000660	0	0	3.02724	down	hsa_circRNA_100272	hsa_circ_0004463	exonic	chr1	+	92798947	92811471	uc009wdh.2	RPAP2	GTTGCTGTCATTCATGATTCCACCTTTCCACTGATAGACTCAAGTT	3750.37	5222.3	11.3231	12.9211	3793	3669.5	3770.5	3760.5	3758.33	5185.67	5332	5171.83	5138	5284	11.2966	11.3223	11.3223	11.3507	11.3237	12.8885	12.9566	12.9143	12.9282	12.918	hsa-miR-382-5p	hsa-miR-568	hsa-miR-629-3p	hsa-miR-152-5p	hsa-miR-380-3p
ASCRP000661	0	0	3.89568	down	hsa_circRNA_100273	hsa_circ_0000091	exonic	chr1	+	92798947	92846430	uc009wdh.2	RPAP2	TTTACCAGAGTGCATGATTCCACCTTTCCACTGATAGACTCAAGTT	2090.27	3219.3	10.5094	12.4712	2137.33	2082.67	2051	2103.83	2076.5	3140	3267.83	3231.33	3110.33	3347	10.5119	10.5308	10.4802	10.526	10.4978	12.423	12.4992	12.4817	12.4356	12.5167	hsa-miR-380-3p	hsa-miR-141-5p	hsa-miR-329-5p	hsa-miR-21-3p	hsa-miR-30c-5p
ASCRP000671	0	0	2.224	down	hsa_circRNA_100283	hsa_circ_0013222	exonic	chr1	-	94360169	94363454	uc001dqg.1	GCLM	GCTGTTGACTCACAATGATCCAAAAGCAAAACTGTTCATTGTAGAA	329.033	318.567	7.84822	9.00138	326.833	321	329	333.667	334.667	335.5	313.667	310	314.667	319	7.8337	7.84645	7.8542	7.84343	7.86335	9.06083	8.99654	8.97322	8.99529	8.98103	hsa-miR-576-5p	hsa-miR-383-5p	hsa-miR-146a-3p	hsa-miR-129-5p	hsa-miR-105-5p
ASCRP000678	0	0	4.05322	down	hsa_circRNA_100290	hsa_circ_0013339	exonic	chr1	+	101372407	101379362	uc001dtn.2	SLC30A7	GACACTTTCATTCTCATGCTTAGGCTTGATTTCCGACTCTTTTCAC	206.267	363.2	7.1857	9.20477	205	201.833	209.333	204.833	210.333	382.667	359.167	354.5	356.333	363.333	7.16105	7.1846	7.2228	7.13649	7.22358	9.27591	9.21464	9.17612	9.19366	9.16355	hsa-miR-29b-3p	hsa-miR-29c-3p	hsa-miR-29a-3p	hsa-miR-767-5p	hsa-miR-218-5p
ASCRP000706	0	0	4.66305	down	hsa_circRNA_100319	hsa_circ_0013912	exonic	chr1	-	145601529	145601852	uc001eog.3	POLR3C	ATTGTCTTCCAATGAGCCCATTCCAGATGATGGGATTTATTGGCAG	2690.1	5842.57	10.8411	13.0624	2772.33	2564.33	2750	2648.67	2715.17	5788.17	5718.33	5808.33	5932.83	5965.17	10.8723	10.8015	10.86	10.8167	10.8551	13.0309	13.043	13.0595	13.0972	13.0813	hsa-miR-573	hsa-miR-520g-5p	hsa-miR-877-5p	hsa-miR-27a-3p	hsa-miR-621
ASCRP000717	0	0	2.39972	down	hsa_circRNA_100332	hsa_circ_0014130	exonic	chr1	+	151206672	151212515	uc021oyo.1	PIP5K1A	GTATTTAAGAAGATTCCCTAACCTCAACCAGAACCCTCGGACTTTG	335.667	350.633	7.87706	9.13992	335.333	324	333.5	343.667	341.833	358.333	350.667	350	344.667	349.5	7.85975	7.85379	7.87929	7.89068	7.90179	9.15511	9.16659	9.14485	9.13559	9.09749	hsa-miR-892a	hsa-miR-216a-3p	hsa-miR-302c-3p	hsa-miR-493-5p	hsa-miR-200c-5p
ASCRP000791	3.11e-09	1.1e-08	2.56193	down	hsa_circRNA_100407	hsa_circ_0006980	exonic	chr1	-	179100445	179100616	uc001gmg.4	ABL2	ATCACTAAAGAAGCTTTGCATCGTCCCTATGGTTGTGATGTTGAAC	173.533	201.3	6.92923	8.28647	173	179.5	163.833	186.5	164.833	188.5	194.333	209.833	195.333	218.5	6.92666	7.01011	6.851	7.01122	6.84718	8.1961	8.25771	8.36279	8.25235	8.36339	hsa-miR-130b-3p	hsa-miR-33b-3p	hsa-miR-197-3p	hsa-miR-550a-5p	hsa-miR-597-3p
ASCRP000803	0	0	2.83962	down	hsa_circRNA_100420	hsa_circ_0015787	exonic	chr1	-	197586788	197614873	uc001gue.3	DENND1B	ACTACTGCTGCATTCCTACTTCATTGCCCCTGATGTAACTGGACTC	2698.6	3004.73	10.8402	12.3459	2800.33	2660.33	2674	2679.67	2678.67	3069.17	2964.33	2992.33	2915.83	3082	10.8715	10.8419	10.8251	10.8272	10.8353	12.3704	12.338	12.3537	12.2876	12.3798	hsa-miR-103a-3p	hsa-miR-107	hsa-miR-887-5p	hsa-miR-526b-3p	hsa-miR-520e
ASCRP000810	0	0	6.75151	down	hsa_circRNA_100427	hsa_circ_0015966	exonic	chr1	+	201970503	201970895	uc001gxd.3	RNPEP	ATCATTCCAGGCGTTGACCCGGACGACACCTATAATGAGACCCCCT	73.2667	218.7	5.66731	8.42252	72	66	72.6667	75.6667	80	216.833	209.833	218.833	220.833	227.167	5.71156	5.56421	5.67923	5.6132	5.76835	8.406	8.37273	8.44323	8.45733	8.43333	hsa-miR-548a-3p	hsa-miR-325	hsa-miR-198	hsa-miR-330-3p	hsa-miR-524-5p
ASCRP000816	2e-11	0	3.71782	down	hsa_circRNA_100433	hsa_circ_0003600	exonic	chr1	+	204082042	204086835	uc010pqp.2	SOX13	ATTCAGCCCATTCCCTGCAAACCAGGATGTCCATGAGGAGCCCCAT	9194.7	13837.2	12.7315	14.6259	9249.33	9154.83	9346.67	9066	9156.67	13755	13647.8	13873.5	13791.8	14118	12.6841	12.752	12.7371	12.738	12.7461	14.525	14.5681	14.6613	14.6905	14.6847	hsa-miR-762	hsa-miR-637	hsa-miR-93-3p	hsa-miR-377-5p	hsa-miR-328-5p
ASCRP000847	3.8e-10	2e-09	2.02212	down	hsa_circRNA_100464	hsa_circ_0016600	exonic	chr1	+	225140371	225161855	uc001hot.4	DNAH14	CAGAGAAGAGCAGCCAGTTCCTTTATAGTTTTGTTCAGAAAAACAT	141.267	140.667	6.63297	7.64884	137.833	142.833	139.667	146	140	144.167	140.5	139	136.667	143	6.59059	6.69825	6.63216	6.62802	6.61582	7.68981	7.70124	7.65075	7.6162	7.5862	hsa-miR-570-5p	hsa-miR-29b-2-5p	hsa-miR-548a-5p	hsa-miR-7-2-3p	hsa-miR-576-5p
ASCRP000848	3.962e-08	1.09e-07	2.1034	down	hsa_circRNA_100465	hsa_circ_0016601	exonic	chr1	+	225140371	225195246	uc001hot.4	DNAH14	TTTTCTAAAGCCAGTTCCTTTATAGTTTTGTTCAGAAAAACATATG	75.2	85.9	5.68133	6.75405	70.3333	72	71.6667	88.8333	73.1667	90.5	80	83.8333	87.1667	88	5.63513	5.6775	5.67075	5.82335	5.59991	6.86604	6.64202	6.76738	6.78425	6.71056	hsa-miR-570-5p	hsa-miR-146a-3p	hsa-miR-29b-2-5p	hsa-miR-548a-5p	hsa-miR-551b-5p
ASCRP000859	0	0	4.35846	down	hsa_circRNA_100476	hsa_circ_0016863	exonic	chr1	+	230795209	230807386	uc001htw.3	COG2	CCATCTCCAGGAAGATTTCGATGTCGATCATTTTGTGTCTGACTGT	289.633	528.233	7.67323	9.79705	290	279.333	301.833	277.333	299.667	538	520.833	534.167	515.667	532.5	7.66716	7.6526	7.74099	7.59713	7.70829	9.80269	9.79499	9.83017	9.77598	9.78144	hsa-miR-134-5p	hsa-miR-889-5p	hsa-miR-508-5p	hsa-miR-495-3p	hsa-miR-325
ASCRP000860	0	0	2.14709	down	hsa_circRNA_100477	hsa_circ_0016867	exonic	chr1	+	230798886	230807386	uc001htw.3	COG2	CCATCTCCAGAGCCTTAGATCGTCTGTCAGTGAAGGAATTCGGGCA	487	437.2	8.40939	9.51178	489.167	473.5	490.667	486.5	495.167	448.833	438.167	421.333	438.833	438.833	8.40182	8.39331	8.41661	8.40714	8.42809	9.53466	9.53272	9.46619	9.54299	9.48232	hsa-miR-134-5p	hsa-miR-495-3p	hsa-miR-582-3p	hsa-miR-584-5p	hsa-miR-185-3p
ASCRP000914	1e-11	0	2.1416	down	hsa_circRNA_100533	hsa_circ_0006608	exonic	chr10	+	3160973	3162236	uc009xhr.3	PFKP	ACACTATCACCGACCGTTCTCCCGGGGAAGTACTTGGAAGAGATCG	2219.87	1928.03	10.5993	11.698	2244.83	2148	2255.67	2182.33	2268.5	1926.33	1909	1895.83	1967.67	1941.33	10.5889	10.5709	10.6306	10.5678	10.6382	11.682	11.7006	11.6856	11.7368	11.6848	hsa-miR-324-3p	hsa-miR-346	hsa-miR-210-3p	hsa-miR-591	hsa-miR-665
ASCRP000927	4.3352e-07	9.5e-07	4.05166	down	hsa_circRNA_100547	hsa_circ_0017713	exonic	chr10	-	12021055	12056183	uc009xiz.2	UPF2	GGATTTCAGATTTCATGCGCATTCTACATTCTAAAGGGGAGCTCAG	66.8333	135.667	5.52383	7.54235	56.6667	73.1667	62.3333	77.6667	64.3333	138.5	105.833	154	120.5	159.5	5.35779	5.699	5.46968	5.64566	5.44704	7.60839	7.16411	7.794	7.37408	7.77116	hsa-miR-670-3p	hsa-miR-376a-5p	hsa-miR-361-5p	hsa-miR-141-5p	hsa-miR-335-3p
ASCRP000958	0	0	2.98146	down	hsa_circRNA_100579	hsa_circ_0007503	exonic	chr10	+	28872327	28884970	uc001iuh.3	WAC	GAAAGAAAAGGGACCAGTTACTCTCCACAAGAAAATTCACACAACC	226.667	296.733	7.33087	8.90689	223.5	221	218	239.333	231.5	296	295	295.833	287.167	309.667	7.30696	7.32748	7.27781	7.39361	7.3485	8.89784	8.91174	8.91352	8.87334	8.93801	hsa-miR-593-3p	hsa-miR-606	hsa-miR-520f-3p	hsa-miR-299-3p	hsa-miR-29b-1-5p
ASCRP000991	0	0	2.57186	down	hsa_circRNA_100616	hsa_circ_0004606	exonic	chr10	+	72462067	72468534	uc001jrg.3	ADAMTS14	TCATGAATATCGCGGGCCTCATCCGCACAGACAGCACCGACTTCTT	156.9	180.9	6.78056	8.14337	156	155.333	154.333	163.333	155.5	186	175.333	179.167	176.167	187.833	6.8031	6.80695	6.76099	6.79239	6.73937	8.1858	8.12006	8.14919	8.10821	8.15358	hsa-miR-370-3p	hsa-miR-657	hsa-miR-152-5p	hsa-miR-197-3p	hsa-miR-15b-5p
ASCRP000994	0	0	2.00233	down	hsa_circRNA_100620	hsa_circ_0006276	exonic	chr10	-	75156276	75160615	uc009xre.3	ANXA7	TTACCCTAGTCAGAATGTCATACCCAGGCTATCCCCCAACAGGCTA	1206.47	959.3	9.72149	10.7232	1216.17	1197.33	1196.5	1221.83	1200.5	956.667	956.667	958	944.167	981	9.69999	9.72899	9.71476	9.73864	9.72508	10.6946	10.7457	10.7384	10.7197	10.7175	hsa-miR-492	hsa-miR-649	hsa-let-7i-5p	hsa-miR-196b-5p	hsa-miR-378a-5p
ASCRP001007	1e-10	1e-09	3.41462	down	hsa_circRNA_100633	hsa_circ_0018909	exonic	chr10	+	76970891	76982160	uc010qle.2	VDAC2	AAATATCAGTTGGATCCCACTGCTTCCATTTCTATTCCCCTCTTCC	9245.3	13436.1	12.7445	14.5162	9520.33	9261.83	9187.33	9231.83	9025.17	13787.2	13198	13612.2	13019.2	13564	12.7405	12.7742	12.7233	12.7634	12.7212	14.5333	14.3999	14.6383	14.4653	14.5445	hsa-miR-627-3p	hsa-miR-199b-5p	hsa-miR-450b-3p	hsa-miR-769-3p	hsa-miR-154-5p
ASCRP001011	0	0	4.33292	down	hsa_circRNA_100637	hsa_circ_0006956	exonic	chr10	+	86177526	86185649	uc001kdh.1	FAM190B	CACTATCATCACCATGGAAAAAGTGACTTGAGCAGGATATTTTGAA	181.067	340.633	6.99185	9.10719	182.333	178.667	179	182.667	182.667	332.167	331.833	339.833	346	353.333	7.00625	6.9979	6.98585	6.97272	6.99653	9.05302	9.09565	9.11983	9.14772	9.11974	hsa-miR-153-5p	hsa-miR-608	hsa-miR-18a-5p	hsa-miR-330-5p	hsa-miR-18b-5p
ASCRP001014	0	0	2.71117	down	hsa_circRNA_100640	hsa_circ_0002727	exonic	chr10	-	88230748	88233730	uc001kdn.3	WAPAL	AGCACCATCAGTCACCCACAAAAGCTGTATATAATGCCAGACATTG	340.933	392.1	7.89438	9.3333	341.167	321.5	348.5	341.5	352	390.667	391.833	391.333	388.667	398	7.89293	7.84052	7.92531	7.88111	7.93203	9.31058	9.34664	9.3473	9.34413	9.31784	hsa-miR-302c-3p	hsa-miR-302d-3p	hsa-miR-302a-3p	hsa-miR-302b-3p	hsa-miR-329-5p
ASCRP001058	0	0	4.91369	down	hsa_circRNA_100684	hsa_circ_0020048	exonic	chr10	+	114724314	114799885	uc021pyn.1	TCF7L2	ACACATTGTCCTCCATTTTCAGTCCGGCAGCACACATTACTCTGCG	678.033	1224.3	8.88833	11.1851	702.333	665.333	678	669.333	675.167	1215.83	1189.83	1234.83	1203.5	1277.5	8.92044	8.88634	8.88221	8.87128	8.88137	11.1459	11.1696	11.2061	11.1784	11.2257	hsa-miR-516b-5p	hsa-miR-637	hsa-miR-518c-5p	hsa-miR-514a-5p	hsa-miR-1298-3p
ASCRP001072	1e-11	0	4.93075	down	hsa_circRNA_100698	hsa_circ_0020249	exonic	chr10	-	123629520	123683844	uc001lfp.3	ATE1	ACCCTTGGAGGCATGTGGGCACATTCCATGACAGTACAGGATTATC	49.7333	121.033	5.07796	7.37976	47.1667	51	47.8333	52.6667	50	117.167	124.833	121.167	116.333	125.667	5.05384	5.1692	5.08206	5.0568	5.02788	7.31709	7.4613	7.42975	7.30891	7.38177	hsa-miR-527	hsa-miR-518a-5p	hsa-miR-875-3p	hsa-miR-134-5p	hsa-miR-888-5p
ASCRP001075	3.4e-10	2e-09	3.70225	down	hsa_circRNA_100701	hsa_circ_0008742	exonic	chr10	-	123658355	123683844	uc001lfp.3	ATE1	GAAGACTGAGGCATGTGGGCACATTCCATGACAGTACAGGATTATC	42.2333	82.9333	4.78158	6.66998	38.8333	41	39.3333	45	47	79.8333	80.5	80	79.6667	94.6667	4.79492	4.81646	4.74572	4.70253	4.84826	6.59142	6.70086	6.61238	6.61327	6.83196	hsa-miR-875-3p	hsa-miR-134-5p	hsa-miR-888-5p	hsa-miR-616-5p	hsa-miR-450a-1-3p
ASCRP001097	0	0	3.49737	down	hsa_circRNA_100723	hsa_circ_0020407	exonic	chr10	+	128768965	129202693	uc010qun.2	DOCK1	CCACATTCCTGCGGCTTTTTATAACTATGATGCCAGAGGAGCGGAT	131.4	205.033	6.51446	8.32073	131.5	129.5	129.667	135.833	130.5	206.667	204.5	202.833	202.833	208.333	6.53281	6.54801	6.50869	6.50278	6.48001	8.33887	8.33874	8.32072	8.31298	8.29236	hsa-miR-103a-2-5p	hsa-miR-335-3p	hsa-miR-767-3p	hsa-miR-196a-5p	hsa-miR-138-2-3p
ASCRP001119	6.5e-10	3e-09	2.37593	down	hsa_circRNA_100745	hsa_circ_0007401	exonic	chr11	-	3789810	3797251	uc001lyh.3	NUP98	AGCACCAACACCATGATTTTGGAACCAGTACTAGCAGTGGAGGACT	57.9333	77.3667	5.33386	6.58236	55.6667	56	58.1667	58.8333	61	76.6667	74	75.6667	78.8333	81.6667	5.32106	5.33701	5.39164	5.23472	5.38487	6.56069	6.53698	6.56228	6.67419	6.57765	hsa-miR-145-5p	hsa-miR-133a-5p	hsa-miR-575	hsa-miR-196b-5p	hsa-miR-186-3p
ASCRP001128	0	0	2.05363	down	hsa_circRNA_100754	hsa_circ_0021087	exonic	chr11	-	8248521	8252051	uc001mgg.1	LMO1	GCAACCAGAGGCGTGCCGATGCTCTCCGTCCAGCCCAAAGGGAAGC	552.167	472.567	8.59329	9.63147	552.833	547.5	547.5	554.167	558.833	469.667	474.667	471.333	470	477.167	8.57685	8.60213	8.58197	8.59454	8.61097	9.59841	9.65958	9.64402	9.65038	9.60494	hsa-miR-196b-5p	hsa-miR-196a-5p	hsa-let-7g-5p	hsa-miR-377-5p	hsa-miR-214-3p
ASCRP001144	2.2e-10	1e-09	2.9629	down	hsa_circRNA_100770	hsa_circ_0021506	exonic	chr11	+	22225349	22249132	uc001mqi.2	ANO5	CTTTCCATCCTCATCAAGAAACAGAATTGGGAAAAAGTCAATAAGC	962.433	1069.7	9.38975	10.9568	998.667	932.333	930.5	976.667	974	1144	1026.33	1011.33	1099.83	1067	9.41096	9.37413	9.3473	9.41131	9.40507	11.0641	10.9126	10.8655	11.032	10.9095	hsa-miR-19b-2-5p	hsa-miR-19b-1-5p	hsa-miR-767-3p	hsa-miR-506-5p	hsa-miR-550a-3p
ASCRP001146	0	0	6.44304	down	hsa_circRNA_100772	hsa_circ_0021535	exonic	chr11	-	28080472	28113060	uc001msc.2	KIF18A	GTTCAGCCTATTCCTTGTTGTATATAATGAACAGATTCGTGATCTC	215.3	589.367	7.25488	9.94262	216	208.833	221	208.667	222	596.833	598	568.167	579.833	604	7.24544	7.24263	7.30633	7.18536	7.29461	9.95139	9.97455	9.89645	9.94847	9.94222	hsa-miR-95-5p	hsa-miR-513a-3p	hsa-miR-610	hsa-miR-15a-5p	hsa-miR-2113
ASCRP001164	0	0	2.76473	down	hsa_circRNA_100790	hsa_circ_0000288	exonic	chr11	+	34111725	34112225	uc001mvg.3	CAPRIN1	ATTCCAATCCATGCAAACGGTTCCTTTGGTATCATCCACAAGTGAG	8378.87	10567.4	12.5151	13.9823	8749.17	8216.67	8386.83	8357.33	8184.33	11010.3	10144.3	10553	10488.5	10640.7	12.5656	12.4954	12.4903	12.5453	12.4789	13.9837	13.9356	14.0094	13.9906	13.992	hsa-miR-20b-3p	hsa-miR-150-3p	hsa-miR-133a-5p	hsa-miR-509-3p	hsa-miR-485-5p
ASCRP001191	1e-10	1e-09	2.2247	down	hsa_circRNA_100817	hsa_circ_0005514	exonic	chr11	-	47819330	47820015	uc009ylw.3	NUP160	TACCGCAAGGGTTTTACGACTACTAGATGTCATTGGTTTGCCTGAA	119.967	132.867	6.39799	7.5516	123.333	116.833	119	123.5	117.167	133.167	131.833	129.5	134.667	135.167	6.46481	6.40119	6.40375	6.36869	6.35151	7.53275	7.55332	7.5448	7.62005	7.5071	hsa-miR-370-3p	hsa-miR-491-3p	hsa-miR-758-3p	hsa-miR-10b-3p	hsa-miR-618
ASCRP001197	0	0	2.2877	down	hsa_circRNA_100823	hsa_circ_0005795	exonic	chr11	-	58317258	58322413	uc001nmw.3	LPXN	GGTGCAGAAGTGAAGCCCAAGAGCCAAAGGAATCACCACCACCTTC	68.3333	85.9	5.57792	6.77182	68.1667	66.6667	66.3333	71.6667	68.8333	85.8333	85.5	84.6667	84.1667	89.3333	5.63156	5.57773	5.59451	5.55147	5.53435	6.78359	6.77207	6.78791	6.76973	6.74581	hsa-miR-302a-3p	hsa-miR-103a-2-5p	hsa-miR-520d-3p	hsa-miR-373-3p	hsa-miR-302c-3p
ASCRP001210	0	0	2.60494	down	hsa_circRNA_100836	hsa_circ_0022505	exonic	chr11	-	62462039	62470021	uc001nup.3	BSCL2	GAATCATCTCCACTTCTTCGCGTTCGGACCGACTGTGATTCCTCCA	502.8	544.133	8.46031	9.84157	507.5	485.333	516	492.333	512.833	559.833	525.833	532.667	548.667	553.667	8.44682	8.43847	8.49842	8.427	8.49086	9.873	9.80417	9.82128	9.87613	9.83326	hsa-miR-224-3p	hsa-miR-889-5p	hsa-miR-182-5p	hsa-miR-196a-3p	hsa-miR-513a-5p
ASCRP001218	1e-11	0	4.93002	down	hsa_circRNA_100844	hsa_circ_0022603	exonic	chr11	+	63517462	63517670	uc001nxm.3	RTN3	ATCCATTCAATGCACGATCTGATTTTCTGGAGAGATGTGAAGAAGA	649.833	1169.77	8.8239	11.1255	658.5	607.167	679	616.167	688.333	1217.33	1097.67	1143.5	1203.17	1187.17	8.81895	8.75593	8.88709	8.74892	8.90858	11.1436	11.0575	11.1208	11.1707	11.1348	hsa-miR-320a	hsa-miR-320b	hsa-miR-497-3p	hsa-miR-22-3p	hsa-miR-98-5p
ASCRP001266	2e-11	0	2.01659	down	hsa_circRNA_100893	hsa_circ_0023696	exonic	chr11	-	77333544	77340944	uc001oyk.3	CLNS1A	GATTCAATAAGAGATTATGAAGCCGCCTGTCTTGGTTAGATGGCTC	320.767	281.6	7.8153	8.82722	330.667	316.167	326.833	317.333	312.833	284	284.333	281.333	274.667	283.667	7.84561	7.81806	7.85294	7.77396	7.78594	8.82046	8.85973	8.84456	8.81166	8.79971	hsa-miR-598-3p	hsa-miR-576-5p	hsa-miR-378a-5p	hsa-miR-500a-5p	hsa-miR-221-5p
ASCRP001269	6e-11	0	2.24519	down	hsa_circRNA_100896	hsa_circ_0002290	exonic	chr11	-	77396149	77404656	uc001oym.3	RSF1	CATTCCTCCACAAATTCTTCTGTGTGACTCTTGCGATAGTGGATAC	950.967	869.833	9.37624	10.5431	972	915	955.667	931.5	980.667	877.167	868.5	885.833	816	901.667	9.38665	9.34754	9.37794	9.35267	9.41638	10.5298	10.5556	10.5979	10.4637	10.5684	hsa-miR-182-5p	hsa-miR-449c-5p	hsa-miR-144-5p	hsa-miR-196a-3p	hsa-miR-541-3p
ASCRP001292	0	0	3.17456	down	hsa_circRNA_100919	hsa_circ_0002513	exonic	chr11	-	85707868	85712201	uc001pbo.1	PICALM	ACATGGGGAGGGCAACTACACTTTCCAATGCAGTGTCTTCCCTGGC	134.7	191.9	6.55826	8.22481	134.5	133.667	130.333	138.667	136.333	200.167	193.833	185.333	183.333	196.833	6.58016	6.60206	6.52123	6.53858	6.54925	8.28904	8.25498	8.19972	8.16698	8.21337	hsa-miR-636	hsa-miR-370-3p	hsa-miR-525-3p	hsa-miR-197-5p	hsa-miR-660-3p
ASCRP001328	1e-11	0	4.87541	down	hsa_circRNA_100956	hsa_circ_0000357	exonic	chr11	-	116734383	116744352	uc001ppy.3	SIK3	AACAGCAGCATCAAACAGCTGCAGCAGGAGCAGTCTCTCCTACAGC	561.8	1014.1	8.61449	10.9	568	554.333	515	585.833	585.833	1008.5	1008.33	1010.5	980.667	1062.5	8.61626	8.62553	8.48938	8.67044	8.67085	10.8618	10.9049	10.9042	10.8509	10.9783	hsa-miR-149-5p	hsa-miR-138-5p	hsa-miR-125a-3p	hsa-miR-181a-5p	hsa-miR-421
ASCRP001338	3e-11	0	2.49498	down	hsa_circRNA_100966	hsa_circ_0004293	exonic	chr11	-	118656760	118657227	uc001pub.2	DDX6	CCACCACTATTAAATTGACGTGAGTGAATTCAGATATAACTCAAGC	88.5	114.1	5.95437	7.2734	86.5	85.1667	89.5	88.6667	92.6667	114.333	109.667	112.5	114.333	119.667	5.96104	5.93251	6.0186	5.88131	5.97842	7.27296	7.23171	7.26469	7.30099	7.29667	hsa-miR-627-5p	hsa-miR-519e-5p	hsa-miR-519d-5p	hsa-miR-515-5p	hsa-miR-106a-3p
ASCRP001341	1.9e-10	1e-09	4.08194	down	hsa_circRNA_100969	hsa_circ_0006932	exonic	chr11	+	119002244	119003929	uc001pvp.3	HINFP	CCCGTTTTCGAATTCCTTCGACAATCCTGAGTGGTTTTATCGGCAT	77	149.967	5.74799	7.77724	78.5	74	76.3333	77	79.1667	159.167	152	141	148	149.667	5.81523	5.73664	5.79447	5.64124	5.75237	7.89413	7.82923	7.68762	7.79825	7.67699	hsa-miR-18b-5p	hsa-miR-18a-5p	hsa-miR-377-3p	hsa-miR-658	hsa-miR-149-5p
ASCRP001348	1e-11	0	4.0194	down	hsa_circRNA_100977	hsa_circ_0002089	exonic	chr11	+	120347369	120348235	uc001pxl.2	ARHGEF12	CAGAGTCCAGATAACAAAGCTTTATTCGTCATTTCCATGTCAGACA	51.6667	105.533	5.15211	7.15909	52.3333	49.6667	49.6667	54.6667	52	104.833	108.667	101.5	101	111.667	5.24517	5.13668	5.16796	5.09444	5.11631	7.15324	7.23684	7.12383	7.12122	7.16032	hsa-miR-103a-2-5p	hsa-miR-335-3p	hsa-miR-130b-5p	hsa-miR-339-3p	hsa-miR-605-5p
ASCRP001375	7.8e-09	2.6e-08	2.22237	down	hsa_circRNA_101004	hsa_circ_0000375	exonic	chr12	-	6657590	6657991	uc001qoy.3	IFFO1	CCAGGGAGAGGTCCCATCCATGGGGGGGCGGAAGCGGGAGCGCAAG	356.733	342.1	7.95458	9.10667	328.5	344.333	351.333	400.833	358.667	358	324.333	339.333	346.5	342.333	7.83343	7.93554	7.94156	8.09726	7.96509	9.15565	9.05365	9.10931	9.14441	9.07035	hsa-miR-150-5p	hsa-miR-670-3p	hsa-miR-1301-3p	hsa-miR-762	hsa-miR-185-3p
ASCRP001380	2.9e-10	1e-09	2.44831	down	hsa_circRNA_101009	hsa_circ_0025388	exonic	chr12	+	9020437	9021799	uc001quz.4	A2ML1	CTTGGATGAGGATACTGTAGTTGCTCTCCAAGCTCTTGCCAAATAT	112.833	137.8	6.3232	7.61498	119.333	110.667	109.833	112.167	112.167	141.667	138.333	138.333	132.167	138.5	6.40876	6.33918	6.33463	6.25446	6.27895	7.66828	7.64136	7.63791	7.57349	7.55385	hsa-miR-653-5p	hsa-miR-509-3p	hsa-miR-584-3p	hsa-miR-370-3p	hsa-miR-93-3p
ASCRP001423	6.1e-10	3e-09	2.21339	down	hsa_circRNA_101055	hsa_circ_0026218	exonic	chr12	-	50529514	50537840	uc001rwd.4	CERS5	ATCCATTCTGATTTATTGCCAAACCCTGTGCACTCTGTATTGGCAT	4922.83	5168.87	11.7593	12.9056	5203.83	4615.17	5176.83	4609.67	5008.67	5381.5	5093	5169	4967.83	5233	11.798	11.686	11.8365	11.6769	11.7992	12.9357	12.8936	12.9153	12.8898	12.8936	hsa-miR-383-3p	hsa-miR-766-3p	hsa-miR-570-3p	hsa-miR-145-3p	hsa-miR-204-3p
ASCRP001430	4e-11	0	2.21515	down	hsa_circRNA_101062	hsa_circ_0004538	exonic	chr12	-	51467605	51467865	uc001rxu.2	CSRNP2	AAGAGAAACTCCATGCCAAGAAAATGAAGCCACATCCATCCTGAAG	214.4	213.933	7.24249	8.38989	207.833	208.667	212.667	221.167	221.667	222.333	213	209.833	209.333	215.167	7.19453	7.2218	7.248	7.26309	7.28501	8.44812	8.40983	8.36667	8.37825	8.34657	hsa-miR-612	hsa-miR-212-5p	hsa-miR-764	hsa-let-7f-2-3p	hsa-miR-660-3p
ASCRP001462	0	0	2.02723	down	hsa_circRNA_101094	hsa_circ_0027478	exonic	chr12	+	69109406	69125499	uc001suf.3	NUP107	CACTACTGAGGACCCTGATGCTCCCATAAGACAGAAAATGCCCCTT	2468.3	2031.53	10.7379	11.7574	2466.33	2434.5	2443	2515.5	2482.17	2057	2008	2017.5	1987.5	2087.67	10.7158	10.7373	10.7331	10.7578	10.7453	11.7485	11.7564	11.7571	11.7488	11.776	hsa-miR-1301-3p	hsa-miR-582-5p	hsa-miR-215-3p	hsa-miR-26b-3p	hsa-miR-646
ASCRP001538	0	0	3.33875	down	hsa_circRNA_101175	hsa_circ_0028899	exonic	chr12	+	120995084	120995485	uc001tyq.4	RNF10	AATGTAGACCATCCCATTCATCTAGGAGCGCATTTGTAGCCATGAA	5658.73	9370.57	11.9863	13.7256	5899.83	5605.83	5589	5639.67	5559.33	9329	9414.17	9328.83	9073.17	9707.67	12.0133	11.9816	11.9743	11.9831	11.979	13.6949	13.7737	13.7346	13.6792	13.7455	hsa-miR-374a-3p	hsa-miR-124-5p	hsa-miR-181b-5p	hsa-miR-181d-5p	hsa-miR-125b-1-3p
ASCRP001540	1e-11	0	2.49755	down	hsa_circRNA_101177	hsa_circ_0006390	exonic	chr12	+	121000747	121001746	uc001tyq.4	RNF10	AGATTGCTGGCTACTCCATGTCTGAGACTCGGGAAGAGGCTCTGTC	484.767	503.767	8.40219	9.7227	497.833	488.667	481.167	486.833	469.333	519.833	512.833	497.5	495	493.667	8.42457	8.43553	8.39007	8.41275	8.34801	9.75328	9.76383	9.71666	9.71815	9.66157	hsa-miR-520a-5p	hsa-miR-525-5p	hsa-miR-23b-5p	hsa-miR-370-3p	hsa-miR-513a-5p
ASCRP001546	1.8e-10	1e-09	3.28917	down	hsa_circRNA_101183	hsa_circ_0002179	exonic	chr12	-	121220457	121248689	uc001tzd.3	SPPL3	CTCATGGATGGGCCTATTCCCTGGTGGATTCCAGTCAAGTGTCTAC	119.5	179.033	6.40164	8.11936	123	119	116.833	121.333	117.333	184	180.333	182	162	186.833	6.44753	6.4528	6.38618	6.37372	6.34797	8.15372	8.15767	8.17627	7.96939	8.13976	hsa-miR-185-5p	hsa-miR-651-3p	hsa-miR-1224-5p	hsa-miR-765	hsa-miR-606
ASCRP001555	0	0	2.55433	down	hsa_circRNA_101192	hsa_circ_0005465	exonic	chr12	-	122861935	122865105	uc001ucg.2	CLIP1	CAGAGTATTGATTTAATCCAGAGACTGACTTCACTATAGAACCCAC	355.933	386.467	7.95627	9.30922	372	345	355	355.167	352.5	387.333	384.5	384.333	379	397.167	8.01248	7.93389	7.95829	7.9393	7.93742	9.30169	9.31832	9.31552	9.29395	9.31662	hsa-miR-653-3p	hsa-miR-302b-3p	hsa-miR-296-3p	hsa-miR-302a-3p	hsa-miR-744-3p
ASCRP001565	1.801e-08	5.4e-08	2.1359	down	hsa_circRNA_101202	hsa_circ_0029340	exonic	chr12	-	125292306	125294835	uc001ugp.3	SCARB1	TGCAGGTTCAGTTGACTTCTGGCATTCCGATCAGTGCAACATGATC	70.9	83.6333	5.63914	6.73398	65	68	72.5	71.6667	77.3333	81	78.8333	81.8333	86	90.5	5.5653	5.64614	5.69856	5.55134	5.73434	6.65074	6.65827	6.75518	6.8152	6.79051	hsa-miR-508-5p	hsa-miR-378a-5p	hsa-miR-345-5p	hsa-miR-505-5p	hsa-miR-491-5p
ASCRP001567	3.2e-10	2e-09	2.83886	down	hsa_circRNA_101204	hsa_circ_0029346	exonic	chr12	-	125296415	125302253	uc001ugp.3	SCARB1	ACAAGTGGAACGGGCTGAGCAAGAACGTGCGCATCGACCCCAGTAG	79.7667	115.233	5.79015	7.29546	75.6667	77.8333	76.6667	77.6667	91	114.5	115	114.333	113.667	118.667	5.76993	5.85104	5.78107	5.66818	5.88054	7.25374	7.34073	7.33134	7.28834	7.26317	hsa-miR-93-5p	hsa-miR-556-5p	hsa-miR-550a-5p	hsa-miR-550a-3-5p	hsa-miR-653-5p
ASCRP001582	2e-11	0	2.09557	down	hsa_circRNA_101219	hsa_circ_0029584	exonic	chr12	-	133420612	133425310	uc001ulc.1	CHFR	ATTCCTGCTTCCGAGTTGCCAGGTGCGGTCTGCCTGCAGCCTTTCT	1246.7	999.3	9.76773	10.8351	1278	1260.33	1210.17	1266.33	1218.67	992.5	1003.17	999.833	984.833	1016.17	9.76948	9.80394	9.73191	9.79412	9.73918	10.7829	10.8424	10.8603	10.8385	10.8513	hsa-miR-770-5p	hsa-miR-346	hsa-miR-143-3p	hsa-miR-345-5p	hsa-miR-802
ASCRP001596	1.4e-10	1e-09	2.32977	down	hsa_circRNA_101233	hsa_circ_0008784	exonic	chr13	+	24164288	24200931	uc001uot.3	TNFRSF19	CCTTACGAACCGCACTAACTCTCCAACAATAAATACATTTGATAAG	260.533	269.267	7.52646	8.74665	250.833	258	251.5	268.5	273.833	263.833	273.333	266.667	259.333	283.167	7.47627	7.54592	7.47265	7.55349	7.58398	8.69605	8.79016	8.74613	8.70969	8.79123	hsa-miR-603	hsa-miR-362-5p	hsa-miR-124-3p	hsa-miR-377-3p	hsa-miR-670-5p
ASCRP001620	0	0	2.85627	down	hsa_circRNA_101258	hsa_circ_0004711	exonic	chr13	-	42385360	42393522	uc001uyj.3	KIAA0564	GTTACTAAAGCCTGCCTTTCCAGATCCATTTTTCCTATCCATCCCT	4877.1	7124.43	11.7412	13.2554	5098.5	4828	4791.5	4913.17	4754.33	7261.33	7115.5	7171.83	6690.33	7383.17	11.7666	11.757	11.706	11.7696	11.7068	13.2639	13.2767	13.2566	13.2147	13.2649	hsa-miR-541-5p	hsa-miR-876-5p	hsa-miR-29b-2-5p	hsa-miR-140-5p	hsa-miR-659-5p
ASCRP001621	0	0	3.87752	down	hsa_circRNA_101259	hsa_circ_0006049	exonic	chr13	-	42385360	42407667	uc001uyj.3	KIAA0564	GCCTTTCCAGGATATGACAGCGCGTGATCTGCTACAGCAGAGATAC	123.333	214.1	6.43693	8.39207	123.667	116.667	121.833	130.833	123.667	217	210.167	210	213.667	219.667	6.46059	6.40227	6.45242	6.44537	6.424	8.39893	8.39085	8.36941	8.41569	8.38545	hsa-miR-876-5p	hsa-miR-541-5p	hsa-miR-15a-5p	hsa-miR-449c-5p	hsa-miR-16-5p
ASCRP001647	1.0492e-07	2.64e-07	2.40544	down	hsa_circRNA_101287	hsa_circ_0008274	exonic	chr13	-	96485180	96489456	uc001vms.3	UGGT2	CAAGATACAAGATCTCCCCAATAATATGATTTACCAAGTCGCCATT	1269.7	1134.47	9.78889	11.0552	1318.17	1234	1236.83	1283.17	1276.33	994.667	1078	1190.67	1182.17	1226.83	9.81648	9.76841	9.74952	9.80985	9.80018	10.8147	10.9747	11.1591	11.158	11.1695	hsa-miR-499a-3p	hsa-miR-526b-5p	hsa-miR-363-3p	hsa-miR-208a-5p	hsa-miR-578
ASCRP001728	1.215e-08	3.8e-08	5.70904	down	hsa_circRNA_101369	hsa_circ_0032253	exonic	chr14	+	67431907	67490392	uc001xiw.3	GPHN	AACATTCTCAGAGCCAATTCCAGACTCCATCATTTCTCGTGGTGTT	2070.7	5430.77	10.4565	12.9697	2318	1745.33	2260.5	1772.83	2256.83	5489	5295	5441.33	5308.67	5619.83	10.6294	10.1934	10.6348	10.1926	10.6323	12.971	12.9555	12.9687	12.9604	12.9931	hsa-miR-500a-3p	hsa-miR-422a	hsa-miR-619-3p	hsa-miR-502-3p	hsa-miR-365a-5p
ASCRP001729	0	0	7.25778	down	hsa_circRNA_101370	hsa_circ_0032254	exonic	chr14	+	67431907	67525503	uc001xix.3	GPHN	TCATCAATTACCGAGATTCCAGACTCCATCATTTCTCGTGGTGTTC	778.767	2402.67	9.09528	11.9548	809.333	780.5	730	815.333	758.667	2412.83	2375	2505.17	2188	2532.33	9.13195	9.12005	8.99784	9.16599	9.06059	11.9368	11.9483	12.0067	11.8775	12.0047	hsa-miR-196b-3p	hsa-miR-500a-3p	hsa-miR-422a	hsa-miR-619-3p	hsa-miR-134-5p
ASCRP001763	0	0	4.1513	down	hsa_circRNA_101404	hsa_circ_0032664	exonic	chr14	-	75563802	75590926	uc001xrl.3	NEK9	ATACCATTCTCATCGTTGGATGACTCACTGGTTGTGTGGAAGGAAG	347.033	602.5	7.9209	9.97447	349.167	344.167	345.5	353.833	342.5	611	584.167	599.5	599.333	618.5	7.9121	7.94154	7.9164	7.94037	7.89411	9.98118	9.94547	9.97985	9.98719	9.97864	hsa-miR-885-5p	hsa-miR-23b-5p	hsa-miR-541-5p	hsa-miR-570-5p	hsa-miR-374a-3p
ASCRP001766	0	0	2.65382	down	hsa_circRNA_101407	hsa_circ_0032683	exonic	chr14	-	75590748	75590926	uc001xrl.3	NEK9	AGCTGGAATATTGTAATGGATGACTCACTGGTTGTGTGGAAGGAAG	519.2	577.7	8.50673	9.91481	517.333	509.5	527.667	513.833	527.667	573.833	565	578.5	574.167	597	8.4773	8.51523	8.52275	8.49339	8.52501	9.90155	9.90108	9.91487	9.93789	9.91865	hsa-miR-573	hsa-miR-503-5p	hsa-miR-34a-3p	hsa-miR-212-3p	hsa-miR-885-3p
ASCRP001767	1.3e-10	1e-09	2.25018	down	hsa_circRNA_101408	hsa_circ_0032704	exonic	chr14	+	76173360	76187046	uc001xrx.3	TTLL5	AGTTGTTTTGCCAAACCAGATCTCCCTGGAAGAGAACATTTTGGTC	1049.6	944.4	9.51567	10.6857	1080.33	1025.33	1048.5	1053.33	1040.5	906.833	944.667	946.833	934.5	989.167	9.52769	9.50147	9.52341	9.51634	9.50941	10.5862	10.7167	10.6829	10.6887	10.754	hsa-miR-136-5p	hsa-miR-500a-5p	hsa-miR-578	hsa-miR-34b-5p	hsa-miR-449c-5p
ASCRP001784	9.566e-08	2.43e-07	2.08036	down	hsa_circRNA_101425	hsa_circ_0000560	exonic	chr14	-	91247081	91252672	uc001xyp.3	TTC7B	ACGCTACCAAAGATGACATGGCAGAGCTTCTCCTCGGGGAGTCGAA	154.333	152.567	6.7639	7.82074	157.667	148.667	153.833	159.5	152	136.667	160	155.167	151.167	159.833	6.80179	6.74933	6.76596	6.7664	6.73604	7.60045	7.92965	7.8974	7.8303	7.84588	hsa-miR-622	hsa-miR-103a-2-5p	hsa-miR-609	hsa-miR-383-5p	hsa-miR-193b-3p
ASCRP001788	0	0	3.13133	down	hsa_circRNA_101429	hsa_circ_0033010	exonic	chr14	-	93182480	93183806	uc001yat.3	LGMN	TCCTGAAGAGCAATCCCACTCCAGGAATTGTGATCAACAGGCCCAA	166.833	233.3	6.86826	8.51504	162.167	163	168.667	169	171.333	229.333	237.333	231	227.5	241.333	6.83286	6.8782	6.89937	6.84744	6.88343	8.48217	8.5687	8.5067	8.49939	8.51822	hsa-miR-202-5p	hsa-miR-544a	hsa-miR-127-3p	hsa-miR-2113	hsa-miR-199b-5p
ASCRP001810	6.3e-10	3e-09	2.14185	down	hsa_circRNA_101459	hsa_circ_0034049	exonic	chr15	+	22835915	22846952	uc001yuq.2	TUBGCP5	AAACCCTATGATTTCATCGTTTCTTGGATGTCAACAGCCACAAAAT	69.3	83.5333	5.59434	6.6932	67.5	67.5	67.5	72.3333	71.6667	81.6667	82.5	80.8333	85.3333	87.3333	5.58516	5.62007	5.57427	5.54316	5.64904	6.64166	6.70316	6.66489	6.79255	6.66374	hsa-miR-141-5p	hsa-miR-30b-3p	hsa-miR-646	hsa-miR-759	hsa-miR-452-3p
ASCRP001820	1.01185e-06	2.086e-06	2.61097	down	hsa_circRNA_101469	hsa_circ_0034325	exonic	chr15	-	31947298	31949280	uc001zfr.3	OTUD7A	AGACCTGCTGGAAGGTGGCAGTGACGAAAGAAGAGACTCTCCCGGC	167.733	206.533	6.88715	8.27174	170.333	168.167	162.333	169.5	168.333	184.833	181.333	178.833	184.667	303	6.9106	6.94181	6.83424	6.86941	6.8797	8.18145	8.16219	8.15821	8.17349	8.68335	hsa-miR-372-3p	hsa-miR-302c-3p	hsa-miR-92a-2-5p	hsa-miR-96-3p	hsa-miR-608
ASCRP001821	0	0	2.79095	down	hsa_circRNA_101470	hsa_circ_0034326	exonic	chr15	-	31947298	31981684	uc001zfs.1	OTUD7A	ACCTGCTGGAAGAGTTCTCAGGCGCTGTGGTCTCACCTTCCACTGG	1054.27	1058.33	9.52018	11.0009	1077.33	1042.67	1044.5	1063.17	1043.67	1069.67	1058.17	1040.17	1041.67	1082	9.52082	9.52645	9.51049	9.53424	9.50888	10.9855	11.0207	10.9815	10.9991	11.0179	hsa-miR-744-3p	hsa-miR-372-3p	hsa-miR-302c-3p	hsa-miR-516b-5p	hsa-miR-92a-2-5p
ASCRP001822	0	0	3.63188	down	hsa_circRNA_101471	hsa_circ_0034398	exonic	chr15	+	36936478	36950106	uc001zje.4	C15orf41	GAGGAAACTCCACTCAATCGCAGGCCACTCTGCTGAGCATCTTCTC	272.033	420.6	7.59247	9.45318	266.667	263.5	274.833	277	278.167	431.333	413	422	411.833	424.833	7.56567	7.57483	7.61699	7.59376	7.61108	9.47778	9.43723	9.47354	9.44547	9.43188	hsa-miR-136-5p	hsa-miR-665	hsa-miR-486-3p	hsa-miR-601	hsa-miR-30b-3p
ASCRP001829	1e-11	0	2.06912	down	hsa_circRNA_101478	hsa_circ_0008946	exonic	chr15	+	40477365	40477843	uc010ucl.1	BUB1B	AGCCAGTTATCTCCAAGCCAGAACAGAGGACTCCAAAATCCATTTC	369.667	329.6	8.00541	9.05443	378.167	368.5	356.833	377.333	367.5	337.833	328.833	323.833	320.833	336.667	8.03156	8.02847	7.96325	8.02324	7.98053	9.08183	9.07674	9.04258	9.01767	9.05331	hsa-miR-374a-3p	hsa-miR-342-5p	hsa-miR-422a	hsa-miR-204-3p	hsa-miR-517c-3p
ASCRP001862	0	0	2.47552	down	hsa_circRNA_101511	hsa_circ_0007457	exonic	chr15	-	44898222	44903183	uc001ztx.3	SPG11	AGTCTGCTAACACACTAGCTATAGGAGATCCCAAACTGATCTTCCA	319.3	344.833	7.8121	9.11983	324.833	316.667	318.333	322.833	313.833	351.333	340.167	342	337.167	353.5	7.82676	7.82578	7.81682	7.80664	7.78448	9.136	9.12521	9.11425	9.105	9.11868	hsa-miR-665	hsa-miR-888-3p	hsa-miR-383-5p	hsa-miR-567	hsa-miR-335-3p
ASCRP001868	0	0	2.11428	down	hsa_circRNA_101517	hsa_circ_0007983	exonic	chr15	-	50592985	50596330	uc001zya.3	GABPB1	GAAACTCCAGCTGGGAACTTCTCCACTTCATCTAGCAGCACAGTAT	252.3	240.133	7.47817	8.55833	250.333	250	252.333	258.833	250	245.833	233.5	243	228.833	249.5	7.47125	7.49647	7.47725	7.48885	7.45702	8.58805	8.5287	8.58214	8.51484	8.57793	hsa-miR-767-5p	hsa-miR-29b-3p	hsa-miR-152-5p	hsa-miR-29c-3p	hsa-miR-29a-3p
ASCRP001882	0	0	2.59057	down	hsa_circRNA_101531	hsa_circ_0035445	exonic	chr15	-	58302846	58306479	uc002aex.3	ALDH1A2	ACCATTCCTGTAGATCTTTATAAACAACGAGTGGCAGAACTCAGAG	3954.57	4651.87	11.4098	12.7831	4087.83	3933.5	3959.67	3914.83	3877	4727.33	4606.5	4626.17	4600.67	4698.67	11.4441	11.4291	11.3916	11.4151	11.3692	12.7673	12.7861	12.7814	12.7927	12.7881	hsa-miR-100-3p	hsa-miR-584-5p	hsa-miR-21-5p	hsa-miR-329-3p	hsa-miR-632
ASCRP001906	0	0	2.37183	down	hsa_circRNA_101555	hsa_circ_0001955	exonic	chr15	-	64495280	64508912	uc002ang.1	CSNK1G1	TCGAAATCAGGTGAAGGTCTCCCACAGGTGTATTACTTTGGACCAT	2311.47	2273.03	10.6518	11.8978	2351	2321.33	2290.67	2363.67	2230.67	2326	2287.83	2272.17	2187.5	2291.67	10.6502	10.6743	10.6472	10.6735	10.6137	11.8968	11.9159	11.908	11.8673	11.901	hsa-miR-644a	hsa-miR-485-5p	hsa-miR-889-5p	hsa-miR-329-5p	hsa-miR-148a-5p
ASCRP001908	0	0	8.27399	down	hsa_circRNA_101557	hsa_circ_0003526	exonic	chr15	-	65266939	65275931	uc002aod.3	SPG21	CTGCAAACAGGATTAACCTCCATTTCAGCTAATCATGGGAGAGATT	137.5	477.5	6.59385	9.64243	136.5	140.333	127.667	147.667	135.333	506	468.667	474.167	442	496.667	6.6152	6.6623	6.50929	6.65107	6.53139	9.715	9.61788	9.64865	9.54931	9.68134	hsa-miR-200b-5p	hsa-miR-518a-5p	hsa-miR-527	hsa-miR-223-5p	hsa-miR-597-5p
ASCRP001909	0	0	6.95422	down	hsa_circRNA_101558	hsa_circ_0035875	exonic	chr15	-	65273201	65275931	uc002aod.3	SPG21	GGTTATCGCTGATTAACCTCCATTTCAGCTAATCATGGGAGAGATT	77.8667	240.133	5.76511	8.563	76.1667	74.8333	73.8333	84	80.5	240.667	238.333	246.833	217.167	257.667	5.77432	5.74751	5.74128	5.75468	5.80775	8.538	8.56616	8.62824	8.44101	8.64156	hsa-miR-200b-5p	hsa-miR-181a-2-3p	hsa-miR-641	hsa-miR-136-3p	hsa-miR-376b-3p
ASCRP001911	1e-11	0	2.24049	down	hsa_circRNA_101560	hsa_circ_0007527	exonic	chr15	-	65759015	65772737	uc010bhj.3	DPP8	GATTCAGCAGTGCTTGGTCCATCCTACTAGATCGCTCCCAGACTCG	659.5	619.1	8.84901	10.0128	658	655.833	651.333	682.667	649.667	610.5	623.667	620.833	603.833	636.667	8.8226	8.8709	8.82623	8.90101	8.82429	9.97796	10.0319	10.0274	10.0022	10.0247	hsa-miR-19b-1-5p	hsa-miR-19b-2-5p	hsa-miR-19a-5p	hsa-miR-125a-3p	hsa-miR-890
ASCRP001994	0	0	9.85165	down	hsa_circRNA_101645	hsa_circ_0036763	exonic	chr15	+	90760670	90763123	uc002boy.3	SEMA4B	CCCATGTGTACCTACATCGCTCTGAAGAGCGGCCATTCCTCAGATT	371.767	1398.37	8.01516	11.3155	373.833	383	353	394.333	354.667	1403.17	1412.17	1433.5	1241.67	1501.33	8.01561	8.09061	7.94027	8.08501	7.94431	11.3199	11.3453	11.3459	11.1993	11.3673	hsa-miR-552-3p	hsa-miR-134-5p	hsa-miR-377-5p	hsa-miR-106b-3p	hsa-miR-662
ASCRP001995	2e-11	0	3.70007	down	hsa_circRNA_101646	hsa_circ_0000650	exonic	chr15	+	90760670	90764997	uc002boy.3	SEMA4B	ATTGCCCGCATCTGCAAGGCTCTGAAGAGCGGCCATTCCTCAGATT	178.7	289.767	6.9787	8.86625	175.833	181	174.667	191	171	292.167	272.333	298.167	279	307.167	6.94794	7.03037	6.96171	7.04098	6.91247	8.87638	8.78568	8.91968	8.82755	8.92195	hsa-miR-623	hsa-miR-431-5p	hsa-miR-495-5p	hsa-miR-502-5p	hsa-miR-193a-5p
ASCRP002056	0	0	8.21999	down	hsa_circRNA_101709	hsa_circ_0037896	exonic	chr16	-	11976871	11979131	uc002dbt.3	GSPT1	GCCAAACAAGTGGATTACCGTTTATTCCATATCTGGATAATTTGCC	61.2667	223.6	5.41641	8.45555	61.3333	61	59.5	65	59.5	229.333	219.667	226.667	207.333	235	5.46566	5.47426	5.42929	5.3898	5.32305	8.48934	8.44933	8.49587	8.35587	8.48732	hsa-miR-145-5p	hsa-miR-509-3p	hsa-miR-139-5p	hsa-miR-27b-3p	hsa-miR-133a-3p
ASCRP002061	2.9898e-07	6.79e-07	2.50448	down	hsa_circRNA_101714	hsa_circ_0002771	exonic	chr16	-	14720962	14721193	uc010uzc.2	PARN	CCAGATGTCAAATTTGTTTGTCAGCATTCCATGGACTTTTTGCTAT	42.3333	63.5	4.78489	6.1094	39	40	38	55	39.6667	62.8333	61.5	63.6667	64.5	65	4.80303	4.83367	4.62909	5.04112	4.61752	6.04934	6.14185	6.18095	6.17307	6.00177	hsa-miR-92a-2-5p	hsa-miR-376c-3p	hsa-miR-19b-3p	hsa-miR-130a-3p	hsa-miR-641
ASCRP002090	0	0	2.02171	down	hsa_circRNA_101744	hsa_circ_0005699	exonic	chr16	+	19627435	19663412	uc002dgn.2	C16orf62	CTCTCCCAAGGTGGGAATGGAAGTGGCCCCACATCTCAAAGAAACC	2183.9	1770.9	10.5739	11.5894	2156.67	2166	2174	2212.17	2210.67	1794	1710.67	1783.67	1745.83	1820.33	10.5188	10.5877	10.574	10.5897	10.5991	11.592	11.5667	11.6074	11.584	11.597	hsa-miR-512-5p	hsa-miR-553	hsa-miR-489-3p	hsa-miR-105-5p	hsa-miR-627-3p
ASCRP002192	8e-11	0	4.60431	down	hsa_circRNA_101849	hsa_circ_0040016	exonic	chr16	+	69173727	69177292	uc010cfi.3	CIRH1A	AGTCCATTGCTGTAGCTGACGTCGCATCCTGAGTCTCAGCTGGCAT	123.133	250.833	6.42913	8.63212	120.5	115.667	129.667	120.5	129.333	249.333	235	248.333	265.167	256.333	6.42074	6.36252	6.54773	6.33773	6.47696	8.59939	8.55707	8.63472	8.7484	8.62101	hsa-miR-367-3p	hsa-miR-489-3p	hsa-miR-214-5p	hsa-miR-92a-3p	hsa-miR-106a-3p
ASCRP002193	0	0	4.06678	down	hsa_circRNA_101850	hsa_circ_0007018	exonic	chr16	+	69189773	69201088	uc002ews.4	CIRH1A	GATATATAAGGGTCCTGAGAACATTATCTGTAGCTGTATCTCCCCA	806.4	1208.03	9.14607	11.17	823.833	817.333	779.667	823.833	787.333	1310.83	1215.83	1175.33	1156.83	1181.33	9.16706	9.18457	9.09209	9.17433	9.11227	11.2444	11.2016	11.1479	11.1326	11.1232	hsa-miR-127-5p	hsa-miR-449a	hsa-miR-449b-5p	hsa-miR-34c-5p	hsa-miR-378a-5p
ASCRP002215	0	0	3.49378	down	hsa_circRNA_101873	hsa_circ_0004315	exonic	chr16	-	74491771	74493687	uc002fcw.4	GLG1	CGCGGGCGTCATCTCCAGTCTATGTGCTGAAGAAGCAGCAGCCCAA	775	1012.3	9.09163	10.8964	783.333	782	772.833	785.5	751.333	1020.67	1006.83	1004.33	1008.67	1021	9.08835	9.12855	9.08336	9.1141	9.04379	10.9027	10.9192	10.8963	10.9009	10.863	hsa-miR-632	hsa-miR-483-3p	hsa-miR-889-5p	hsa-miR-380-5p	hsa-miR-214-5p
ASCRP002228	0	0	4.45012	down	hsa_circRNA_101886	hsa_circ_0000720	exonic	chr16	+	81929411	81939112	uc002fgt.3	PLCG2	TGTACATGTGGGATTCCATTGACCAGTGGACTGCTGGGACGGGCCC	475.933	862.933	8.37584	10.5297	492.5	460.333	485.5	460.167	481.167	889.667	869.5	851.333	833.833	870.333	8.40843	8.3571	8.40637	8.31834	8.38894	10.5472	10.5585	10.5194	10.5026	10.5206	hsa-miR-578	hsa-miR-367-5p	hsa-miR-188-3p	hsa-let-7a-2-3p	hsa-miR-1301-3p
ASCRP002231	0	0	3.0907	down	hsa_circRNA_101889	hsa_circ_0040705	exonic	chr16	+	84792321	84801964	uc002fii.3	USP10	CAAACAAGAGAGTTGCTGGAGAATGTAACCCTAATCCATAAACCAG	159.7	220.967	6.80807	8.436	154.333	155.167	158.667	164.167	166.167	217.667	217	218.333	218	233.833	6.75404	6.79152	6.82972	6.81442	6.85065	8.41891	8.43476	8.42478	8.43514	8.46641	hsa-miR-670-3p	hsa-miR-103a-2-5p	hsa-miR-10b-3p	hsa-miR-584-3p	hsa-miR-507
ASCRP002233	0	0	2.10943	down	hsa_circRNA_101891	hsa_circ_0005687	exonic	chr16	+	84872027	84872341	uc010vog.1	CRISPLD2	TCCAACATGGAGTACATGAGCTCAAGCGCCCAGCTCTGCCCGAGGA	737.133	658.267	9.01441	10.0913	747.333	725.5	742.667	733	737.167	672.833	656.333	652.333	649.5	660.333	9.01862	9.01551	9.02074	9.00302	9.01416	10.104	10.1008	10.0844	10.0939	10.0732	hsa-miR-149-5p	hsa-miR-646	hsa-miR-593-5p	hsa-miR-365b-5p	hsa-miR-500a-3p
ASCRP002244	2.597e-08	7.5e-08	2.10516	down	hsa_circRNA_101902	hsa_circ_0003098	exonic	chr16	+	88037900	88071617	uc002fkr.3	BANP	GGACGGTCAGCGTCGTCCCCCAGACTACAGTAATACTCAACAATGA	424.4	380.933	8.20738	9.28131	409.333	424.833	417.333	442.167	428.333	361.167	352.333	389.833	383.333	418	8.13425	8.24013	8.18409	8.26041	8.21801	9.17881	9.16952	9.33583	9.32374	9.39864	hsa-miR-500a-3p	hsa-miR-874-3p	hsa-miR-636	hsa-miR-377-5p	hsa-miR-604
ASCRP002257	0	0	3.57174	down	hsa_circRNA_101915	hsa_circ_0041050	exonic	chr16	-	89849266	89849510	uc002fou.1	FANCA	TGTCATCAGCTGGGGACATTACTGAGGTGCACATTCTCCACCCACC	185.8	288.767	7.02776	8.86439	185.833	185.833	182	187	188.333	284.333	284.5	287.833	280.5	306.667	7.03615	7.053	7.00602	7.01195	7.03165	8.82381	8.86111	8.8733	8.84153	8.92217	hsa-miR-187-3p	hsa-miR-622	hsa-miR-105-5p	hsa-miR-149-3p	hsa-miR-766-5p
ASCRP002308	2.4e-10	1e-09	2.06196	down	hsa_circRNA_101968	hsa_circ_0041811	exonic	chr17	-	7217398	7217478	uc002gfy.1	NEURL4	AGCATGCAGGTGACCTGACCACCCTAACATCAGCTGCATACCAGCA	213	198.267	7.23682	8.28083	213.167	204.667	213	211.5	222.667	195.5	192.5	198.333	192.5	212.5	7.23227	7.20527	7.24582	7.19825	7.30248	8.24419	8.25446	8.30669	8.2513	8.34751	hsa-miR-143-3p	hsa-miR-484	hsa-miR-19b-2-5p	hsa-miR-132-3p	hsa-miR-212-3p
ASCRP002332	8e-11	0	3.03832	down	hsa_circRNA_101995	hsa_circ_0042415	exonic	chr17	-	19835117	19866335	uc002gwo.3	AKAP10	TGCGTCTCAGCTTCAATATCCGTACATTCCCCACAAAAAAGCACTA	238.533	319.233	7.40125	9.00452	228.833	245.333	232	252.833	233.667	329.333	308.5	323.167	299.833	335.333	7.32953	7.47773	7.37053	7.46551	7.36294	9.04456	8.98427	9.03025	8.92798	9.03554	hsa-miR-185-5p	hsa-miR-16-5p	hsa-miR-644a	hsa-miR-136-5p	hsa-miR-195-5p
ASCRP002346	6e-11	0	5.52996	down	hsa_circRNA_102010	hsa_circ_0003638	exonic	chr17	+	26490568	26499644	uc010crj.3	NLK	CCTCATAAACAGGTTTGAAATATCTCCATTCAGCTGGCATTTTACA	68.4	171.1	5.57521	8.04248	70	67.6667	64.6667	72	67.6667	178.167	173.5	175.5	151.167	177.167	5.64898	5.58929	5.55396	5.53555	5.54828	8.10038	8.09433	8.11598	7.84389	8.05782	hsa-miR-670-5p	hsa-miR-891b	hsa-miR-455-5p	hsa-miR-550a-5p	hsa-miR-550a-3-5p
ASCRP002354	1e-11	0	2.8567	down	hsa_circRNA_102018	hsa_circ_0042819	exonic	chr17	-	28003837	28022541	uc002heo.1	SSH2	AGGCAATGTGGCGATCTCCAACAGCATCTCCAAGCAATGTTCATTT	260.833	327.633	7.53348	9.04784	261.5	254	261.167	260.667	266.833	311.833	330.167	324.833	337.167	334.167	7.53368	7.53463	7.53991	7.51246	7.54675	8.96573	9.08584	9.04132	9.10291	9.04338	hsa-miR-302b-3p	hsa-miR-520c-3p	hsa-miR-520b	hsa-miR-302a-3p	hsa-miR-302c-3p
ASCRP002356	0	0	3.01414	down	hsa_circRNA_102020	hsa_circ_0042823	exonic	chr17	-	28011580	28022541	uc002heo.1	SSH2	CTAATGACAGGCGATCTCCAACAGCATCTCCAAGCAATGTTCATTT	340.267	428.067	7.89244	9.48419	344.333	333.5	331.167	356.167	336.167	424.167	419.5	416.167	429.167	451.333	7.89609	7.89741	7.85694	7.9374	7.87439	9.45956	9.47992	9.44269	9.51959	9.51919	hsa-miR-200c-5p	hsa-miR-510-3p	hsa-miR-539-5p	hsa-miR-497-3p	hsa-miR-302b-3p
ASCRP002369	0	0	3.20868	down	hsa_circRNA_102034	hsa_circ_0005397	exonic	chr17	+	30500849	30503232	uc002hgv.3	RHOT1	AAGACAGCAGGTTCCTCCCCGGGCAGAAGAAATCACCATTCCAGCT	1048.3	1231.53	9.51053	11.1925	1072.83	1031.67	1029.5	1071.83	1035.67	1274.67	1221.33	1202.83	1214.67	1244.17	9.51785	9.51184	9.48745	9.54471	9.49081	11.2019	11.1958	11.1802	11.1888	11.1959	hsa-miR-26b-3p	hsa-miR-382-5p	hsa-miR-181a-3p	hsa-miR-330-5p	hsa-miR-125a-3p
ASCRP002374	0	0	2.42807	down	hsa_circRNA_102039	hsa_circ_0043138	exonic	chr17	+	34147027	34149837	uc002hkc.3	TAF15	GGAAAACTACAGCCACCACACACAAGTTATTCTACCTATGGAAATC	91.8	117	6.02673	7.30654	92.3333	91	87.3333	95.8333	92.5	119.167	114.833	113.667	117	120.333	6.0607	6.02888	6.00669	6.00682	6.03057	7.32687	7.31657	7.29491	7.3213	7.27307	hsa-miR-15b-3p	hsa-miR-29b-1-5p	hsa-miR-20b-3p	hsa-miR-487a-5p	hsa-miR-487b-5p
ASCRP002396	2e-11	0	2.26935	down	hsa_circRNA_102061	hsa_circ_0043438	exonic	chr17	-	37583953	37584043	uc002hru.2	MED1	GCATCTCCCATCATTTTGCATGAGAATAATGGTCATTTAATGAACC	9121.23	9998.93	12.7127	13.895	9372.17	9005.33	9187.67	8945.67	9095.33	10252.3	10063.2	9791.17	10074.3	9813.67	12.7034	12.7082	12.7144	12.7093	12.7282	13.9151	13.9404	13.8516	13.9379	13.8298	hsa-miR-30c-2-3p	hsa-miR-1468-3p	hsa-miR-30c-1-3p	hsa-miR-30b-3p	hsa-miR-298
ASCRP002405	7e-11	0	2.28017	down	hsa_circRNA_102070	hsa_circ_0007248	exonic	chr17	-	39985041	39987142	uc002hxy.4	NT5C3L	TAATGAAGATGTGGACCAAAGCACACAATCTCCTATGTCAGCAGAA	94.8667	113.167	6.08125	7.27039	97.1667	94.6667	91	98.1667	93.3333	110.333	109.833	113.167	113.5	119	6.13139	6.13087	6.0709	6.04301	6.03006	7.22163	7.25977	7.29689	7.31054	7.26311	hsa-miR-144-5p	hsa-miR-493-3p	hsa-miR-206	hsa-miR-670-5p	hsa-miR-365a-3p
ASCRP002427	4.3e-10	2e-09	2.39992	down	hsa_circRNA_102092	hsa_circ_0044177	exonic	chr17	-	43552465	43553092	uc010wjn.1	PLEKHM1	CTCTGCAAGAACACATCATCTCAGAGTTGGAGCACCTGACGTTTGT	70.7333	91.4667	5.63855	6.90153	72.1667	64.3333	70.6667	72.3333	74.1667	89	91.3333	87.6667	93.6667	95.6667	5.70902	5.57431	5.69096	5.58572	5.63271	6.85654	6.94929	6.84197	6.95363	6.90623	hsa-miR-432-5p	hsa-let-7g-5p	hsa-miR-15b-5p	hsa-let-7i-5p	hsa-miR-646
ASCRP002448	0	0	9.03789	down	hsa_circRNA_102116	hsa_circ_0003258	exonic	chr17	-	47388673	47389404	uc002iou.4	ZNF652	GAAAACACACACTGCACACACAAAAGACATGCCATTTACATGCGAA	88.8	349.067	5.96732	9.14331	90.1667	86.3333	87.8333	90	89.6667	326.667	344.333	349.167	341.333	383.833	6.02535	5.9663	5.9766	5.89163	5.97673	9.02311	9.14699	9.15689	9.12737	9.26219	hsa-miR-520d-3p	hsa-miR-500a-5p	hsa-miR-518c-3p	hsa-miR-103a-2-5p	hsa-miR-518f-3p
ASCRP002450	7e-11	0	2.01169	down	hsa_circRNA_102118	hsa_circ_0044413	exonic	chr17	-	47388673	47395345	uc002iou.4	ZNF652	TTCGACGAACACATGAAAACACACACTGATAAGATGCTCCCAAGTC	162.7	156.1	6.83814	7.84656	158.333	163.5	159.667	166	166	152	154	154.667	155.333	164.5	6.79837	6.88296	6.81939	6.82583	6.86417	7.7848	7.84631	7.85614	7.87615	7.86938	hsa-miR-624-3p	hsa-miR-372-5p	hsa-miR-31-5p	hsa-miR-211-5p	hsa-miR-204-5p
ASCRP002451	0	0	3.27392	down	hsa_circRNA_102119	hsa_circ_0044436	exonic	chr17	+	47874111	47875920	uc002ipl.2	KAT7	AACTCTCTAGATTCCAGTCCTGTTCGAAATCTGCAGTCTTTTGGCA	4420.1	7408.6	11.5904	13.3014	4516	4362.33	4480.17	4354.17	4387.83	7359.5	7199.83	7442.33	7447.5	7593.83	11.5964	11.5961	11.5862	11.5969	11.5763	13.2713	13.302	13.3309	13.3084	13.2943	hsa-miR-22-5p	hsa-miR-503-3p	hsa-miR-524-3p	hsa-miR-525-3p	hsa-miR-548c-3p
ASCRP002458	2e-11	0	6.23271	down	hsa_circRNA_102126	hsa_circ_0044638	exonic	chr17	-	49059884	49063139	uc002ita.3	SPAG9	GAAAATAGAGTTTGTATGTCCATTCATCTGTAGCCCAGTGGAGGAA	776.333	1993.4	9.08931	11.7292	816	777	759.5	765.667	763.5	2130	2016.83	2031.67	1702.67	2085.83	9.14858	9.11116	9.05265	9.07364	9.06052	11.7905	11.7632	11.7666	11.5478	11.7777	hsa-miR-580-3p	hsa-miR-605-5p	hsa-miR-647	hsa-miR-376a-2-5p	hsa-miR-449b-3p
ASCRP002478	2e-11	0	2.17129	down	hsa_circRNA_102146	hsa_circ_0002598	exonic	chr17	+	58700881	58711338	uc002iyt.2	PPM1D	AGAGCACTTGCGGAATGGCCAAAGACTATGACGGGTCTTCCTAGCA	175.7	172.867	6.95235	8.0709	173.333	174.667	170.333	182.667	177.5	175	166.167	171.667	171.833	179.667	6.93295	6.97565	6.91292	6.98393	6.95631	8.09671	8.00797	8.09423	8.07182	8.0838	hsa-miR-670-5p	hsa-miR-892a	hsa-miR-450a-1-3p	hsa-miR-125b-5p	hsa-miR-410-5p
ASCRP002503	1.113e-08	3.5e-08	2.11318	down	hsa_circRNA_102171	hsa_circ_0004789	exonic	chr17	-	62587201	62594608	uc002jep.1	SMURF2	ACAGATAGTAGGACTTCCTGATCCATTTGCTAAGGTGGTGGTTGAT	170.267	165.533	6.89621	7.97563	176.333	169.833	166.167	168.833	170.167	175.333	169.333	162.5	159.167	161.333	6.95361	6.91845	6.86985	6.85541	6.88373	8.08679	8.0524	7.9683	7.90763	7.86301	hsa-miR-539-5p	hsa-let-7f-2-3p	hsa-miR-216a-3p	hsa-miR-578	hsa-miR-587
ASCRP002523	0	0	3.70363	down	hsa_circRNA_102195	hsa_circ_0045714	exonic	chr17	+	73808192	73809959	uc002jpm.3	UNK	CCACCCCGAGGTGCCCATTCCTGCACAGAACCACAGGGGACACTGA	3140.7	5250.23	11.0377	12.9267	3173	3046.5	3149.33	3151.33	3183.33	5300.33	5223.67	5219	5123.67	5384.5	11.0392	11.016	11.0327	11.05	11.0507	12.9154	12.935	12.9238	12.9221	12.937	hsa-miR-449c-5p	hsa-miR-328-3p	hsa-miR-193b-3p	hsa-miR-658	hsa-miR-2113
ASCRP002524	9e-11	1e-09	2.379	down	hsa_circRNA_102196	hsa_circ_0045737	exonic	chr17	-	73897062	73898235	uc002jqa.1	FBF1	ACTGGCTGCTATCCCAAAGAGAAGATTGATATTGGGCTGCCTCCAC	258.167	270.8	7.51283	8.76318	271.333	253.5	259.5	251	255.5	275.833	273.833	266.833	270.167	267.333	7.57776	7.52048	7.5254	7.45218	7.48831	8.76527	8.80557	8.76611	8.79026	8.6887	hsa-miR-877-3p	hsa-miR-365a-5p	hsa-miR-512-5p	hsa-miR-128-1-5p	hsa-miR-128-3p
ASCRP002555	1.666e-08	5e-08	2.10396	down	hsa_circRNA_102227	hsa_circ_0005221	exonic	chr17	-	79563141	79575848	uc002kat.4	NPLOC4	TTTGTTACTGCAGTGGCTACAGCCATTCGATGAGGACTATCTAAAC	73.3	84.9667	5.66931	6.74242	76.1667	74.1667	66.8333	77.3333	72	85	83.8333	87	80	89	5.75049	5.77223	5.59819	5.61549	5.61016	6.72167	6.76682	6.83513	6.65564	6.73283	hsa-miR-520g-3p	hsa-miR-520h	hsa-miR-764	hsa-miR-339-5p	hsa-miR-17-3p
ASCRP002564	4e-11	0	4.00623	down	hsa_circRNA_102236	hsa_circ_0000815	exonic	chr17	-	80361812	80364358	uc002ket.2	C17orf101	TACTGGCATGCGCACGTGGACAAGGCATCCATTCTGGACTTGCACT	47.2667	97.8333	5.00227	7.00451	45.6667	47.5	44.3333	51.1667	47.6667	96.6667	98.5	100.833	91.1667	102	5.06607	5.05448	4.95628	4.99368	4.94085	6.97328	7.06772	7.08674	6.90177	6.99306	hsa-miR-520g-3p	hsa-miR-520h	hsa-miR-520a-3p	hsa-miR-526b-3p	hsa-miR-519d-3p
ASCRP002600	1.476e-08	4.6e-08	2.70324	down	hsa_circRNA_102272	hsa_circ_0046599	exonic	chr17	-	80962990	80972395	uc002kgf.1	B3GNTL1	CCTAACCCAGGATGACGTCATGATGCCCCAGCGGGTGAGGCTGCAA	178.067	211.767	6.94058	8.37527	163.667	159.167	172.333	223.167	172	210.5	201.333	211.833	213.667	221.5	6.8403	6.84492	6.93822	7.1727	6.90673	8.36157	8.31778	8.39405	8.40723	8.3957	hsa-miR-572	hsa-miR-425-3p	hsa-miR-214-5p	hsa-miR-887-3p	hsa-miR-580-5p
ASCRP002601	2.3e-10	1e-09	2.72804	down	hsa_circRNA_102273	hsa_circ_0046600	exonic	chr17	-	80962990	80992975	uc002kgf.1	B3GNTL1	CCTAACCCAGTCGGATACGCTAAAAATCAAGCAGTTGCCCAGAGCT	216.567	262.767	7.26494	8.7128	206	204.167	218.167	228.5	226	263	250.833	256.667	259.333	284	7.18156	7.20653	7.28682	7.3187	7.3311	8.69213	8.66827	8.68856	8.71646	8.79861	hsa-miR-518a-5p	hsa-miR-527	hsa-miR-572	hsa-miR-425-3p	hsa-miR-214-5p
ASCRP002623	2e-11	0	2.65664	down	hsa_circRNA_102304	hsa_circ_0046965	exonic	chr18	-	12356692	12371690	uc002kqz.2	AFG3L2	CCCTGCTAGACTTTACCGATTTGTTACAACTCAAGCAAGGGCCAGC	396.133	435.667	8.1003	9.5099	399	375.5	408.167	387.5	410.5	432	427	430.333	448.333	440.667	8.10493	8.06088	8.1358	8.05855	8.14135	9.48714	9.49028	9.50063	9.58655	9.48493	hsa-miR-424-5p	hsa-miR-16-5p	hsa-miR-15a-5p	hsa-miR-129-5p	hsa-miR-198
ASCRP002669	4.3e-10	2e-09	3.4656	down	hsa_circRNA_102350	hsa_circ_0047444	exonic	chr18	+	33783075	33800180	uc002kzq.4	MOCOS	AAAGCCAAAGGTTTGAAGATGGCACCATCTCATTCCTTGATGTTAT	61.2667	110.567	5.4271	7.22021	60.6667	62.1667	59	62.1667	62.3333	112.167	101.5	115.833	103	120.333	5.45402	5.47568	5.43761	5.34928	5.41891	7.24203	7.07594	7.33856	7.16649	7.27802	hsa-miR-134-3p	hsa-miR-23b-5p	hsa-miR-136-5p	hsa-miR-93-3p	hsa-miR-510-5p
ASCRP002686	1e-11	0	5.66227	down	hsa_circRNA_102367	hsa_circ_0000849	exonic	chr18	-	46889530	46906128	uc002ldi.1	DYM	TGATATTCCACTCTTTTGAAAACAATCCTCGAACAGGAAATCTTGG	319.533	764.367	7.81092	10.3123	317.667	305.333	325	317.667	332	806.333	690	758.5	771	796	7.79332	7.77615	7.83959	7.7889	7.85663	10.3723	10.153	10.3199	10.3535	10.3628	hsa-miR-15a-5p	hsa-miR-561-3p	hsa-miR-659-3p	hsa-miR-203a-5p	hsa-miR-217
ASCRP002741	0	0	2.60626	down	hsa_circRNA_102422	hsa_circ_0048687	exonic	chr19	+	5032876	5041262	uc002mbq.4	KDM4B	ATCAGCGGCTCTTTGTATGATGACGTGTGCTTCCCGCACAGCTGCA	246.967	282.767	7.44651	8.82849	243.333	243.5	247.167	257.667	243.167	284	285.5	275.667	280.333	288.333	7.41399	7.45334	7.45772	7.48457	7.42292	8.82867	8.84805	8.81365	8.83885	8.81321	hsa-miR-598-3p	hsa-miR-197-3p	hsa-miR-542-5p	hsa-miR-214-5p	hsa-miR-370-3p
ASCRP002755	2.76e-09	1e-08	2.69967	down	hsa_circRNA_102436	hsa_circ_0049164	exonic	chr19	+	9939267	9939550	uc002mmi.2	UBL5	CTGGGGGACTCACGGATGATACCATCGGGGACCTTAAGAAGCTGAT	235.867	281.133	7.38167	8.81445	236	214.5	242.167	241.333	245.333	257.167	277.833	283.167	293	294.5	7.386	7.28079	7.41358	7.40592	7.42205	8.64558	8.82066	8.85391	8.89574	8.85638	hsa-miR-548c-3p	hsa-miR-22-5p	hsa-miR-203a-5p	hsa-miR-647	hsa-miR-95-3p
ASCRP002768	4e-11	0	2.15988	down	hsa_circRNA_102449	hsa_circ_0049392	exonic	chr19	+	11226769	11227674	uc010xlm.2	LDLR	CGTCTTTGAGCTTCATGTACTGGACTGACTGGGGAACTCCCGCCAA	473.3	425.633	8.36811	9.47907	472.833	479.833	462	488.667	463.167	421.167	430.333	422.667	418.5	435.5	8.35334	8.42031	8.32596	8.40979	8.33117	9.44053	9.51506	9.47697	9.47751	9.48525	hsa-miR-181a-2-3p	hsa-miR-608	hsa-miR-494-5p	hsa-miR-541-3p	hsa-miR-33a-3p
ASCRP002774	0	0	2.73015	down	hsa_circRNA_102456	hsa_circ_0000894	exonic	chr19	-	12825634	12826553	uc002muo.3	TNPO2	ATCTGGTCCAGCATTCTCATCACCACCATCGCTTCCAAGGGTGAGC	797.433	896.6	9.13424	10.5832	802.5	780.5	798.5	806.5	799.167	909.167	878	885.5	887.667	922.667	9.12715	9.12589	9.13041	9.1533	9.13445	10.5908	10.5704	10.5698	10.5849	10.6002	hsa-miR-661	hsa-miR-542-5p	hsa-miR-365a-5p	hsa-miR-433-3p	hsa-miR-509-5p
ASCRP002800	0	0	2.74304	down	hsa_circRNA_102483	hsa_circ_0049998	exonic	chr19	+	17626981	17628659	uc002ngw.3	PGLS	AAGGCAAGGCAGCTGTTCTGAAGACGCATCTTCTCTCCAGACTGCC	565.3	654.567	8.62808	10.0839	579.833	551.833	560	582	552.833	666.833	661	649.833	642.667	652.5	8.65355	8.61764	8.62015	8.65839	8.59068	10.0898	10.1084	10.0817	10.0753	10.0642	hsa-miR-608	hsa-miR-449b-3p	hsa-miR-761	hsa-miR-506-5p	hsa-miR-145-5p
ASCRP002809	0	0	6.414	down	hsa_circRNA_102492	hsa_circ_0050205	exonic	chr19	-	19260034	19261573	uc002nlo.2	MEF2BNB-MEF2B	CATCCTCGAGACAAAGATCATTCCACTCAGCCTGGGACGATGGGGA	1159.33	3013.8	9.66116	12.3424	1194.33	1134	1157	1147.5	1163.83	2967.17	2975.67	3000.83	3048.33	3077	9.67426	9.65237	9.65862	9.64857	9.67199	12.2887	12.3441	12.3563	12.3435	12.3794	hsa-miR-30c-1-3p	hsa-miR-497-5p	hsa-miR-15b-5p	hsa-miR-601	hsa-miR-597-3p
ASCRP002878	9.6e-10	4e-09	2.28904	down	hsa_circRNA_102565	hsa_circ_0008590	exonic	chr19	+	45528586	45528995	uc021uvp.1	RELB	CCCGTCTATGACAAGATTTTAACAACCTGGGCATCCAGTGTGTGAG	260.433	264.667	7.53042	8.72516	260	251.667	268.833	253.167	268.5	273.333	244.667	265.833	268	271.5	7.52899	7.51439	7.5804	7.46382	7.56447	8.75954	8.6098	8.75195	8.78843	8.71607	hsa-miR-572	hsa-miR-218-2-3p	hsa-miR-22-5p	hsa-miR-135b-3p	hsa-miR-632
ASCRP002883	0	0	2.12937	down	hsa_circRNA_102570	hsa_circ_0051470	exonic	chr19	-	45860527	45860957	uc002pbi.2	ERCC2	CTGCCCTATGGCTTCACCATCATCATCGAGCCCTTTGACGACAGAA	646.667	573.3	8.81932	9.90975	665.833	639.833	633.667	656.167	637.833	570.5	569.667	568	570.833	587.5	8.84178	8.83474	8.78678	8.83898	8.79434	9.89323	9.92041	9.90231	9.92668	9.90613	hsa-miR-608	hsa-miR-193b-5p	hsa-miR-182-5p	hsa-miR-875-3p	hsa-miR-504-3p
ASCRP002931	0	0	6.58847	down	hsa_circRNA_102618	hsa_circ_0052612	exonic	chr2	-	10784445	10794673	uc002rap.2	NOL10	TTACATTCCAGGAAAAATATTTACTTCCTTGGAGCCAGAGCATGAC	76.3333	226.033	5.75098	8.47092	75.1667	77.5	72.8333	78.6667	77.5	215.5	213.333	234.667	222.333	244.333	5.76907	5.80369	5.72876	5.69007	5.76327	8.40157	8.39779	8.54246	8.47732	8.53544	hsa-miR-197-5p	hsa-miR-193b-5p	hsa-miR-550a-5p	hsa-miR-550a-3-5p	hsa-miR-598-3p
ASCRP002932	2.0931e-07	4.93e-07	2.1261	down	hsa_circRNA_102619	hsa_circ_0000977	exonic	chr2	-	10784445	10808849	uc002rap.2	NOL10	CCCAAGATGGGCATCTATTACATTCCATTCTGAAGTTTATAGGTTA	24232.3	27182.5	14.1299	15.2181	24970	24294.5	23822.7	24601.7	23472.5	28346.5	28845.3	23576.3	27584.3	27560	14.1305	14.1592	14.0928	14.1645	14.1026	15.2924	15.2924	14.9577	15.2924	15.2556	hsa-miR-452-5p	hsa-miR-874-3p	hsa-miR-218-1-3p	hsa-miR-767-5p	hsa-miR-218-2-3p
ASCRP002957	0	0	2.12499	down	hsa_circRNA_102644	hsa_circ_0004976	exonic	chr2	-	25990451	25994409	uc002rgs.2	ASXL2	AGATCTGAGAGACTCCATACCATATCGTCGTCCTCCCCGCAGTCAG	2145.63	1834.13	10.551	11.6385	2196.17	2126.83	2142.67	2157.33	2105.17	1802.33	1847.67	1851.33	1784.17	1885.17	10.5601	10.5638	10.5497	10.5564	10.5253	11.6014	11.6688	11.6562	11.6254	11.6408	hsa-miR-515-3p	hsa-miR-519e-3p	hsa-miR-135b-5p	hsa-miR-135a-5p	hsa-miR-33b-5p
ASCRP002973	0	0	2.44922	down	hsa_circRNA_102660	hsa_circ_0053422	exonic	chr2	+	32396355	32400430	uc002roe.2	SLC30A6	ATCTTTTTAGGGGACAATTCATCTCTTTCGAAAACCACAAAGATCC	89.4333	113.233	5.97243	7.26475	87.8333	87.8333	86.6667	93.3333	91.5	111.833	111.667	110.333	113.333	119	5.97994	5.99818	5.97258	5.93864	5.9728	7.25214	7.29609	7.24002	7.2746	7.26089	hsa-miR-141-5p	hsa-miR-449c-5p	hsa-miR-146b-5p	hsa-miR-505-5p	hsa-miR-770-5p
ASCRP002999	0	0	3.55942	down	hsa_circRNA_102687	hsa_circ_0002938	exonic	chr2	+	36726361	36749456	uc002rpd.3	CRIM1	TACTGCATAGAACCAACCATCATCACAGTTGATCCACCTGCATGTG	149.967	237.233	6.71507	8.54671	150.5	142.667	151.667	152.667	152.333	244.333	231.833	232.667	233	244.333	6.72388	6.67996	6.75455	6.68566	6.73128	8.57185	8.53163	8.52863	8.55874	8.54272	hsa-miR-486-3p	hsa-miR-18a-5p	hsa-miR-18b-5p	hsa-miR-541-3p	hsa-miR-557
ASCRP003066	6.4e-10	3e-09	2.10713	down	hsa_circRNA_102754	hsa_circ_0055054	exonic	chr2	-	69575302	69577315	uc002sfh.3	GFPT1	ATCATGAAGGGCAAAGACAAGAAAGGAAGCTGCAATCTCTCTCGTG	235.533	224.133	7.38202	8.4573	238.667	239	221.5	252.333	226.167	228.5	224	220.833	216.5	230.833	7.39963	7.43395	7.30255	7.45302	7.32094	8.49076	8.46681	8.44526	8.42964	8.45403	hsa-miR-141-5p	hsa-miR-298	hsa-miR-509-3p	hsa-miR-557	hsa-miR-548c-5p
ASCRP003076	5e-11	0	2.93122	down	hsa_circRNA_102765	hsa_circ_0055201	exonic	chr2	-	73226077	73285725	uc010yrc.2	SFXN5	CTCCATTGCTACGTCCTTCTATGGCCGCTTCAGGCACTTCTTGGAT	1550.27	1854.43	10.0929	11.6444	1481.67	1556.67	1584	1564.83	1564.17	1860.33	1749.67	1847.17	1827.17	1987.83	9.99781	10.1244	10.1151	10.1148	10.1126	11.6413	11.565	11.651	11.6552	11.7097	hsa-miR-758-5p	hsa-miR-766-3p	hsa-miR-574-5p	hsa-miR-202-5p	hsa-miR-125a-3p
ASCRP003082	1e-11	0	3.8011	down	hsa_circRNA_102771	hsa_circ_0055377	exonic	chr2	+	80772106	80783018	uc010yse.2	CTNNA2	TCTGAAACAGGTTGCCAATTTGGCCTGTTCCATCTCCAACAATGAA	349.467	552.067	7.92701	9.85342	353	352.833	326	371.5	344	529.5	556.667	566.333	532	575.833	7.92733	7.97399	7.8415	7.99333	7.8989	9.7784	9.89226	9.89045	9.8287	9.87731	hsa-miR-492	hsa-miR-1298-3p	hsa-miR-22-3p	hsa-miR-505-3p	hsa-miR-136-5p
ASCRP003117	1.53e-09	6e-09	3.56352	down	hsa_circRNA_102808	hsa_circ_0056247	exonic	chr2	+	120684173	120692534	uc002tmf.1	PTPN4	AATCATCACCTGGGAGAACTGAAGTCCAATCAGTTCAGTATGGCAA	61.7333	113.767	5.42232	7.25563	61.1667	59	60	65.3333	63.1667	112.5	100.167	117.167	114.333	124.667	5.48602	5.41696	5.40572	5.41185	5.39106	7.26107	7.03329	7.35218	7.28644	7.34516	hsa-miR-450a-2-3p	hsa-miR-23b-5p	hsa-miR-23a-5p	hsa-miR-511-5p	hsa-miR-7-5p
ASCRP003126	0	0	3.10429	down	hsa_circRNA_102817	hsa_circ_0056390	exonic	chr2	-	128750760	128754065	uc002tpn.2	SAP130	TCACCAGTTCCGTGTCCACTATCCGACAGTATCCAGCCAAGGTGGT	1517.47	1907.27	10.0528	11.6871	1500.33	1475	1548	1501.67	1562.33	1889.83	1799.5	1967	1889.33	1990.67	10.0138	10.0413	10.0721	10.0453	10.0914	11.6614	11.6419	11.7289	11.6932	11.71	hsa-miR-331-5p	hsa-miR-298	hsa-miR-296-3p	hsa-miR-30c-1-3p	hsa-miR-588
ASCRP003133	1e-11	0	4.91568	down	hsa_circRNA_102824	hsa_circ_0056548	exonic	chr2	+	135878388	135881816	uc010fng.3	RAB3GAP1	ATCCTATTAGGGATGTCCTTTAACTCCATTGCCTCCAGTTAGTATT	841.7	1663.07	9.20755	11.5049	833.167	881.667	797	892	804.667	1738.83	1622.83	1687.67	1540.83	1725.17	9.18105	9.29569	9.13365	9.28296	9.14439	11.5443	11.5103	11.5278	11.4163	11.526	hsa-miR-200b-3p	hsa-miR-200c-3p	hsa-miR-429	hsa-miR-593-5p	hsa-miR-22-3p
ASCRP003203	2.4e-10	1e-09	2.33696	down	hsa_circRNA_102895	hsa_circ_0003218	exonic	chr2	+	203329531	203332412	uc002uze.3	BMPR2	AACACCACTCACTTCGCAGAATCAAGAACGGCTATGTGCGTTTAAA	1778.6	1665.8	10.289	11.5136	1815	1632.5	1845	1733.83	1866.67	1692.17	1652.5	1640.5	1663.17	1680.67	10.3002	10.1801	10.3379	10.2725	10.3542	11.5073	11.537	11.495	11.5329	11.4958	hsa-miR-15a-3p	hsa-miR-187-5p	hsa-miR-545-5p	hsa-miR-764	hsa-miR-553
ASCRP003207	1e-11	0	2.89291	down	hsa_circRNA_102899	hsa_circ_0004575	exonic	chr2	+	206305093	206305396	uc002vap.2	PARD3B	CAACAAGCCATACCATCCACTGGTTCCAGCTGACAGGATTGGAGCA	179.3	231.967	6.97848	8.511	176.5	172	183.833	183.333	180.833	227.833	226	230.333	236.667	239	6.9597	6.93336	7.04536	6.97017	6.98378	8.48523	8.49082	8.5037	8.57637	8.49886	hsa-miR-432-3p	hsa-miR-203a-5p	hsa-miR-539-3p	hsa-miR-487a-3p	hsa-miR-367-3p
ASCRP003209	7.378e-08	1.93e-07	2.04045	down	hsa_circRNA_102901	hsa_circ_0001095	exonic	chr2	-	208841374	208842310	uc002vcl.2	PLEKHM3	AAATGTGCAGAACACAAGCAGACATTCCCAAACATTCTAAAGAAGG	55.8333	67.8333	5.25718	6.28606	53	54.6667	53.5	60.8333	57.1667	72	64.6667	64.5	68.6667	69.3333	5.25198	5.30798	5.23088	5.26807	5.22697	6.4126	6.25584	6.19643	6.40974	6.1557	hsa-miR-329-5p	hsa-miR-875-3p	hsa-miR-15a-5p	hsa-miR-424-5p	hsa-miR-19a-5p
ASCRP003231	1.12487e-06	2.288e-06	2.03228	down	hsa_circRNA_102923	hsa_circ_0058451	exonic	chr2	+	223782763	223789313	uc002vni.3	ACSL3	ATACTCCACTGTGCGACAGTTGTTACATTATATGCCACTCTAGGAG	72.5333	84.7	5.65552	6.67862	69.6667	67.8333	73	77.5	74.6667	86	77.6667	76.6667	76.3333	106.833	5.60919	5.61631	5.72356	5.65469	5.67388	6.69628	6.6025	6.59316	6.53798	6.96319	hsa-miR-29b-2-5p	hsa-miR-204-5p	hsa-miR-211-5p	hsa-miR-29b-1-5p	hsa-miR-148b-5p
ASCRP003259	4e-11	0	2.45093	down	hsa_circRNA_102952	hsa_circ_0058806	exonic	chr2	+	236706402	236715975	uc002vvs.3	AGAP1	CCATCCCAATTAAACAGTTGCCCAGAAGATTGTTGCCACAAGGAAG	183.467	202.6	7.00491	8.29824	184	175.667	183.667	183.5	190.5	209.333	195.333	194.167	206.5	207.667	7.02217	6.96404	7.01948	6.97742	7.04142	8.35125	8.26147	8.24659	8.35101	8.28087	hsa-miR-766-5p	hsa-miR-184	hsa-miR-136-5p	hsa-miR-138-5p	hsa-miR-532-3p
ASCRP003295	5e-11	0	2.14372	down	hsa_circRNA_102988	hsa_circ_0059286	exonic	chr20	-	3277507	3278822	uc002wij.3	C20orf194	CAAAAGAGATTGATTCCACCAGTACTGTTGCTGCTCTTCTCATAGA	272.067	259.4	7.59171	8.69183	273.833	274.5	263.667	279.833	268.5	261	259.667	262.667	243.333	270.333	7.5953	7.62606	7.55107	7.61651	7.56963	8.67375	8.71045	8.73299	8.62595	8.71601	hsa-miR-520a-5p	hsa-miR-525-5p	hsa-miR-670-5p	hsa-miR-141-5p	hsa-miR-30b-3p
ASCRP003297	0	0	2.79843	down	hsa_circRNA_102990	hsa_circ_0059369	exonic	chr20	-	4951438	4951561	uc002wlj.1	SLC23A2	CATCACTTAGGTCTTGACTCCACTAACGGGGACTTCTCATACGGCT	435.767	507.1	8.24956	9.73418	444.5	430.667	424.5	448.5	430.667	518	506.833	506.333	488.167	516.167	8.26869	8.26345	8.21381	8.28061	8.22124	9.74437	9.74267	9.7387	9.70448	9.74068	hsa-miR-885-5p	hsa-miR-502-3p	hsa-miR-501-3p	hsa-miR-335-3p	hsa-miR-320b
ASCRP003317	1.88e-09	7e-09	2.11942	down	hsa_circRNA_103011	hsa_circ_0002441	exonic	chr20	+	25394425	25398831	uc002wuv.1	GINS1	ATTACGATTTCACATGGCTGCTGAAGAAGAGGATGGACTCAGACAA	167.367	164.8	6.88328	7.96695	164.167	166.5	167.333	168.667	170.167	170.667	159.333	160.333	170.167	163.5	6.86056	6.91188	6.89721	6.85071	6.89607	8.03615	7.91635	7.95243	8.05608	7.87375	hsa-miR-485-3p	hsa-miR-539-3p	hsa-miR-31-5p	hsa-miR-139-5p	hsa-miR-34b-3p
ASCRP003319	2.6e-09	1e-08	2.33525	down	hsa_circRNA_103013	hsa_circ_0059703	exonic	chr20	+	30147413	30149539	uc002wwc.3	HM13	TTCATCATGCACATCTTCAAGCATGCTCAGGGATCTTCATTGCCTT	63.8333	81.7333	5.48107	6.70465	62.5	62	62.1667	67.1667	65.3333	76	79	83	83.5	87.1667	5.52364	5.49232	5.49425	5.4376	5.45754	6.55009	6.7067	6.77302	6.76453	6.72889	hsa-miR-320a	hsa-miR-320b	hsa-miR-320c	hsa-miR-138-5p	hsa-miR-503-3p
ASCRP003335	1e-11	0	3.88143	down	hsa_circRNA_103029	hsa_circ_0059955	exonic	chr20	+	33057852	33059320	uc002xak.2	ITCH	AGGATTCCTTTCAACAGAGACAATGGACCTCAGATAGCCTATGTTC	216.333	366.967	7.26464	9.22123	211.333	211.833	226.167	207.333	225	369.333	356.667	372.5	358.833	377.5	7.22733	7.26323	7.3389	7.17637	7.31738	9.20954	9.18937	9.26803	9.19955	9.23967	hsa-miR-578	hsa-miR-628-5p	hsa-miR-875-3p	hsa-miR-371a-5p	hsa-miR-593-5p
ASCRP003345	0	0	2.52567	down	hsa_circRNA_103039	hsa_circ_0060063	exonic	chr20	-	33954359	33962059	uc002xci.1	UQCC	TTTCTTATAACCCTACTCCACGTCTGAAGATTAAGATTGCGGCCCT	236.3	265.733	7.38889	8.72555	240.333	232.167	235.167	235.5	238.333	268.333	253.333	266.667	264.333	276	7.40311	7.40006	7.38434	7.35977	7.39715	8.72059	8.66797	8.75082	8.72921	8.75918	hsa-miR-186-5p	hsa-miR-223-3p	hsa-miR-135b-3p	hsa-miR-145-3p	hsa-miR-541-5p
ASCRP003424	4.4e-10	2e-09	2.55038	down	hsa_circRNA_103120	hsa_circ_0002113	exonic	chr21	+	34793786	34805178	uc002yrp.4	IFNGR2	AAGCATCCCATTACAGATAGAAGAGCACCGACAGTAAATGGTTCAC	126.2	153.5	6.47353	7.82424	123.333	121.167	130	127.167	129.333	157.833	151.833	148.667	156.333	152.833	6.44541	6.45221	6.56114	6.41512	6.49377	7.86236	7.84221	7.78729	7.89535	7.734	hsa-miR-130a-5p	hsa-miR-516b-5p	hsa-miR-518c-5p	hsa-miR-367-5p	hsa-miR-671-5p
ASCRP003442	1e-11	0	6.5156	down	hsa_circRNA_103139	hsa_circ_0061853	exonic	chr21	+	44424435	44445057	uc002zcp.1	PKNOX1	TCAACAACTGACACCATTCGCTTTTCACCCAAGATGATTTGATGTC	463.767	1104.27	8.33321	11.0371	509.667	448.167	445.167	465.167	450.667	1150.83	1115.17	1107.83	1007.5	1140	8.45539	8.31942	8.2765	8.33156	8.28318	11.0781	11.093	11.0621	10.8883	11.064	hsa-miR-654-3p	hsa-miR-367-5p	hsa-miR-374a-3p	hsa-miR-370-3p	hsa-miR-637
ASCRP003469	1.8e-10	1e-09	2.27516	down	hsa_circRNA_103168	hsa_circ_0062426	exonic	chr22	+	22024201	22029404	uc002zvg.4	PPIL2	AACAGTGAGGGTACATTACCTGTGCTGAATACACTCACTTTTATGG	369.233	360.133	8.00467	9.19064	375.833	352.167	376.5	360.167	381.5	378.5	362.667	351	357.5	351	8.0232	7.9699	8.02148	7.96576	8.04303	9.26267	9.22386	9.16193	9.1912	9.11356	hsa-miR-103a-2-5p	hsa-miR-379-5p	hsa-miR-509-5p	hsa-miR-504-3p	hsa-miR-197-5p
ASCRP003486	6e-11	0	2.08749	down	hsa_circRNA_103188	hsa_circ_0062682	exonic	chr22	-	26936754	26937684	uc003acw.3	TPST2	TCATTGGCAAGCCCGGTGGTGTCTCCCTGTCCAAATGTGAGCCTGG	19699.3	16764.7	13.8413	14.9031	18909.3	20063.2	20071.3	20028.7	19424.2	17067.7	16866.5	16568.5	16594.2	16726.8	13.7562	13.8707	13.8528	13.8858	13.8408	14.8984	14.8984	14.9217	14.8984	14.8984	hsa-miR-593-5p	hsa-miR-770-5p	hsa-miR-370-3p	hsa-miR-637	hsa-miR-383-3p
ASCRP003496	0	0	6.51599	down	hsa_circRNA_103198	hsa_circ_0062813	exonic	chr22	+	30384468	30387659	uc003agu.4	MTMR3	TGCAGACCAGGTTCCATTACAGCTTATAGAAAGTGTTGAATGCCGA	573.867	1440.27	8.64771	11.3517	597.5	580.667	560.667	584.333	546.167	1420.17	1445	1448.33	1397	1490.83	8.68509	8.69182	8.61603	8.66994	8.57565	11.3374	11.373	11.354	11.3324	11.3616	hsa-miR-548a-3p	hsa-miR-323a-5p	hsa-miR-888-3p	hsa-miR-514a-3p	hsa-miR-501-3p
ASCRP003518	0	0	3.14737	down	hsa_circRNA_103220	hsa_circ_0063300	exonic	chr22	-	38695899	38696957	uc003avj.3	CSNK1E	GGCTATCCCTATCAGCCGCATCGAGTATATCCACTCCAAGAACTTC	203.467	280.2	7.16742	8.82157	205.333	198.5	199.833	212	201.667	282.333	280.833	275.667	268	294.167	7.16821	7.15739	7.15933	7.20186	7.1503	8.81652	8.83853	8.81647	8.77728	8.85903	hsa-miR-494-5p	hsa-miR-431-3p	hsa-miR-210-5p	hsa-miR-647	hsa-miR-578
ASCRP003523	0	0	2.44076	down	hsa_circRNA_103225	hsa_circ_0063331	exonic	chr22	-	38894089	38897285	uc003avx.4	DDX17	ACTTGGAAAGGGGAGATGGCCCAATCATTTGGAGCAAGAGGTGGTG	136.233	156.367	6.58278	7.87011	137	134.167	132.833	142.333	134.833	156.167	153.833	157.833	153.333	160.667	6.6029	6.60636	6.5609	6.58558	6.55818	7.86161	7.86065	7.92408	7.8624	7.84182	hsa-miR-605-5p	hsa-miR-372-5p	hsa-miR-371a-5p	hsa-miR-93-5p	hsa-miR-889-5p
ASCRP003555	1.4e-09	6e-09	2.25248	down	hsa_circRNA_103257	hsa_circ_0063812	exonic	chr22	-	46782298	46785396	uc011arc.1	CELSR1	ATCGTCACCGCCAACATGAAATGAGAAGCTGAGCCGCAATGAGACG	138.533	150	6.60879	7.7803	138.5	135	139	138	142.167	145.167	147.5	149.833	154.833	152.667	6.62414	6.57968	6.65151	6.53794	6.65068	7.70048	7.79049	7.78723	7.88604	7.73727	hsa-miR-128-1-5p	hsa-miR-646	hsa-miR-1296-5p	hsa-miR-665	hsa-miR-574-5p
ASCRP003564	5e-11	0	4.03503	down	hsa_circRNA_103266	hsa_circ_0063865	exonic	chr22	+	48081948	48082955	uc003bik.1	AK093107	TGAAGTGCATTCCAGAGGGAAAGACAGCGGCTCAGGCAGCTGAGGC	48.2667	99.3333	5.02968	7.04225	47.6667	45.1667	47	49.8333	51.6667	99.6667	99.3333	98.5	92.3333	106.833	5.13106	5.01881	5.00655	4.95376	5.03819	7.04186	7.08261	7.08144	6.91961	7.08576	hsa-miR-146b-5p	hsa-miR-146a-5p	hsa-miR-450b-3p	hsa-miR-216a-3p	hsa-miR-487a-5p
ASCRP003585	4.19622e-06	7.681e-06	2.87129	down	hsa_circRNA_103287	hsa_circ_0007975	exonic	chr3	+	11399891	11406208	uc003bwc.3	ATG7	GGCTTGTGCCTCACCAGAATGCCAGAGGATTCAACATGAGCATACC	481.167	540.633	8.30844	9.83014	525.5	397.167	536.333	411.5	535.333	548	529.333	537.167	532.667	556	8.5024	7.98794	8.54959	7.95238	8.5499	9.8271	9.81631	9.83232	9.83556	9.8394	hsa-miR-182-5p	hsa-miR-593-3p	hsa-miR-671-5p	hsa-miR-100-3p	hsa-miR-608
ASCRP003591	1.3e-10	1e-09	3.34751	down	hsa_circRNA_103293	hsa_circ_0064365	exonic	chr3	-	12645634	12647798	uc003bxf.4	RAF1	GATGATTGAGATTGTTTCCAAATTCCACTATTGGTGATAGTGGAGT	56.2	98.2667	5.26626	7.00935	53.8333	53.8333	52.1667	66.3333	54.8333	103	97.8333	97.3333	93.5	99.6667	5.28386	5.24069	5.23052	5.37147	5.20477	7.07699	7.04905	7.03834	6.97317	6.90922	hsa-miR-30c-1-3p	hsa-miR-153-3p	hsa-miR-875-3p	hsa-miR-146a-5p	hsa-miR-30c-2-3p
ASCRP003606	1.717e-08	5.2e-08	2.88663	down	hsa_circRNA_103308	hsa_circ_0064584	exonic	chr3	+	25622036	25622213	uc003cdh.3	RARB	TGGACATCCTGAATTCCAGTGCTGACCATCGAGTCCGACTGGACCT	61.9333	94.6	5.41131	6.9407	59.5	60	59	67	64.1667	86	93.6667	101.5	88.8333	103	5.38876	5.45333	5.37506	5.45359	5.38583	6.74688	6.97636	7.12757	6.84358	7.00911	hsa-miR-653-3p	hsa-miR-761	hsa-miR-575	hsa-miR-24-3p	hsa-miR-181b-3p
ASCRP003609	0	0	2.58463	down	hsa_circRNA_103311	hsa_circ_0064651	exonic	chr3	+	30029633	30032700	uc003cel.3	RBMS3	TTACCAACAGTCTAATATATGACTGCTGCTGCTCCTATGCAAGGGA	438.533	471.067	8.2543	9.62426	431.667	428.333	443.667	440.5	448.5	487	461.5	467.833	466.333	472.667	8.21437	8.25704	8.26321	8.25673	8.28017	9.64399	9.61532	9.62318	9.64755	9.59126	hsa-miR-613	hsa-miR-367-5p	hsa-miR-619-5p	hsa-miR-658	hsa-miR-206
ASCRP003682	0	0	2.88636	down	hsa_circRNA_103384	hsa_circ_0065898	exonic	chr3	-	51454240	51456330	uc003dbf.1	VPRBP	CATTGCCCACATTCCGTCCTATTTCAGTGTTCCGGGAAGCCAATGA	8296.53	10865.1	12.5043	14.0335	8403.83	7982.5	8525	8090.67	8480.67	11123.7	10723.2	10762.2	10686.7	11030	12.4929	12.4645	12.5319	12.464	12.5681	14.0253	14.0421	14.0383	14.0184	14.0436	hsa-miR-520f-3p	hsa-miR-106b-5p	hsa-miR-542-3p	hsa-miR-2113	hsa-miR-17-5p
ASCRP003701	1.5e-10	1e-09	3.00524	down	hsa_circRNA_103403	hsa_circ_0066367	exonic	chr3	+	58131647	58135954	uc003djj.2	FLNB	TGAAAATCCCAGAGAGCCCACTCCAGTTCTACGTGAACTACCCCAA	476.533	599.2	8.3748	9.96228	468.5	472.667	473.5	483.667	484.333	566.833	558.833	629.333	590.667	650.333	8.33658	8.38647	8.36675	8.39276	8.39144	9.88286	9.86956	10.0315	9.97176	10.0557	hsa-miR-588	hsa-miR-370-5p	hsa-miR-501-5p	hsa-miR-656-5p	hsa-miR-215-3p
ASCRP003712	8.22e-09	2.7e-08	2.15572	down	hsa_circRNA_103414	hsa_circ_0001320	exonic	chr3	-	71064699	71102924	uc003doq.1	FOXP1	TTTCCAATCATTTCTAAAGTTCCCGTGTCAGTGGCTATGATGACAC	160.333	161.667	6.81277	7.92094	165	155.167	156	158.667	166.833	172.667	160.667	157.5	154.333	163.167	6.85072	6.77351	6.79839	6.75153	6.8897	8.05733	7.93888	7.89586	7.86488	7.84777	hsa-miR-370-3p	hsa-miR-558	hsa-miR-127-5p	hsa-miR-93-3p	hsa-miR-17-3p
ASCRP003727	2.67786e-05	4.2889e-05	2.11258	down	hsa_circRNA_103429	hsa_circ_0066776	exonic	chr3	+	110830876	110845182	uc003dxt.2	PVRL3	AAAGTCATCTACATTTCAGGTGCCTTAGCTGGACCAATTATTGTGG	69.1333	86.4	5.58946	6.66847	71.8333	64.6667	71	67.5	70.6667	80.8333	73.6667	75.6667	74.1667	127.667	5.6748	5.58098	5.65198	5.46987	5.56968	6.61175	6.47827	6.56945	6.53905	7.14385	hsa-miR-608	hsa-miR-496	hsa-miR-647	hsa-miR-579-3p	hsa-miR-613
ASCRP003784	0	0	7.09556	down	hsa_circRNA_103486	hsa_circ_0001345	exonic	chr3	+	142455220	142467302	uc003evb.3	TRPC1	CGGCATTCCAGGTGACTATTATATGGTTAAAAAGATTTTGGAGGAA	222.133	671.833	7.29018	10.1171	219.833	219.333	224.5	217.833	229.167	685.833	643.5	669.5	676.333	684	7.26921	7.30382	7.31882	7.22684	7.33222	10.1109	10.059	10.1292	10.1608	10.1256	hsa-miR-589-3p	hsa-miR-150-5p	hsa-miR-194-5p	hsa-miR-181d-5p	hsa-miR-629-3p
ASCRP003788	1.1e-10	1e-09	4.16846	down	hsa_circRNA_103490	hsa_circ_0004565	exonic	chr3	+	149563797	149619949	uc003exn.4	RNF13	CACATATGAAAAAGGGTGATTTTACAACGAGATGCTGCTCTCCATA	585.4	957.467	8.67724	10.7368	591.667	594.667	554.167	612.167	574.333	1006.5	956.667	941.667	887.833	994.667	8.68302	8.72322	8.60242	8.73331	8.64426	10.8559	10.7593	10.6846	10.6076	10.7764	hsa-miR-654-3p	hsa-miR-511-5p	hsa-miR-632	hsa-miR-643	hsa-miR-889-5p
ASCRP003789	0	0	4.1283	down	hsa_circRNA_103491	hsa_circ_0003502	exonic	chr3	+	149563797	149629870	uc003exn.4	RNF13	ATAGTCATTTTCATGGTGATTTTACAACGAGATGCTGCTCTCCATA	565.4	942.333	8.63037	10.6759	576.167	560	548.833	590	552	956.667	939.5	944.167	899.667	971.667	8.64357	8.63843	8.58949	8.68608	8.59426	10.6864	10.6965	10.688	10.5998	10.7088	hsa-miR-654-3p	hsa-miR-7-5p	hsa-miR-511-5p	hsa-miR-632	hsa-miR-643
ASCRP003816	0	0	5.52037	down	hsa_circRNA_103518	hsa_circ_0007042	exonic	chr3	-	172363412	172365904	uc003fig.3	NCEH1	TGTCATTGTTTCCATTGAAGTAACCTGATCCACTACCTGGGACTGA	105.3	257.4	6.21523	8.67999	106.333	103.5	103	106.667	107	264	259.833	254	245.333	263.833	6.2532	6.23775	6.2168	6.16805	6.20035	8.70368	8.72242	8.66667	8.62156	8.68564	hsa-miR-129-5p	hsa-miR-301a-5p	hsa-miR-369-3p	hsa-miR-635	hsa-miR-617
ASCRP003845	0	0	2.62859	down	hsa_circRNA_103547	hsa_circ_0003759	exonic	chr3	+	188326948	188327632	uc003frt.3	LPP	TTGCAGCCAAAGAGCTCCACTGGTTCAACAGCCTCTCCTCCAGTTT	2801.33	2912.07	10.8829	12.2772	2853.83	2815	2765	2827.17	2745.67	2890.83	2913	2914	2856.17	2986.33	10.8913	10.901	10.8661	10.9006	10.8556	12.2213	12.2967	12.3031	12.2404	12.3244	hsa-miR-762	hsa-miR-92a-1-5p	hsa-miR-134-5p	hsa-miR-665	hsa-miR-485-5p
ASCRP003871	1e-11	0	2.35308	down	hsa_circRNA_103573	hsa_circ_0002319	exonic	chr3	+	197592982	197598333	uc003fyk.2	LRCH3	ACCAGCTGTATTCATCATTCCCCTGCATATTCTTTTCCTGCTGCTA	3378.8	3062.03	11.1483	12.3829	3477.33	3311.67	3349	3359.67	3396.33	3103.5	3081.83	3045	2923.83	3156	11.1616	11.1466	11.1204	11.1644	11.1488	12.3937	12.3958	12.3779	12.3172	12.4299	hsa-miR-29b-2-5p	hsa-miR-29a-5p	hsa-miR-518c-5p	hsa-miR-624-3p	hsa-miR-766-5p
ASCRP003875	4e-11	0	2.24778	down	hsa_circRNA_103579	hsa_circ_0068850	exonic	chr4	-	1696500	1698078	uc003gdl.1	SLBP	AGGATGACTTTACACCTTCGACAACCTGGCATTCATCCCAAGACCC	445.633	418.9	8.27722	9.44572	446	452.167	431.833	462.667	435.5	434.167	411.167	415.667	406.667	426.833	8.26383	8.33454	8.23051	8.32121	8.236	9.48995	9.43289	9.44068	9.42124	9.44383	hsa-miR-10b-3p	hsa-miR-501-5p	hsa-miR-544a	hsa-miR-493-3p	hsa-miR-558
ASCRP003884	2.153e-08	6.3e-08	2.0864	down	hsa_circRNA_103589	hsa_circ_0068954	exonic	chr4	+	2939478	2940519	uc003gge.1	NOP14-AS1	TTGGAATTGCAGATGTGAGGTCGGCACAGACGCAACCCAGTCTCCT	70.7667	82.1	5.6236	6.68461	69	70	67.3333	76	71.5	84.6667	76	78	77.3333	94.5	5.65459	5.65831	5.59986	5.61622	5.58901	6.77082	6.60075	6.65051	6.5827	6.8183	hsa-miR-330-5p	hsa-miR-326	hsa-miR-22-5p	hsa-miR-425-3p	hsa-miR-665
ASCRP003906	0	0	2.67929	down	hsa_circRNA_103611	hsa_circ_0069323	exonic	chr4	-	22403053	22440043	uc003gqm.1	GPR125	TCTGCCAAGCATGCCCTAACCATTTCTAATATTCAGGCTGGATCTA	150.3	182.2	6.73258	8.15443	152.333	146.167	147.833	152.833	152.333	180.833	178.833	179.167	178.667	193.5	6.74422	6.73538	6.73524	6.70816	6.73991	8.14463	8.1394	8.15633	8.14909	8.1827	hsa-miR-485-5p	hsa-miR-140-3p	hsa-miR-452-3p	hsa-miR-23a-3p	hsa-miR-101-3p
ASCRP003907	1.1e-10	1e-09	2.13467	down	hsa_circRNA_103612	hsa_circ_0069338	exonic	chr4	-	25153581	25160729	uc003grg.3	SEPSECS	TTCAAAGTGTATGCATCTCATTCAGCAGGGCAAGTGTCCAGAGAAT	63.7333	77.8667	5.4782	6.57221	61.3333	62.8333	63.5	66.3333	64.6667	77	76.5	79.3333	74.5	82	5.48073	5.52537	5.48929	5.45954	5.43608	6.58265	6.5742	6.62623	6.49562	6.58238	hsa-miR-649	hsa-miR-9-5p	hsa-miR-616-5p	hsa-miR-532-3p	hsa-miR-140-3p
ASCRP003929	0	0	6.28274	down	hsa_circRNA_103634	hsa_circ_0002021	exonic	chr4	-	48686689	48712715	uc003gym.1	FRYL	AAGTGATACGCCTAGAACATTCCATATTCTGCTTCACACACGGTGA	979.8	2630.3	9.41701	12.0684	994	988.667	963.833	998.5	954	2645.67	2636.17	2656	2505.33	2708.33	9.42117	9.45254	9.39091	9.44223	9.37818	12.0354	12.0729	12.0969	12.0222	12.1147	hsa-miR-95-5p	hsa-miR-100-3p	hsa-miR-340-5p	hsa-miR-140-5p	hsa-miR-150-3p
ASCRP003939	0	0	2.52431	down	hsa_circRNA_103645	hsa_circ_0069748	exonic	chr4	+	54292038	54294350	uc010ign.3	FIP1L1	CTGATTCCACCACCGGGAGATTACCTGGGGCAATTGATGTTATCGG	113.7	140.333	6.32606	7.66195	111.167	111	114.5	116.833	115	143.333	135.5	136.5	138.167	148.167	6.31911	6.34558	6.36062	6.30041	6.30456	7.70433	7.62517	7.63615	7.669	7.67508	hsa-miR-765	hsa-miR-30b-3p	hsa-miR-876-3p	hsa-miR-26b-3p	hsa-miR-512-3p
ASCRP003951	1e-11	0	2.45851	down	hsa_circRNA_103657	hsa_circ_0069977	exonic	chr4	+	75040222	75041120	uc003hhn.1	MTHFD2L	TACCACTACCAGACATGAAGCCATTATTATATCAGGAACCGAAATG	51.2667	72.3333	5.12646	6.42425	49	48.8333	50	55.8333	52.6667	71.1667	71.8333	70.1667	71.8333	76.6667	5.12937	5.12189	5.07954	5.17468	5.12683	6.395	6.48739	6.40006	6.4426	6.3962	hsa-miR-329-5p	hsa-miR-556-5p	hsa-miR-452-5p	hsa-miR-345-5p	hsa-miR-22-5p
ASCRP003969	6e-11	0	5.66763	down	hsa_circRNA_103675	hsa_circ_0070114	exonic	chr4	+	79186178	79207693	uc003hkw.3	FRAS1	ATCGCCATTCCTGTGCAGGATGAGACTGTAGTCCGAGTCCCTGGAA	679.133	1498.73	8.8887	11.3915	615.833	658.333	728.667	667.167	725.667	1391.67	1431.5	1502.5	1606.67	1561.33	8.73172	8.87236	8.98976	8.86082	8.98887	11.3146	11.3572	11.3947	11.4785	11.4122	hsa-miR-362-3p	hsa-miR-96-5p	hsa-miR-103a-3p	hsa-miR-107	hsa-miR-615-3p
ASCRP003978	5e-11	0	2.40777	down	hsa_circRNA_103684	hsa_circ_0070271	exonic	chr4	-	84188738	84194770	uc003hof.3	COQ2	GACTCACCAGGTTACAAGAACAGCCAATCGTCCAATAGCCGCTGGA	504.167	505.8	8.4595	9.7272	510.667	474.167	514.667	489.333	532	507.5	491.333	503.167	507	520	8.45768	8.40283	8.48808	8.41031	8.53859	9.70702	9.69763	9.73428	9.75435	9.74271	hsa-miR-33b-3p	hsa-miR-541-5p	hsa-miR-361-3p	hsa-miR-335-3p	hsa-miR-20b-3p
ASCRP003980	4e-11	0	2.46214	down	hsa_circRNA_103686	hsa_circ_0070348	exonic	chr4	-	85781564	85781775	uc003hpd.3	WDFY3	GTTTAACAGGAATTAGAAGTGCGTCTCACCAACCAGCCAAGATGAA	132.833	152.9	6.54037	7.84028	132.333	131.167	129.333	138.167	133.167	146.167	150.833	154	153.5	160	6.56333	6.5517	6.52909	6.52208	6.53562	7.74193	7.83494	7.88973	7.87842	7.85636	hsa-miR-483-3p	hsa-miR-107	hsa-miR-103a-3p	hsa-let-7f-2-3p	hsa-miR-412-3p
ASCRP003999	4e-11	0	2.08114	down	hsa_circRNA_103705	hsa_circ_0005770	exonic	chr4	+	95506715	95506888	uc003htf.3	PDLIM5	ACTGAACATTCCCACCAAGAAAACACATTGTGGAGCGCTATACAGA	125.733	131.433	6.47073	7.5281	125.167	119	124.167	127.5	132.833	133.667	126.333	128.833	126.5	141.833	6.48755	6.44195	6.47415	6.42999	6.52	7.544	7.50411	7.52935	7.48974	7.57331	hsa-miR-612	hsa-miR-873-3p	hsa-miR-1298-3p	hsa-miR-541-5p	hsa-miR-493-5p
ASCRP004021	9e-11	1e-09	2.17849	down	hsa_circRNA_103730	hsa_circ_0005654	exonic	chr4	-	121675707	121732604	uc003idn.3	PRDM5	CTCACACCAGGGAGATCCTAAGAAAAAGCTTATATGTTCAGTGTGC	205.467	201.567	7.17623	8.29956	206.333	203.833	199	214.667	203.5	209.167	199.667	195.333	199.167	204.5	7.17468	7.20738	7.13665	7.22119	7.14124	8.36981	8.30716	8.26302	8.29275	8.26506	hsa-miR-578	hsa-miR-501-5p	hsa-miR-581	hsa-miR-511-5p	hsa-miR-588
ASCRP004041	5.6e-10	2e-09	4.80387	down	hsa_circRNA_103750	hsa_circ_0071129	exonic	chr4	+	151153488	151161628	uc003ilm.4	DCLK2	ACCATTCCGAAGGAACACCTGATTGAGAATGAAGTGTCAATACTGC	360.7	723.133	7.96136	10.2256	359.833	327.5	387.833	324.667	403.667	752.333	711.167	680.667	767.833	703.667	7.96745	7.8663	8.0639	7.80323	8.1059	10.2661	10.2083	10.1533	10.33	10.1699	hsa-miR-15a-3p	hsa-miR-338-3p	hsa-miR-382-5p	hsa-miR-218-1-3p	hsa-miR-329-3p
ASCRP004102	0	0	2.95444	down	hsa_circRNA_103812	hsa_circ_0003227	exonic	chr5	-	37301538	37303516	uc003jkt.1	NUP155	TGGACATAACTAAGGTTGCTTCTCCATTTCTGGAGCCACATCTAGT	236.433	307.567	7.38917	8.95205	236.667	230.667	238.333	239.333	237.167	308	305.833	308.333	298.667	317	7.38278	7.3906	7.40292	7.37402	7.39552	8.94133	8.96651	8.96419	8.92572	8.96252	hsa-miR-200b-3p	hsa-miR-429	hsa-miR-200c-3p	hsa-miR-573	hsa-miR-539-5p
ASCRP004103	3e-11	0	2.28578	down	hsa_circRNA_103813	hsa_circ_0072255	exonic	chr5	-	37326002	37328522	uc003jkt.1	NUP155	AATATTCAAGAGTGGCAACAGAGAGATCACTGCAGTTCTCCTGTTC	148.933	159.367	6.71303	7.90572	145	150	143.833	157.5	148.333	161.333	158.5	160.5	152.5	164	6.68859	6.76289	6.68149	6.75362	6.67856	7.91752	7.91056	7.95088	7.86182	7.8878	hsa-miR-548a-5p	hsa-miR-100-3p	hsa-miR-603	hsa-miR-559	hsa-miR-744-3p
ASCRP004128	0	0	8.32247	down	hsa_circRNA_103838	hsa_circ_0072464	exonic	chr5	-	53409031	53450469	uc003jpg.1	ARL15	AGTACAAGAGGTTTTAGTATTAAAGCAGTGCCATTCCAGAATGCCA	552.4	1848.37	8.59092	11.6479	573.833	547	541.833	561.5	537.833	1846.83	1793.33	1860.83	1794.67	1946.17	8.62539	8.60514	8.56566	8.61097	8.54744	11.6336	11.6425	11.655	11.6248	11.6839	hsa-miR-519c-3p	hsa-miR-106b-5p	hsa-miR-655-3p	hsa-miR-106a-5p	hsa-miR-17-5p
ASCRP004166	3.633e-08	1.01e-07	2.08266	down	hsa_circRNA_103886	hsa_circ_0072940	exonic	chr5	+	72183904	72185784	uc003kcg.4	TNPO1	TTAAACAAACCAGTTGCATGCAGGGCATGATTCCATACTTGCCTGA	59.8333	72.1667	5.35468	6.4131	58	60.8333	58.3333	63	59	73.8333	73	71	67	76	5.354	5.41657	5.38879	5.31688	5.29716	6.45111	6.56431	6.38628	6.27506	6.38876	hsa-miR-578	hsa-miR-148b-5p	hsa-let-7c-3p	hsa-miR-224-3p	hsa-miR-657
ASCRP004176	5.6961e-06	1.0169e-05	2.56385	down	hsa_circRNA_103896	hsa_circ_0073057	exonic	chr5	-	74981031	74998635	uc003keg.4	POC5	ATCAGAAGAAATGAGTCATCACCAGTGTTATCGCCAAGGAAGCCTT	51.1	74.9667	5.1201	6.47842	53	38.3333	55	42.8333	66.3333	77.8333	72.6667	72.5	76.5	75.3333	5.21815	4.84695	5.27188	4.81463	5.44891	6.57509	6.4265	6.48457	6.52246	6.38345	hsa-miR-298	hsa-miR-627-3p	hsa-miR-519d-5p	hsa-miR-329-5p	hsa-miR-138-5p
ASCRP004228	0	0	3.88718	down	hsa_circRNA_103948	hsa_circ_0003528	exonic	chr5	+	134032815	134044578	uc011cxu.2	SEC24A	TGTTGGCTCTCCTTAAACAGGATATACACATGACACCATCCACTGA	1267.4	2013	9.78875	11.7475	1333	1218	1266.5	1261.5	1258	2074	1979	2010	1975	2027	9.829	9.75015	9.7809	9.79184	9.79184	11.7574	11.7441	11.7556	11.7389	11.7415	hsa-miR-421	hsa-miR-181a-2-3p	hsa-miR-505-3p	hsa-miR-429	hsa-miR-380-5p
ASCRP004246	1.555e-08	4.8e-08	2.93865	down	hsa_circRNA_103966	hsa_circ_0006716	exonic	chr5	+	138994170	138994551	uc003leq.3	UBE2D2	CTAACTATTTCAAAAGTGTTCCATTGGCAAGCTACAATAATGGGGC	67.7	105.8	5.58193	7.13708	66	67	64.5	76	65	100	104	113	99	113	5.6299	5.56433	5.58251	5.64367	5.48924	7.01311	7.14892	7.33734	6.99258	7.19346	hsa-miR-512-3p	hsa-miR-215-3p	hsa-miR-105-5p	hsa-miR-876-3p	hsa-miR-135a-3p
ASCRP004253	3.73e-09	1.3e-08	2.51077	down	hsa_circRNA_103973	hsa_circ_0074269	exonic	chr5	+	139876104	139876863	uc003lfq.2	ANKHD1	CTGATAGCAGGTACATCCAAGCAGAAGTCCAGTTCCCTCCAGGTAG	372.3	395.1	8.01699	9.34512	369	372.5	363	377	380	376	372	424.5	377	426	8.00643	8.04941	7.97136	8.02039	8.03737	9.24119	9.27965	9.47126	9.28764	9.44588	hsa-miR-9-5p	hsa-miR-378a-3p	hsa-miR-378d	hsa-miR-422a	hsa-miR-511-5p
ASCRP004278	0	0	3.38041	down	hsa_circRNA_103998	hsa_circ_0074817	exonic	chr5	-	158204420	158223486	uc011ddw.2	EBF1	GCAGATTCATTTATACAGCAGCTACTCCCTGTATCAAAGCCATCAG	548.4	774.7	8.58075	10.3379	553	539	534	559.5	556.5	773.5	774	764.5	773.5	788	8.57106	8.58447	8.54388	8.61238	8.59197	10.2926	10.3531	10.3315	10.3649	10.3476	hsa-miR-21-3p	hsa-miR-651-3p	hsa-miR-27a-3p	hsa-miR-138-1-3p	hsa-miR-539-5p
ASCRP004294	2e-11	0	7.86124	down	hsa_circRNA_104019	hsa_circ_0075071	exonic	chr5	+	174919097	174939199	uc003mda.2	SFXN1	ATATTCCATTAATGAGGCAAAGTCCGGGACCATGTCTGGAGAACTA	143.2	472	6.64483	9.61959	150.5	134	145	138	148.5	498	441	447	508.5	465.5	6.69931	6.61351	6.69931	6.5065	6.70554	9.6755	9.54268	9.55645	9.75734	9.56599	hsa-miR-15b-5p	hsa-miR-361-5p	hsa-miR-563	hsa-miR-424-3p	hsa-miR-373-3p
ASCRP004306	1.82e-09	7e-09	2.64491	down	hsa_circRNA_104031	hsa_circ_0002051	exonic	chr5	+	179136873	179147561	uc003mkk.3	CANX	CAGTTACCAGGATCAGTTCCATGACAAGACCCCTTATACGATTATG	115.8	147	6.33814	7.74136	112	117	111	126	113	139	145	149	147	155	6.28019	6.40631	6.32766	6.42069	6.25585	7.61779	7.72771	7.81422	7.76134	7.78574	hsa-miR-329-5p	hsa-miR-136-5p	hsa-miR-452-3p	hsa-miR-345-5p	hsa-miR-708-5p
ASCRP004314	2.29e-09	9e-09	2.8378	down	hsa_circRNA_104039	hsa_circ_0075402	exonic	chr5	-	180668491	180669345	uc003mni.1	GNB2L1	AATACACTGTCCAGATAAGACCATCATCATGTGGAAACTGACCAGG	56	86.5	5.27962	6.78439	57.5	54	53.5	62	53	86	84	85.5	88	89	5.41002	5.26185	5.2953	5.31537	5.11556	6.75914	6.76412	6.80759	6.85479	6.73631	hsa-miR-587	hsa-miR-665	hsa-miR-499a-3p	hsa-miR-34c-3p	hsa-miR-516a-5p
ASCRP004377	4e-11	0	3.03616	down	hsa_circRNA_104104	hsa_circ_0076254	exonic	chr6	-	38545375	38565897	uc003ooa.4	BTBD9	GTGTCTGCAGAACAACGACTATCGTCTATTCCACAAGATGAGTAAC	48.7	81.8	5.08664	6.68889	46.5	49	49	51	48	83	79	81	79	87	5.07547	5.16866	5.0946	5.10721	4.98726	6.65776	6.73902	6.68956	6.65705	6.70104	hsa-miR-17-3p	hsa-miR-15b-5p	hsa-miR-15a-5p	hsa-miR-424-5p	hsa-miR-190a-5p
ASCRP004384	1.5e-10	1e-09	2.00423	down	hsa_circRNA_104111	hsa_circ_0005038	exonic	chr6	-	42941740	42942776	uc003otf.3	PEX6	AACTGCCCAGAGGTACTTGGAAGGCTCCATCGCCCCTGAAGACAAA	548.2	457.9	8.58091	9.58395	549.5	544	544.5	568	535	444	453	474.5	451	467	8.55935	8.59626	8.57106	8.63234	8.54552	9.52614	9.58011	9.64767	9.59202	9.57382	hsa-miR-422a	hsa-miR-378a-3p	hsa-miR-516b-3p	hsa-miR-516a-3p	hsa-miR-378d
ASCRP004412	9.042e-08	2.31e-07	2.42108	down	hsa_circRNA_104139	hsa_circ_0001614	exonic	chr6	+	76412360	76412788	uc003pid.4	SENP6	CCACACATCATACAGTGCACACTGGTTTTTGGCTGTTGTTTGTTTC	56.2	76.5	5.25607	6.53172	51	56	58	57	59	73	72.5	79	78	80	5.15253	5.31537	5.37568	5.17866	5.25809	6.34107	6.5262	6.68956	6.59049	6.51126	hsa-miR-582-5p	hsa-miR-153-5p	hsa-miR-376a-5p	hsa-miR-376a-2-5p	hsa-miR-139-5p
ASCRP004421	1.5e-10	1e-09	2.01353	down	hsa_circRNA_104148	hsa_circ_0008236	exonic	chr6	-	83667030	83754378	uc003pjp.2	UBE2CBP	ATCCCTTCGCCGTGTGAATTCCTTTCAGGAAGCTCCTCAGGGTGCT	1120.5	917.6	9.60867	10.6184	1195	1110	1091.5	1102.5	1103.5	898.5	932	914.5	910	933	9.67854	9.62222	9.57482	9.58594	9.58185	10.5762	10.6731	10.6179	10.6052	10.6196	hsa-miR-515-5p	hsa-miR-519e-5p	hsa-miR-708-3p	hsa-miR-658	hsa-miR-9-5p
ASCRP004424	1.87e-09	7e-09	3.46524	down	hsa_circRNA_104151	hsa_circ_0077229	exonic	chr6	-	85448214	85457805	uc003pkl.1	TBX18	ATTCCCAAGCAAGATTATTCTTCATTCTATGCACAAATACCAACCG	86.9	146	5.93483	7.72778	84	83	82.5	89	96	151	147	134	149	149	5.93472	5.91811	5.8572	5.90192	6.06218	7.80425	7.81726	7.57681	7.80183	7.63875	hsa-miR-30c-1-3p	hsa-miR-30c-2-3p	hsa-miR-34b-5p	hsa-miR-758-5p	hsa-miR-671-5p
ASCRP004430	6.27e-08	1.66e-07	3.51197	down	hsa_circRNA_104157	hsa_circ_0077425	exonic	chr6	-	99887644	99913012	uc003ppw.2	USP45	CTACTTGTAAGATCTCCACGGTGAAAGATCCATTCATTGATATTTC	49.6	90.9	5.08271	6.89499	47.5	50.5	44	60	46	102	86.5	91	78	97	5.07547	5.16866	5.04739	5.26561	4.85642	7.07488	6.82424	6.95906	6.67904	6.93774	hsa-miR-302a-3p	hsa-miR-582-3p	hsa-miR-329-5p	hsa-miR-103a-2-5p	hsa-miR-215-3p
ASCRP004480	4.7e-10	2e-09	2.16566	down	hsa_circRNA_104207	hsa_circ_0078150	exonic	chr6	+	147527106	147560406	uc003qly.3	STXBP5	AAATTTTGCAGAGAAAGACTGTTCGCCATGGATTTCCCTATCAACC	200.5	197.9	7.15096	8.26576	200	203	197	209	193.5	201	204	196	188.5	200	7.14281	7.20866	7.14281	7.18778	7.07273	8.27795	8.34004	8.26148	8.21635	8.23299	hsa-miR-506-3p	hsa-miR-587	hsa-miR-29a-3p	hsa-miR-29b-3p	hsa-miR-29c-3p
ASCRP004481	7.8e-10	3e-09	2.43186	down	hsa_circRNA_104208	hsa_circ_0078153	exonic	chr6	+	147527106	147599340	uc003qly.3	STXBP5	AAACCAGTACAGACAATCACTCCACATGACTGTTCGCCATGGATTT	89.6	113.4	5.99219	7.27425	82	91	87	99	89	112	107.5	115.5	109	123	5.87943	6.05514	5.9857	6.07507	5.96564	7.26602	7.22996	7.30942	7.24715	7.31871	hsa-miR-587	hsa-miR-506-3p	hsa-miR-20b-3p	hsa-miR-1468-3p	hsa-miR-376b-5p
ASCRP004499	2.5154e-05	4.051e-05	2.29862	down	hsa_circRNA_104227	hsa_circ_0078297	exonic	chr6	+	151336015	151336829	uc003qoc.3	MTHFD1L	AAAGAAGCCGATTCCAGTTCCTGTATGATGTTCAGAACATCCAGCT	7861.5	8893.2	12.4564	13.6572	7102	6797.5	9381	6814	9213	8804	8668.5	8545	9807.5	8641	12.2429	12.2687	12.7516	12.2609	12.758	13.5871	13.6549	13.5556	13.9167	13.5716	hsa-miR-329-3p	hsa-miR-593-5p	hsa-miR-641	hsa-miR-103a-2-5p	hsa-miR-19b-1-5p
ASCRP004508	3.78e-09	1.3e-08	4.18086	down	hsa_circRNA_104236	hsa_circ_0078368	exonic	chr6	+	155095122	155136950	uc010kji.3	SCAF8	AATCCATTAATTTGTATTCCCTGAATGACTATAAACCACCCATTTC	70.5	142	5.61065	7.67445	65.5	70	63	87	67	146	141.5	141	132.5	149	5.6182	5.62113	5.47309	5.85159	5.48924	7.70022	7.70749	7.71849	7.53425	7.71179	hsa-miR-526b-5p	hsa-miR-578	hsa-miR-211-5p	hsa-miR-367-5p	hsa-miR-186-3p
ASCRP004527	0	0	3.39949	down	hsa_circRNA_104256	hsa_circ_0078522	exonic	chr6	+	159139118	159146669	uc003qrp.3	SYTL3	TTTTAGACACAGCTCTCCAAATCCCAGAATGATATGACTTCTGAGA	471.8	683.8	8.36427	10.1296	468	475	470	476	470	714	685	674.5	666.5	679	8.35774	8.38497	8.3508	8.37989	8.34792	10.1607	10.1442	10.1135	10.1195	10.11	hsa-miR-149-5p	hsa-miR-892b	hsa-miR-661	hsa-miR-450b-3p	hsa-miR-520a-5p
ASCRP004540	0	0	2.00916	down	hsa_circRNA_104270	hsa_circ_0001666	exonic	chr6	+	170626457	170639638	uc003qxo.1	FAM120B	TGCAGATGACCATTCCAGATCCTTTCCCGGAGTTCAGTTATGGGTG	31141	33243.9	14.4309	15.4375	33024	30516	31804	30157	30204	34205.5	32508	33462	32666	33378	14.4516	14.4348	14.4516	14.3816	14.4348	15.4375	15.4375	15.4375	15.4375	15.4375	hsa-miR-450a-1-3p	hsa-miR-661	hsa-miR-493-5p	hsa-miR-208a-5p	hsa-miR-612
ASCRP004546	1.05e-09	4e-09	2.27576	down	hsa_circRNA_104281	hsa_circ_0079040	exonic	chr7	-	618892	647089	uc003siu.2	PRKAR1B	TTTACATCATCACGGAGTGACATATTCGATGCCATGTTCCCTGTCA	152.7	160.9	6.74105	7.9274	143.5	157.5	149.5	154	159	166	163	152	158	165.5	6.66062	6.80179	6.71484	6.74576	6.78226	7.94862	7.98936	7.8246	7.92596	7.94848	hsa-miR-623	hsa-miR-132-3p	hsa-miR-212-3p	hsa-miR-205-5p	hsa-miR-766-3p
ASCRP004588	3.51667e-06	6.491e-06	2.01559	down	hsa_circRNA_104325	hsa_circ_0079540	exonic	chr7	+	20406634	20420454	uc003sut.3	ITGB8	TGTCTGTGAAGATTTCATTTCAGGTGGATCAAGAAGTGAACGTTGT	70.1	79.1	5.62066	6.63186	66.5	67	73	75	69	66	78	85	80	86.5	5.6182	5.58702	5.72024	5.62113	5.55669	6.30868	6.68396	6.82042	6.65705	6.68921	hsa-miR-503-3p	hsa-miR-33b-5p	hsa-miR-33a-5p	hsa-miR-30d-3p	hsa-miR-525-5p
ASCRP004604	1.649e-08	5e-08	2.3068	down	hsa_circRNA_104341	hsa_circ_0006010	exonic	chr7	-	32672154	32678977	uc003tcw.3	DPY19L1P1	TTTATATACACATGTGTACCTGTGTAATGTGGACACCACCTCTCCG	93.6	112.1	6.03645	7.24235	90	94	87	106	91	117	114.5	108	109	112	5.97656	6.08361	5.96852	6.1713	5.98228	7.34002	7.29755	7.21061	7.23332	7.13025	hsa-miR-759	hsa-miR-580-3p	hsa-miR-561-3p	hsa-miR-509-5p	hsa-miR-454-3p
ASCRP004636	3.1e-10	1e-09	5.05509	down	hsa_circRNA_104374	hsa_circ_0080210	exonic	chr7	-	50737418	50773020	uc010kzb.2	GRB10	GCCGCCGCAAAGCAGATATTCTGGAGGAAGGTGTGAACGCAACTTT	254.6	539.8	7.49201	9.82975	269	225	277	232	270	550	524	539	556	530	7.58021	7.34579	7.61264	7.34801	7.57341	9.85088	9.80368	9.84096	9.88649	9.76673	hsa-miR-328-5p	hsa-miR-30b-3p	hsa-miR-485-5p	hsa-miR-660-3p	hsa-miR-450a-2-3p
ASCRP004667	1.61e-09	6e-09	4.69566	down	hsa_circRNA_104411	hsa_circ_0006098	exonic	chr7	-	75103969	75104454	uc003udk.4	POM121C	ATTTCCATGTCAACATAGTCCTGGGGCCAGTGTCATTCAAAGATGT	129.1	270.9	6.51895	8.75028	130.5	117	136	130.5	131.5	306	285.5	241	268	254	6.52307	6.42532	6.6039	6.49375	6.54872	8.94469	8.85298	8.59682	8.74951	8.6074	hsa-miR-660-3p	hsa-miR-708-3p	hsa-miR-499a-3p	hsa-miR-145-5p	hsa-miR-744-3p
ASCRP004670	7.1e-10	3e-09	3.04136	down	hsa_circRNA_104414	hsa_circ_0080797	exonic	chr7	+	76062243	76062964	uc003ufc.4	ZP3	TTATCACACCATCGTGGACTTCCATGGGCAGGGCAATGTGAGCAGC	56.5	91.5	5.29906	6.90377	56	56	54	58.5	58	89.5	83	90	95	100	5.36872	5.37046	5.28978	5.20823	5.25809	6.85572	6.81306	6.90139	7.02811	6.92057	hsa-miR-654-5p	hsa-miR-541-3p	hsa-miR-185-5p	hsa-miR-891a-3p	hsa-miR-145-5p
ASCRP004689	9.54e-09	3.1e-08	2.04224	down	hsa_circRNA_104433	hsa_circ_0081342	exonic	chr7	+	98984307	98987635	uc003upz.3	ARPC1B	TCAAGTGTCGAGATTGCCATCTGCCCCAACAACCATGAGGTGCATA	753.3	655.2	9.04724	10.0774	708	728	786	749.5	795	634	613	683	665	681	8.93816	9.02006	9.11275	9.0413	9.12391	10.0244	10.0039	10.1324	10.1195	10.1068	hsa-miR-497-5p	hsa-miR-545-3p	hsa-miR-636	hsa-miR-15a-5p	hsa-miR-335-3p
ASCRP004693	0	0	3.84282	down	hsa_circRNA_104437	hsa_circ_0081423	exonic	chr7	+	99700297	99700583	uc010lgl.1	AP4M1	TGAAGTGCTGCATCACCATGGCCGTCATTTCATTCACATCAGACAC	147.4	248.9	6.68288	8.62504	155	144	141	150.5	146.5	254.5	241	251	237	261	6.77766	6.69931	6.64557	6.64412	6.64773	8.64446	8.59887	8.64446	8.59775	8.63968	hsa-miR-449b-3p	hsa-miR-490-3p	hsa-miR-485-5p	hsa-miR-23a-3p	hsa-miR-23b-3p
ASCRP004729	9.3e-10	4e-09	2.12238	down	hsa_circRNA_104475	hsa_circ_0082182	exonic	chr7	+	128317617	128323309	uc003vnl.3	FAM71F2	CTTGGGAGAGGCTTCTCCCCCTGAAGTACGTGGAGCTACGAATCTA	1707.9	1396.4	10.2457	11.3314	1809	1738	1626	1735.5	1631	1459.5	1399	1379	1333.5	1411	10.3033	10.2926	10.1682	10.2847	10.1798	11.3819	11.3529	11.3195	11.2887	11.3141	hsa-miR-34c-5p	hsa-miR-449a	hsa-miR-449b-5p	hsa-miR-34a-5p	hsa-miR-34b-5p
ASCRP004735	2.5714e-07	5.9e-07	2.21887	down	hsa_circRNA_104481	hsa_circ_0082306	exonic	chr7	+	129297182	129330386	uc003vpa.3	NRF1	AATTCCAGTCTCTGTGGACAAAATGACCCAGTAGAACTTCATGGAG	133.5	145.7	6.5494	7.69923	117	127	142	135.5	146	148	135	142	144	159.5	6.36839	6.50412	6.68185	6.48089	6.71175	7.75735	7.59222	7.66333	7.70438	7.77886	hsa-miR-492	hsa-miR-744-3p	hsa-miR-188-3p	hsa-miR-1301-3p	hsa-miR-660-3p
ASCRP004742	3.1e-10	1e-09	3.15797	down	hsa_circRNA_104488	hsa_circ_0082356	exonic	chr7	-	129824023	129832663	uc003vpn.2	TMEM209	ATGGACAGCTAAATTTAGAAATTTGGCGAGCTTTAGCCCCTCTCCT	178.2	252.8	6.98268	8.64167	176	179	170	187.5	178.5	284	246	251	237	246	6.96195	6.99343	6.94858	7.02535	6.98406	8.80419	8.61551	8.64058	8.58691	8.56117	hsa-miR-877-3p	hsa-let-7i-5p	hsa-miR-222-5p	hsa-miR-769-5p	hsa-miR-675-5p
ASCRP004762	2e-11	0	9.55132	down	hsa_circRNA_104508	hsa_circ_0082686	exonic	chr7	-	139741443	139746807	uc003vvl.1	PARP12	TGGAAGACAGATAAGTGCCATAGAGTTCATTTCCATTTGCCGTATC	554.4	2208.4	8.60271	11.8584	613	560	516	575	508	2367	2152	2303	1907	2313	8.72951	8.64058	8.51222	8.64833	8.48288	11.9218	11.8248	11.9218	11.7019	11.9218	hsa-miR-770-5p	hsa-miR-345-5p	hsa-miR-488-3p	hsa-miR-595	hsa-miR-450b-5p
ASCRP004774	4.3138e-07	9.46e-07	2.20411	down	hsa_circRNA_104520	hsa_circ_0082892	exonic	chr7	+	150022929	150023099	uc003wgv.3	LRRC61	ATAGCCTAAGATTCATTTGGATTCAAGGTTGGCTCTCAACAGTGCC	53.3	67.1	5.16033	6.30053	50	55	50	55.5	56	68	67	69	67.5	64	5.11971	5.26185	5.13621	5.10721	5.17666	6.32316	6.33795	6.38186	6.43577	6.02389	hsa-miR-1301-3p	hsa-miR-592	hsa-miR-34c-5p	hsa-miR-619-5p	hsa-miR-148b-3p
ASCRP004797	3.3465e-07	7.52e-07	3.67526	down	hsa_circRNA_104543	hsa_circ_0083172	exonic	chr7	+	157151240	157160177	uc003wnl.3	DNAJB6	GACTTCTTTGGACCCATTCCAACAATCTCGTAAAACATGGTGGATT	2358.7	3832.1	10.6762	12.554	2518	2381.5	2202.5	2461.5	2230	2714	4077	4187.5	3934	4248	10.7323	10.7155	10.5927	10.7272	10.6131	12.08	12.6663	12.6941	12.629	12.7007	hsa-miR-196b-3p	hsa-miR-1298-3p	hsa-miR-345-3p	hsa-miR-1-3p	hsa-miR-1224-3p
ASCRP004825	5e-11	0	2.12549	down	hsa_circRNA_104572	hsa_circ_0007618	exonic	chr8	+	25265498	25266456	uc003xej.3	DOCK5	AGCCACCAGGACCCTAACTCAATCTTGGAGCCACTTTTGGAGCGCA	268.1	255.3	7.57708	8.66487	266	260	278.5	263	273	258	253	245.5	260	260	7.5453	7.56524	7.63712	7.54549	7.59222	8.64446	8.67779	8.62833	8.71757	8.65622	hsa-miR-627-3p	hsa-miR-26b-3p	hsa-miR-302a-5p	hsa-miR-514a-5p	hsa-miR-2113
ASCRP004836	1.38919e-05	2.3266e-05	2.5124	down	hsa_circRNA_104583	hsa_circ_0006539	exonic	chr8	+	30332294	30361953	uc003xib.3	RBPMS	AGTTCATTGCCAGAGAGCCATGTCCGGACCCTATTTGTCAGTGGCC	71.9	96.7	5.63072	6.95979	70	67	74	71.5	77	122	92	81	102	86.5	5.66728	5.58702	5.72024	5.48924	5.68982	7.38084	6.92622	6.71416	7.13359	6.64412	hsa-miR-548a-3p	hsa-miR-142-3p	hsa-miR-205-3p	hsa-miR-129-5p	hsa-miR-618
ASCRP004861	1.87125e-06	3.615e-06	2.11022	down	hsa_circRNA_104608	hsa_circ_0084151	exonic	chr8	+	42780699	42805598	uc003xpr.3	HOOK3	GCCATTCAAGAGAGATCCTGCATATTTTGATGAAAATTGGCTAAAC	124.5	131.9	6.45211	7.5295	120.5	120.5	123	136.5	122	142.5	122	127	144.5	123.5	6.41817	6.45069	6.46301	6.50967	6.41901	7.66031	7.4377	7.46694	7.78639	7.29617	hsa-miR-145-3p	hsa-miR-626	hsa-miR-653-5p	hsa-miR-519e-5p	hsa-miR-135a-5p
ASCRP004883	0	0	8.21272	down	hsa_circRNA_104630	hsa_circ_0003183	exonic	chr8	+	61496766	61504528	uc003xud.2	RAB2A	TGTAGAAGAGGCAGGGCAAGAATCCTTTCGTTCCATCACAAGGTCG	183.1	636.8	7.01047	10.0483	198	180	173.5	184	180	674	641	646.5	577.5	645	7.13256	7.00976	6.94449	6.98691	6.97864	10.1046	10.0645	10.0807	9.93777	10.0542	hsa-miR-889-3p	hsa-miR-410-5p	hsa-miR-494-5p	hsa-miR-627-3p	hsa-miR-224-5p
ASCRP004903	8.8e-10	4e-09	2.34568	down	hsa_circRNA_104650	hsa_circ_0006896	exonic	chr8	-	95549330	95550574	uc003ygo.2	KIAA1429	CCTAACTCAAAGAGAGACATCTCCCCATACATTTCAATTAGACTTA	2597.3	2577.1	10.7973	12.0273	2679	2655.5	2371	2783	2498	2558.5	2514	2547	2621	2645	10.8314	10.838	10.6861	10.8811	10.7499	12.0152	11.9938	12.0088	12.0763	12.0422	hsa-miR-601	hsa-miR-653-5p	hsa-miR-630	hsa-miR-335-3p
ASCRP004908	0.000124191	0.000181979	2.19273	down	hsa_circRNA_104655	hsa_circ_0085013	exonic	chr8	+	98827555	98831466	uc003yia.3	LAPTM4B	GACTTTTAAGACATGTGCATTGCCATTGCGATTTCTCTTCTCATGA	107.3	122	6.24969	7.38242	115.5	97	109	104	111	140	142	99.5	125.5	103	6.37275	6.14707	6.30229	6.12451	6.30184	7.67026	7.71609	7.02202	7.51032	6.99343	hsa-miR-562	hsa-miR-155-5p	hsa-miR-640	hsa-miR-489-3p	hsa-let-7c-5p
ASCRP004942	6.23e-09	2.1e-08	2.20789	down	hsa_circRNA_104690	hsa_circ_0008934	exonic	chr8	-	131164981	131193126	uc003ysz.2	ASAP1	CTCACATGCCACATACAAAAATTGAGAAAGAGAAAAGAGAGCACGC	81.9	96.8	5.84093	6.9836	79	76	85	82.5	87	96.5	99	90.5	99	99	5.86217	5.79034	5.91573	5.74601	5.89041	6.97147	7.08235	6.9155	7.02811	6.92057	hsa-miR-627-3p	hsa-miR-526b-5p	hsa-miR-544a	hsa-miR-367-3p	hsa-miR-136-5p
ASCRP004980	2.574e-08	7.4e-08	2.15318	down	hsa_circRNA_104730	hsa_circ_0002874	exonic	chr9	-	4286037	4286523	uc003zid.1	GLIS3	CCTGGGAAAGGCTTATAACCCACACCATGGATAACTTATTGGACTT	45.7	62.2	4.9099	6.01636	44.5	42	43	51	48	64	62	60	61	64	4.97354	4.80573	4.88599	4.9597	4.92451	6.11361	5.98113	5.94295	6.12244	5.92169	hsa-miR-615-5p	hsa-miR-504-5p	hsa-miR-661	hsa-miR-660-3p	hsa-miR-92a-2-5p
ASCRP005021	4.5e-10	2e-09	3.36621	down	hsa_circRNA_104771	hsa_circ_0002702	exonic	chr9	+	35546426	35548532	uc003zww.3	RUSC2	AGAGCTGACGGTGCCAAGCTCTCCTGATGAAATGTGTTCTGCCCCA	668.4	916.5	8.86697	10.6181	649.5	674.5	654.5	710	653.5	863	881	923	929	986.5	8.79756	8.91862	8.83832	8.95032	8.83002	10.4914	10.5748	10.6436	10.6484	10.7323	hsa-miR-1296-3p	hsa-miR-762	hsa-miR-604	hsa-miR-149-5p	hsa-miR-766-3p
ASCRP005043	5e-11	0	4.45665	down	hsa_circRNA_104794	hsa_circ_0087275	exonic	chr9	+	80921229	80923499	uc004ala.3	PSAT1	CATGTTTCAGAAATTCCAGATCCAAGCACCTGGAACCTCAACCCAG	57.2	125	5.28272	7.43868	57	56	52	62	59	123	121	129	127	125	5.34584	5.34938	5.16866	5.29162	5.25809	7.41103	7.41843	7.52567	7.4916	7.34668	hsa-miR-508-5p	hsa-miR-767-5p	hsa-miR-593-5p	hsa-miR-340-3p	hsa-miR-761
ASCRP005070	5.96e-09	2e-08	2.01694	down	hsa_circRNA_104821	hsa_circ_0001875	exonic	chr9	+	96233422	96261168	uc004atx.3	FAM120A	TTTCATCCACCACATTACTTAGGTTGCACAGAGCATTGAGGATCAC	185	170.2	7.02921	8.04138	190	178	191.5	183	182.5	182	162	164	173	170	7.08607	6.99908	7.09454	6.97721	6.98918	8.1376	7.98139	7.99134	8.08889	8.00769	hsa-miR-409-3p	hsa-miR-153-3p	hsa-miR-145-5p	hsa-miR-9-5p	hsa-miR-152-3p
ASCRP005081	2e-11	0	2.43537	down	hsa_circRNA_104833	hsa_circ_0002191	exonic	chr9	+	97535283	97563284	uc004auz.1	C9orf3	GGATGGCCAGGCCATGTGTTTATACTGTGGGATCTCCCATAAACAA	2863.8	2816.4	10.909	12.1931	2935.5	2875	2854.5	2871	2783	2807	2810	2781.5	2850.5	2833	10.926	10.9239	10.8983	10.9239	10.8726	12.1189	12.2206	12.1644	12.2393	12.2223	hsa-miR-298	hsa-miR-423-5p	hsa-miR-377-5p	hsa-miR-1301-3p	hsa-miR-320a
ASCRP005101	6.5e-10	3e-09	2.33857	down	hsa_circRNA_104854	hsa_circ_0087862	exonic	chr9	+	110068659	110081160	uc011lwa.2	RAD23B	TCTTTTAATGCCCAAAGCAGTGTCCACACCAGCACCAGCTACAACT	74.2	92.3	5.69569	6.92131	75	69	68	82	77	89	90	94	91	97.5	5.7936	5.68281	5.64295	5.71613	5.64295	6.89049	6.9155	7.01143	6.9029	6.88623	hsa-miR-325	hsa-miR-593-3p	hsa-miR-512-3p	hsa-miR-653-5p	hsa-miR-766-5p
ASCRP005123	0	0	5.31835	down	hsa_circRNA_104876	hsa_circ_0088062	exonic	chr9	-	114911523	114919893	uc004bfu.3	SUSD1	ATTCATTCCCAACGATGGCACCTTTTGTACAGGTTTAGACGTCTGT	257	577.4	7.50245	9.91343	259	246	263.5	258.5	258	595.5	598.5	572	543	578	7.52018	7.47061	7.53969	7.48799	7.4938	9.95299	9.97279	9.90259	9.85474	9.88405	hsa-miR-149-5p	hsa-miR-203a-5p	hsa-miR-548a-3p	hsa-miR-188-3p	hsa-miR-31-5p
ASCRP005151	6.049e-08	1.61e-07	2.23077	down	hsa_circRNA_104904	hsa_circ_0003250	exonic	chr9	+	125042721	125054119	uc010mvz.2	MRRF	CCATTCCCCACCAAAGGGAAAGGACAGTCCCAAACCAGAGTGAATA	3356.2	2957.4	11.1418	12.2993	3129	3288	3547	3290	3527	2906	2732	3008	3051	3090	11.0172	11.1279	11.2132	11.1353	11.2152	12.2525	12.1275	12.3602	12.3782	12.3782	hsa-miR-887-5p	hsa-miR-891b	hsa-miR-10b-3p	hsa-miR-409-5p	hsa-miR-575
ASCRP005176	0	0	2.21666	down	hsa_circRNA_104929	hsa_circ_0088807	exonic	chr9	+	131271154	131271376	uc004bvi.3	GLE1	TGGAACCAAGGATGTTTTAGAAGAATGTATGTCTCTTCCCAAGCTA	291.8	283	7.69323	8.84162	296	287	286.5	297	292.5	283	284	276	278	294	7.70852	7.70022	7.68172	7.69466	7.68102	8.82716	8.86424	8.83002	8.83532	8.85134	hsa-miR-762	hsa-miR-448	hsa-miR-877-5p	hsa-miR-296-3p	hsa-miR-597-3p
ASCRP005177	0	0	2.21966	down	hsa_circRNA_104930	hsa_circ_0002675	exonic	chr9	+	131271154	131277918	uc004bvi.3	GLE1	GAAAGGAACAGATGTTTTAGAAGAATGTATGTCTCTTCCCAAGCTA	284	276.2	7.6548	8.80514	285	270	287.5	292.5	285	280	273	264	276	288	7.65262	7.61926	7.67432	7.67644	7.65136	8.80838	8.81079	8.75236	8.83137	8.82279	hsa-miR-762	hsa-miR-659-3p	hsa-miR-448	hsa-miR-877-5p	hsa-miR-624-5p
ASCRP005199	0	0	5.8862	down	hsa_circRNA_104952	hsa_circ_0089294	exonic	chr9	-	135517390	135527879	uc004cbq.1	DDX31	TTCACATTCCAGAAGAGGCGTCCTTCTTTGCACGCGCAGTGATGGC	443.4	989.9	8.27444	10.8318	434.5	429	458.5	442	453	1024	979.5	980	984	982	8.2271	8.265	8.32651	8.25806	8.29551	10.9097	10.838	10.8105	10.8771	10.7235	hsa-miR-660-3p	hsa-miR-877-3p	hsa-miR-200b-3p	hsa-miR-145-3p	hsa-miR-96-5p
ASCRP005211	1.192e-07	2.97e-07	2.33994	down	hsa_circRNA_104964	hsa_circ_0006502	exonic	chr9	-	140458885	140459606	uc004cnm.1	WDR85	TAAGATCCTCAACTGCCAAAAGGCAATGGGGGGCGACGATGGCCTT	145	157	6.64191	7.86838	148.5	153	137	148	138.5	144	169	164	152	156	6.70485	6.75112	6.57393	6.61939	6.56023	7.70022	8.00643	8.00348	7.80796	7.8238	hsa-miR-138-5p	hsa-miR-762	hsa-miR-124-5p	hsa-miR-328-5p	hsa-miR-585-5p
ASCRP005263	1.0708e-07	2.69e-07	2.22065	down	hsa_circRNA_105016	hsa_circ_0006830	exonic	chrX	-	100273959	100274392	uc004egs.3	TRMT2B	ATGTCATTGAGCATCACCAACTCTGAATTTCATACTGGTCAAGCAG	58.1	76.6	5.35536	6.50634	57	57.5	58	59	59	72	70	79	76	86	5.41679	5.3878	5.39124	5.26561	5.31537	6.4131	6.33795	6.63181	6.5156	6.63326	hsa-miR-345-3p	hsa-miR-432-3p	hsa-miR-135b-5p	hsa-miR-135a-5p	hsa-miR-424-5p
ASCRP005273	5e-11	0	2.50316	down	hsa_circRNA_105026	hsa_circ_0007733	exonic	chrX	+	117788564	117788924	uc004eqq.2	DOCK11	TTCATCGAAAAAGCAACTGCCTTTCCCGCAGAAGTCAAAGACTTGA	343.4	366.7	7.90948	9.23323	356	348	336	347	330	376	368.5	368	353	368	7.96271	7.94818	7.87939	7.91793	7.83916	9.27489	9.26102	9.2406	9.20241	9.18721	hsa-miR-329-5p	hsa-miR-136-5p	hsa-miR-620	hsa-miR-146a-3p	hsa-miR-342-5p
ASCRP005276	2.1185e-07	4.98e-07	2.62549	down	hsa_circRNA_105029	hsa_circ_0091449	exonic	chrX	-	122799492	122805612	uc011muh.1	THOC2	TATGAAGGAGGAACCAAATGGCGAGACACCATCATCTTTATACAGA	51	76.8	5.10059	6.49318	53	46	50	51	55	81	72.5	76.5	73	81	5.21018	4.90056	5.2372	4.91975	5.23529	6.62963	6.42322	6.46219	6.49934	6.45152	hsa-miR-125a-3p	hsa-miR-374a-3p	hsa-miR-450b-5p	hsa-miR-581	hsa-miR-638
ASCRP005277	1.9475e-07	4.63e-07	2.14707	down	hsa_circRNA_105030	hsa_circ_0091483	exonic	chrX	+	128674720	128722240	uc004euq.3	OCRL	TGAGACAATCCACTGTCGAGGGTATGGAGATGAAGGGTCCTCTCCG	60.5	74	5.41992	6.52229	62	63	57.5	64	56	75	73	77	69	76	5.48602	5.54592	5.43691	5.31537	5.31537	6.47927	6.49934	6.71416	6.43577	6.48291	hsa-miR-145-5p	hsa-miR-660-3p	hsa-miR-876-5p	hsa-miR-205-5p	hsa-miR-23b-3p
ASCRP005278	0	0	7.09661	down	hsa_circRNA_105031	hsa_circ_0091570	exonic	chrX	-	131516205	131526362	uc004ewt.3	MBNL3	AGGCAATCAGGGTTCTTTTCCTATGACTCCATCAATTCCAGCTAAT	467.8	1213.1	8.35087	11.178	485	474	445	476	459	1318.5	1157	1224.5	1109.5	1256	8.38119	8.39293	8.28479	8.37479	8.32066	11.2443	11.1444	11.2031	11.0866	11.2116	hsa-miR-135b-3p	hsa-miR-16-1-3p	hsa-miR-629-3p	hsa-miR-144-3p	hsa-miR-657
ASCRP005283	0	0	2.222	down	hsa_circRNA_105036	hsa_circ_0004369	exonic	chrX	-	149983334	149984551	uc004fek.3	CD99L2	GGAGGAAGAGAGCCATGGGACCACACCACCACCACCACAACCAATA	274.8	271.1	7.60646	8.75832	270	273	278	282.5	270.5	271	264.5	270.5	273	276.5	7.56715	7.63277	7.63476	7.6284	7.56924	8.75077	8.73511	8.77617	8.7788	8.75077	hsa-miR-637	hsa-miR-23b-5p	hsa-miR-330-3p	hsa-miR-194-3p	hsa-miR-203a-5p
ASCRP005284	1e-11	0	2.50517	down	hsa_circRNA_105037	hsa_circ_0091710	exonic	chrX	-	151130894	151131115	uc011myd.2	GABRE	TTGTACACAATTAGGAATACACCATTGACATCATCTTCTCCCAGAC	895.7	917.7	9.29631	10.6212	923	894	852	928.5	881	943	909	906	884	946.5	9.31457	9.31395	9.22754	9.34467	9.28081	10.6537	10.631	10.6021	10.5884	10.631	hsa-miR-197-3p	hsa-miR-149-5p	hsa-miR-888-5p	hsa-miR-145-3p	hsa-miR-92a-1-5p
ASCRP005306	0	0	3.43533	down	hsa_circRNA_400010	hsa_circ_0092293	intronic	chr1	+	46083263	46083463	NM_001195193	NASP	AGTATAGGATGACTCACTGACAAATGGAACCTGTGTGGGCAGTTAA	1127.6	1533.9	9.62185	11.4023	1188.5	1084	1139	1092	1134.5	1572	1531	1525	1494	1547.5	9.66759	9.59319	9.63394	9.57812	9.63639	11.4008	11.4172	11.4008	11.3959	11.3968	hsa-miR-29a-5p	hsa-miR-367-3p	hsa-miR-92a-2-5p	hsa-miR-580-3p	hsa-miR-146b-5p
ASCRP005356	2.2168e-07	5.17e-07	2.88473	down	hsa_circRNA_400062	hsa_circ_0092291	intronic	chr20	-	32677771	32678011	NM_003908	EIF2S2	TTTAAGAAGGTTGGCATGTCTGTCAACATGTTTGAGTGGCTCTCCT	65.5	98.6	5.50232	7.03075	65.5	66	61	66	69	111	97	98	84	103	5.5689	5.52022	5.48602	5.35996	5.57648	7.26602	7.07648	7.07005	6.73089	7.01032	hsa-miR-526a	hsa-miR-518f-5p	hsa-miR-520c-5p	hsa-miR-518d-5p	hsa-miR-522-5p
ASCRP005362	9e-11	1e-09	5.5279	down	hsa_circRNA_400068	hsa_circ_0092314	intronic	chr22	+	20113099	20113439	NM_001278639	RANBP1	TCAGAGGTCTTTCCAGTCCAGATCGTCCATGCTGTTTGGGGGCCAT	1806.6	4681.4	10.3225	12.7892	1811	1747	1827	1795	1853	5671.5	4488	4408.5	4232	4607	10.3065	10.3065	10.3315	10.3173	10.3506	13.0115	12.7483	12.7406	12.6941	12.7516	hsa-miR-1271-5p	hsa-miR-210-5p	hsa-miR-96-5p	hsa-miR-671-5p	hsa-miR-661
