# Supplementary material for: Integrating multiple microarray dataset analysis and machine learning methods to reveal the key genes and regulatory mechanisms underlying human intervertebral disc degeneration
Source: PeerJ. 2020 Oct 13;8:e10120. doi: 10.7717/peerj.10120 (PMC7566771; doi:10.7717/peerj.10120)
Supplement: Supplemental Information 4 [file peerj-08-10120-s004.xlsx]

## Sheet: R vs N
# Condition pairs: R vs N # Fold Change cut-off: 2.0 # Column "ID": array ID of the probes, each miRNA always has its unique probe, but some miRNAs may have two different probes. # Column "Name": the name of each miRNA. # Column "Fold change": the ratio of normalized intensities between two conditions (use normalized data, ratio scale). # Column "P-value": T-test result between samples in differe…
R vs N 2.0 fold up regulated miRNAs
		Fold change	P-value	FDR	ForeGround										ForeGround-BackGround												Normalized												CV-value
ID	Name	R vs N	R vs N	R vs N	N1	N2	N3	N4	N5	R1	R2	R3	R4	R5	N1	N2	N3	N4	N5	R1	R2	R3	R4	R5	Mean of N group	Mean of R group	N1	N2	N3	N4	N5	R1	R2	R3	R4	R5	Mean of N group	Mean of R group	N group	R group
42812	hsa-miR-508-5p	4.06753	0.0517149	0.387107	564	253	198	736	401.5	211	2922	1495	1260.5	1800.5	438	179.5	131.5	612	350	178.5	2781	1435	1127	1630.5	342.2	1430.4	1.36449	0.450439	0.289329	1.70236	0.863132	0.408467	7.88936	3.93151	2.53543	4.22957	0.93395	3.79887	0.640233	0.721219
42696	hsa-miR-943	2.23084	0.192891	0.498197	382	320	427.5	919	819.5	371	519	2436.5	1803.5	980.5	260.5	250.5	363.5	800	770	337	381.5	2371	1669.5	806.5	488.9	1113.1	0.811526	0.628607	0.79978	2.22531	1.89889	0.771167	1.08227	6.49589	3.75591	2.09209	1.27282	2.83946	0.576102	0.828435
148635	hsa-miR-933	18.3822	0.334924	0.616911	122	70.5	66	120.5	54.5	31.5	287.5	125	148.5	191	-1.5	0	3.5	-6.5	4	-2.5	151.5	52	12.5	17.5	-0.1	46.2	N/A	N/A	0.00770077	N/A	0.00986436	N/A	0.429787	0.142466	0.0281215	0.0453956	0.00878257	0.161443	0.174197	1.15113
168640	hsa-miR-4475	2.30588	0.259893	0.567269	115	95	85	118	59.5	47	104	115.5	107.5	119	2.5	23	22	-11.5	9	13.5	-30	46	-20.5	-56	9	-9.4	0.00778816	0.0577164	0.0484048	N/A	0.0221948	0.0308924	N/A	0.126027	N/A	N/A	0.0340261	0.0784599	0.677949	0.857388
169221	hsa-miR-4748	3.03777	0.0354732	0.387107	229	116.5	155	162	90	85	448.5	317	299.5	396.5	108	48	92	39	40	50.5	311.5	252	163.5	221.5	65.4	199.8	0.336449	0.120452	0.20242	0.108484	0.0986436	0.115561	0.883688	0.690411	0.367829	0.574578	0.17329	0.526413	0.577307	0.562573
17470	kshv-miR-K12-2-5p	6.17141	0.0104533	0.293925	184	102	93.5	208	75	63.5	486	329	470.5	601	62	29.5	27.5	73	22.5	29	340.5	264.5	332.5	429	42.9	279.1	0.193146	0.0740276	0.0605061	0.20306	0.0554871	0.0663616	0.965957	0.724658	0.748031	1.11284	0.117245	0.72357	0.632914	0.554025
147919	kshv-miR-K12-12-3p	3.32233	0.00882634	0.293925	215.5	118	142.5	187	103.5	141.5	461	325	325.5	380	81	46.5	77.5	60.5	50.5	107	312.5	250.5	189.5	201	63.2	212.1	0.252336	0.116688	0.170517	0.168289	0.124538	0.244851	0.886525	0.686301	0.426322	0.521401	0.166474	0.55308	0.323894	0.443812
147846	hsa-miR-4313	2.22244	0.0830965	0.397095	137.5	86.5	98.5	158	74.5	55.5	183	157.5	188	214.5	9	15.5	33.5	29	23.5	21.5	42	89.5	54	33	22.1	48	0.0280374	0.0388959	0.0737074	0.0806676	0.0579531	0.0491991	0.119149	0.245205	0.121485	0.0856031	0.0558523	0.124128	0.400375	0.594605
168673	hsa-miR-4656	3.34644	0.00268402	0.227991	145	91	81.5	147.5	78	72.5	217.5	106	223	231.5	9	17	15.5	16.5	25	38.5	72	39	82.5	48.5	16.6	56.1	0.0280374	0.04266	0.0341034	0.0458971	0.0616523	0.0881007	0.204255	0.106849	0.185602	0.125811	0.04247	0.142124	0.302005	0.354951
168933	hsa-miR-5581-3p	2.03275	0.381513	0.646213	190.5	253	242.5	175	221.5	177	120	613.5	162.5	154	48	179.5	177.5	43	170	143	-20.5	542.5	23	-37	123.6	130.2	0.149533	0.450439	0.390539	0.119611	0.419236	0.327231	N/A	1.4863	0.0517435	N/A	0.305871	0.621759	0.517071	1.2244
168697	hsa-miR-3189-5p	2.20778	0.218437	0.523783	128	80	87	150.5	72.5	44.5	166	138.5	166.5	167	6	8	21	23	19.5	8	22.5	72	30.5	-13	15.5	24	0.0186916	0.0200753	0.0462046	0.0639777	0.0480888	0.0183066	0.0638298	0.19726	0.0686164	N/A	0.0394076	0.0870033	0.495989	0.884126
42613	ebv-miR-BART19-5p	2.11898	0.0777567	0.387107	137	85	92.5	166	78.5	45	198.5	138.5	191.5	215	9	14.5	29.5	29	27	12.5	50	74	56	33.5	21.8	45.2	0.0280374	0.0363864	0.0649065	0.0806676	0.0665845	0.0286041	0.141844	0.20274	0.125984	0.0869001	0.0553165	0.117214	0.400588	0.552383
145905	hsa-miR-518a-5p/hsa-miR-527	5.94448	0.0901215	0.398913	137	79.5	72	137	60	37.5	302.5	113.5	208.5	239	17.5	11.5	8	7	8.5	4.5	155	44.5	71	42	10.5	63.4	0.0545171	0.0288582	0.0176018	0.0194715	0.0209618	0.0102975	0.439716	0.121918	0.15973	0.108949	0.0282821	0.168122	0.540265	0.960839
147776	hsa-miR-4317	4.97925	0.038509	0.387107	151	84	73.5	148.5	59	57	238.5	222.5	202.5	241	24	14	8.5	18	7	24.5	93.5	147	60.5	44.5	14.3	74	0.0747664	0.0351317	0.0187019	0.0500695	0.0172626	0.0560641	0.265248	0.40274	0.136108	0.115435	0.0391864	0.195119	0.612069	0.711965
147836	hsv2-miR-H7-5p	2.27592	0.305771	0.595738	120.5	76.5	75.5	115.5	63	44.5	136	94.5	112	145	-9	6.5	11.5	-12.5	12	9.5	-9	31.5	-27	-39	1.7	-6.8	N/A	0.0163112	0.0253025	N/A	0.0295931	0.0217391	N/A	0.0863014	N/A	N/A	0.0237356	0.0540203	0.285571	0.845098
168708	hsa-miR-296-5p	2.41789	0.0499908	0.387107	149	87.5	89	185	80.5	46.5	246.5	139	244.5	251	16	18	28	56	30.5	13	102	69	102.5	76.5	29.7	72.6	0.0498442	0.0451694	0.0616062	0.155772	0.0752158	0.0297483	0.289362	0.189041	0.230596	0.198444	0.0775215	0.187438	0.583858	0.51478
169074	hsa-miR-3972	2.07502	0.141891	0.444894	146	86.5	107	168	85.5	48.5	202.5	187	204	228	18	15	43.5	38.5	34.5	16.5	58	121.5	64.5	43	29.9	60.7	0.0560748	0.0376412	0.0957096	0.107093	0.0850801	0.0377574	0.164539	0.332877	0.145107	0.111543	0.0763198	0.158365	0.376668	0.687435
169265	hsa-miR-4733-3p	6.36538	0.325112	0.612495	111	74.5	76.5	121	59.5	35	128.5	149	133.5	154.5	-23	2.5	12	-10	8	2	-22.5	79.5	-8	-35	-2.1	3.2	N/A	0.00627353	0.0264026	N/A	0.0197287	0.00457666	N/A	0.217808	N/A	N/A	0.0174683	0.111192	0.586959	1.356
169308	hsa-miR-4503	3.94631	0.331217	0.615644	121	76	65.5	109.5	77	31.5	148	169	191	192	-9	5.5	0.5	-19.5	28.5	-1.5	3	104	59	8.5	1.2	34.6	N/A	0.0138018	0.00110011	N/A	0.0702836	N/A	0.00851064	0.284932	0.132733	0.0220493	0.0283952	0.112056	1.29699	1.1421
42530	hsa-let-7a-2-3p	2.17204	0.432542	0.679624	132.5	82.5	72.5	123.5	58.5	35.5	134	127.5	137.5	151	14	12	10	7	8.5	1.5	-3.5	59	5.5	-17.5	10.3	9	0.0436137	0.0301129	0.0220022	0.0194715	0.0209618	0.00343249	N/A	0.161644	0.0123735	N/A	0.0272324	0.0591499	0.368836	1.50253
145962	hsa-miR-639	2.76162	0.0643534	0.387107	168	103.5	74.5	173.5	76.5	48	277	237	232.5	247	48.5	38.5	14.5	48.5	28	14.5	132.5	176	100	84.5	35.6	101.5	0.15109	0.0966123	0.0319032	0.13491	0.0690506	0.0331808	0.375887	0.482192	0.224972	0.219196	0.0967132	0.267085	0.500747	0.640033
145705	hsa-miR-431-5p	6.77137	0.0197956	0.343107	193	84.5	79	183	72	43	566.5	454	407.5	425	68.5	16	17.5	67.5	22.5	9	432	389.5	274.5	267.5	38.4	274.5	0.213396	0.0401506	0.0385039	0.187761	0.0554871	0.020595	1.22553	1.06712	0.617548	0.693904	0.10706	0.72494	0.804274	0.645638
147671	hsa-miR-4323	2.16398	0.0781025	0.387107	139	82	96	167.5	79.5	53	196.5	156.5	209	218	14	11	33	41.5	28	18	52.5	91	75.5	39	25.5	55.2	0.0436137	0.0276035	0.0726073	0.115438	0.0690506	0.0411899	0.148936	0.249315	0.169854	0.101167	0.0656626	0.142092	0.509214	0.547068
168964	hsa-miR-4450	15.1962	0.124931	0.43354	131	71	79.5	123.5	59	49.5	551.5	272.5	220	249	12.5	5	18.5	-0.5	9	14.5	415	207.5	88	75.5	8.9	160.1	0.0389408	0.0125471	0.0407041	N/A	0.0221948	0.0331808	1.1773	0.568493	0.197975	0.19585	0.0285967	0.434561	0.474414	1.05683
169319	hsa-miR-3136-3p	2.35542	0.463443	0.697137	107	73.5	74	118	57	43	141.5	92	125	139.5	-21.5	2	10.5	-2.5	7	6.5	2.5	31	-9.5	-37.5	-0.9	-1.4	N/A	0.00501882	0.0231023	N/A	0.0172626	0.0148741	0.0070922	0.0849315	N/A	N/A	0.0151279	0.0356326	0.610051	1.20314
42700	hsa-miR-631	3.13013	0.0253956	0.346056	207.5	109.5	106	240	107	109.5	471.5	302	306	408.5	80.5	37.5	37.5	109	54.5	73	325.5	236.5	172.5	224	63.8	206.3	0.250779	0.0941029	0.0825083	0.303199	0.134402	0.167048	0.923404	0.647945	0.388076	0.581064	0.172998	0.541508	0.570071	0.524361
145643	hsa-miR-382-5p	8.08319	0.0808067	0.39284	126	75	78	129.5	56	33	174.5	73.5	142	158	-3	4	1.5	1.5	3.5	-4.5	30	7.5	0	-22	1.5	2.2	N/A	0.0100376	0.00330033	0.00417246	0.00863132	N/A	0.0851064	0.0205479	N/A	N/A	0.00653544	0.0528272	0.505231	0.864133
147817	hsa-miR-3196	3.34428	0.0159264	0.343107	240.5	138.5	142	168.5	192.5	209	338.5	313.5	683	416	97.5	64.5	33.5	43.5	139.5	174	192	244.5	545.5	200	75.7	271.2	0.303738	0.161857	0.0737074	0.121001	0.34402	0.398169	0.544681	0.669863	1.22722	0.518807	0.200865	0.671748	0.584547	0.484062
168890	hsa-miR-1306-5p	2.37621	0.133705	0.441621	133	84.5	100	155	72	55	180.5	132.5	176	189.5	9.5	11	6	22	17.5	20	35	66	30.5	8	13.2	31.9	0.029595	0.0276035	0.0132013	0.0611961	0.0431566	0.0457666	0.0992908	0.180822	0.0686164	0.0207523	0.0349505	0.0830496	0.518155	0.744755
169120	hsa-miR-4787-3p	2.18546	0.0451283	0.387107	156	97	127.5	170	94	60.5	238	183	214	315	27	26	36	43.5	42	26	89	118.5	76.5	70	34.9	76	0.0841121	0.0652447	0.0792079	0.121001	0.103576	0.0594966	0.252482	0.324658	0.172103	0.181582	0.0906284	0.198064	0.240948	0.49939
147884	hsv2-miR-H25	2.34359	0.135294	0.442917	972.5	930	963	1668	1800.5	1532	1241.5	1736.5	7274.5	3654.5	855.5	862	900	1547.5	1752	1500	1095	1670	7134.5	3471.5	1183.4	2974.2	2.66511	2.16311	1.9802	4.30459	4.32059	3.43249	3.10638	4.57534	16.0506	9.00519	3.08672	7.23401	0.371536	0.75534
168575	hsa-miR-4763-5p	2.23456	0.488175	0.712103	135.5	75	70.5	130.5	55	38.5	149.5	113.5	145	196	9	7	7.5	-3	5	3.5	3	49	-0.5	6	5.1	12.2	0.0280374	0.0175659	0.0165017	N/A	0.0123305	0.00800915	0.00851064	0.134247	N/A	0.0155642	0.0186088	0.0415826	0.358937	1.48793
168642	hsa-miR-642b-3p	2.50305	0.0210814	0.343107	186.5	115.5	226.5	162	110	199	414.5	178	315	379.5	60	43.5	162.5	31	59	165	267	117.5	176	140	71.2	173.1	0.186916	0.109159	0.357536	0.0862309	0.145499	0.377574	0.757447	0.321918	0.395951	0.363165	0.177068	0.443211	0.609078	0.40109
11121	hsa-miR-489-3p	3.37146	0.0605307	0.387107	142	76.5	69	121	83.5	51	168	115	242.5	211.5	17.5	8.5	6	1	34.5	16	23	51	107	44	13.5	48.2	0.0545171	0.02133	0.0132013	0.00278164	0.0850801	0.0366133	0.0652482	0.139726	0.24072	0.114137	0.035382	0.119289	0.957221	0.66201
146136	hsa-miR-518d-5p/hsa-miR-520c-5p/hsa-miR-526a	2.98502	0.231789	0.532309	126	75.5	70	116.5	61.5	33	182	75	141.5	154	3.5	6	9	-7	12	-1.5	42.5	11	8	-17.5	4.7	8.5	0.0109034	0.0150565	0.019802	N/A	0.0295931	N/A	0.120567	0.030137	0.0179978	N/A	0.0188387	0.056234	0.426707	0.99662
147979	hsa-miR-3150a-3p	22.8388	0.00344152	0.227991	142.5	79.5	65.5	128	55	33.5	479	241.5	448	274	24	12.5	2	4	4.5	-1	340.5	176.5	318	100.5	9.4	186.9	0.0747664	0.0313676	0.00440044	0.0111266	0.0110974	N/A	0.965957	0.483562	0.715411	0.2607	0.0265517	0.606408	1.08427	0.499968
148351	hsa-miR-3945	3.47902	0.0126499	0.315686	245	120.5	116	158.5	82	131.5	434.5	320	307	448	125	52	55.5	36	33	96	296	258.5	176.5	270	60.3	219.4	0.389408	0.130489	0.122112	0.100139	0.081381	0.21968	0.839716	0.708219	0.397075	0.700389	0.164706	0.573016	0.771501	0.446154
168631	hsa-miR-4723-5p	5.07426	0.110981	0.423916	129	83.5	84.5	113	61.5	56	276	174	175	200.5	8.5	14	21.5	-12.5	13	19.5	135.5	111.5	41	26	8.9	66.7	0.0264798	0.0351317	0.0473047	N/A	0.0320592	0.0446224	0.384397	0.305479	0.0922385	0.0674449	0.0352439	0.178836	0.249747	0.867229
168564	hsa-miR-548at-5p	6.27914	0.0430046	0.387107	243.5	153	104	225	191.5	271	346.5	897	1752.5	680	124.5	84.5	40.5	106.5	142.5	236	208.5	831.5	1622.5	514	99.7	682.5	0.38785	0.212045	0.0891089	0.296245	0.351418	0.540046	0.591489	2.27808	3.65017	1.33333	0.267333	1.67862	0.447516	0.779229
146103	hsa-miR-1913	2.0805	0.0692335	0.387107	175	111.5	108	187	91	53	301.5	173	258.5	275.5	47.5	42	43	58.5	37	19	146.5	107.5	118.5	89.5	45.6	96.2	0.147975	0.105395	0.0946095	0.162726	0.0912454	0.0434783	0.415603	0.294521	0.266592	0.232166	0.12039	0.250472	0.272093	0.538057
145724	hsa-miR-887-3p	14.493	0.0203965	0.343107	128.5	72	64	132.5	53	36	196	152	166.5	188	6.5	1.5	1.5	5	1	-0.5	54.5	87.5	32	15.5	3.1	37.8	0.0202492	0.00376412	0.00330033	0.0139082	0.00246609	N/A	0.15461	0.239726	0.071991	0.0402075	0.00873759	0.126634	0.909994	0.706721
147280	hsa-miR-1185-1-3p	2.51289	0.262499	0.567988	119	78	103	124.5	62.5	70.5	221	76	164	211.5	-8	6.5	33.5	-3	8.5	35.5	77	12	26.5	28	7.5	35.8	N/A	0.0163112	0.0737074	N/A	0.0209618	0.0812357	0.21844	0.0328767	0.0596175	0.0726329	0.0369934	0.0929605	0.861778	0.779762
42774	kshv-miR-K12-9-5p	2.63038	0.224952	0.525247	125.5	76	78	133.5	69	39.5	170	119	176	189	-1	5	12.5	6.5	16	5	23.5	54.5	37.5	3.5	7.8	24.8	N/A	0.0125471	0.0275028	0.0180807	0.0394575	0.0114416	0.0666667	0.149315	0.0843645	0.00907912	0.024397	0.0641734	0.483122	0.904574
168646	hsa-miR-4731-3p	3.22529	0.0430311	0.387107	130	75.5	96	148	82.5	54.5	195.5	152.5	190.5	214	3.5	1.5	31	18	27.5	17	55	88.5	56.5	32	16.3	49.8	0.0109034	0.00376412	0.0682068	0.0500695	0.0678175	0.0389016	0.156028	0.242466	0.127109	0.0830091	0.0401523	0.129503	0.770691	0.596137
168898	hsa-miR-5008-3p	3.88643	0.00768715	0.293925	195	145.5	141.5	294.5	90	147	458.5	536.5	542	581	70.5	75	73	166.5	38	108.5	308.5	472	408	400.5	84.6	339.5	0.219626	0.188206	0.160616	0.463143	0.0937115	0.248284	0.875177	1.29315	0.917885	1.03891	0.225061	0.874682	0.626312	0.441431
169355	hsa-miR-2355-5p	5.17519	0.0920391	0.399073	108.5	75	79	136.5	63	41.5	170.5	122.5	175	166.5	-23	3	8.5	7	6.5	5	20.5	60	38	-13	0.4	22.1	N/A	0.00752823	0.0187019	0.0194715	0.0160296	0.0114416	0.058156	0.164384	0.0854893	N/A	0.0154328	0.0798676	0.354585	0.802631
169096	hsa-miR-4804-3p	10.1736	0.410941	0.667033	110	69	69	114.5	53	40	126	105.5	127.5	141.5	-19.5	-2.5	4.5	-15	1	3.5	-28.5	43	-9.5	-41.5	-6.3	-6.6	N/A	N/A	0.00990099	N/A	0.00246609	0.00800915	N/A	0.117808	N/A	N/A	0.00618354	0.0629087	0.850203	1.23416
169020	hsa-miR-4506	7.11648	0.297039	0.592071	124	84.5	79	103.5	65.5	54.5	341	95.5	132.5	176.5	-4.5	10.5	14.5	-19	15	18	193.5	32	-2	-2.5	3.3	47.8	N/A	0.0263488	0.0319032	N/A	0.0369914	0.0411899	0.548936	0.0876712	N/A	N/A	0.0317478	0.225932	0.167665	1.24238
169399	hsa-miR-4750-5p	2.21689	0.125854	0.43354	6812	6523.5	4037	8606.5	8252	9088.5	7114.5	9024	37943	18852.5	6692	6451.5	3972	8473.5	8191	9051.5	6968	8960	37802.5	18674	6756	16291.2	20.8474	16.1895	8.73927	23.5702	20.1998	20.7128	19.7674	24.5479	85.045	48.441	17.9092	39.7028	0.321939	0.703436
146163	hsa-miR-224-3p	2.82338	0.218748	0.523783	112	77.5	78.5	126.5	57.5	50	155.5	111	136.5	151.5	-20	9	19	4.5	7	15.5	9.5	50	-5	-30	3.9	8	N/A	0.0225847	0.0418042	0.0125174	0.0172626	0.0354691	0.0269504	0.136986	N/A	N/A	0.0235422	0.0664686	0.545844	0.921014
148214	hsa-miR-3675-3p	2.30752	0.0581208	0.387107	243.5	159	189.5	329.5	128	87.5	386.5	339.5	623	605	110.5	88.5	125	204.5	77.5	51	229.5	280.5	480.5	415.5	121.2	291.4	0.344237	0.222083	0.275028	0.568846	0.191122	0.116705	0.651064	0.768493	1.08099	1.07782	0.320263	0.739015	0.470263	0.535997
168923	hsa-miR-4688	3.15879	0.0601711	0.387107	119.5	70.5	72	108.5	59.5	59	149.5	92	163	193	-5	0.5	13	-13	9	24	-6	32	18.5	13.5	0.9	16.4	N/A	0.00125471	0.0286029	N/A	0.0221948	0.0549199	N/A	0.0876712	0.0416198	0.0350195	0.0173508	0.0548076	0.824349	0.427317
168793	hsa-miR-4483	5.55764	0.226986	0.527711	141.5	76	69	128	52.5	48	297	114	149	181	17.5	8.5	8	6	3	14.5	155.5	54	8	5	8.6	47.4	0.0545171	0.02133	0.0176018	0.0166898	0.00739827	0.0331808	0.441135	0.147945	0.0179978	0.0129702	0.0235074	0.130646	0.769019	1.39436
147682	hsv1-miR-H6-5p	2.28181	0.0154956	0.343107	236.5	197	153.5	244.5	148	173	354	388.5	580.5	390	117.5	132	93.5	124.5	100	140	219.5	324.5	447.5	221.5	113.5	270.6	0.366044	0.331242	0.205721	0.346314	0.246609	0.320366	0.622695	0.889041	1.00675	0.574578	0.299186	0.682686	0.231681	0.39723
169245	hsa-miR-2467-3p	8.0769	0.109811	0.4231	115	74	66.5	102.5	55.5	34	163.5	136.5	185.5	173	-0.5	5.5	4.5	-16.5	5.5	-0.5	22	74	49	10	-0.3	30.9	N/A	0.0138018	0.00990099	N/A	0.0135635	N/A	0.0624113	0.20274	0.110236	0.0259403	0.0124221	0.100332	0.176023	0.762486
17953	hsa-miR-183-3p	5.21478	0.0208196	0.343107	1044.5	479	580.5	1204	507	485	6369	3162.5	4686.5	4166	923.5	406.5	519.5	1076	455	448	6221.5	3098	4551	3986.5	676.1	3661	2.87695	1.02008	1.14301	2.99305	1.12207	1.02517	17.6496	8.48767	10.2385	10.3411	1.83103	9.54841	0.55143	0.620705
42501	hcmv-miR-US33-5p	5.25092	0.0112108	0.293925	184	98.5	148.5	231.5	85	133	619	500.5	393.5	518	60.5	28	83.5	102.5	30	96	471.5	436	254.5	341	60.9	319.8	0.188474	0.0702635	0.183718	0.285118	0.0739827	0.21968	1.33759	1.19452	0.572553	0.884565	0.160311	0.841782	0.562092	0.541653
42533	hiv1-miR-H1	2.14555	0.0405828	0.387107	149	96.5	86	134.5	78.5	61.5	196	129.5	197	210	25.5	23	22.5	8	25.5	23	50	66.5	59.5	28	20.9	45.4	0.0794393	0.0577164	0.049505	0.0222531	0.0628853	0.0526316	0.141844	0.182192	0.133858	0.0726329	0.0543598	0.116632	0.38668	0.454956
56873	hsa-miR-3124-5p	2.16304	0.266021	0.569167	230.5	130.5	95.5	161.5	297	525.5	208.5	80.5	582	313	106	57.5	32	31.5	243.5	492	65	19	437	124	94.1	227.4	0.330218	0.144291	0.070407	0.0876217	0.600493	1.12586	0.184397	0.0520548	0.983127	0.32166	0.246606	0.533419	0.904506	0.914379
148650	hsa-miR-516a-5p	9.40543	0.00809902	0.293925	131.5	81.5	69	117.5	64.5	35	212.5	194.5	276	219	9.5	12	6.5	-7.5	12	-2	73.5	132	133	40.5	6.5	75.4	0.029595	0.0301129	0.0143014	N/A	0.0295931	N/A	0.208511	0.361644	0.299213	0.105058	0.0259006	0.243606	0.298706	0.458658
148261	hsa-miR-208a-5p	2.59351	0.0399871	0.387107	199	138	158.5	325	120.5	102.5	377.5	346.5	464.5	604.5	75	65.5	93	200.5	62	66.5	224	284	328.5	424.5	99.2	265.5	0.233645	0.164366	0.20462	0.557719	0.152898	0.152174	0.635461	0.778082	0.739033	1.10117	0.26265	0.681183	0.639872	0.503786
169220	hsa-miR-4697-3p	2.50514	0.0989752	0.405654	123.5	81	85	145.5	66.5	44	189.5	117.5	197	184.5	0	8.5	22	20	13.5	6	38	53.5	57.5	0	12.8	31	N/A	0.02133	0.0484048	0.0556328	0.0332922	0.01373	0.107801	0.146575	0.129359	N/A	0.039665	0.0993664	0.38734	0.596315
169306	hsa-miR-4758-5p	5.52823	0.0672924	0.387107	157.5	99.5	89.5	136	63	77.5	440.5	199.5	231.5	249.5	36	31	25.5	15	8.5	41.5	294	137	97	71	23.2	128.1	0.11215	0.0777917	0.0561056	0.0417246	0.0209618	0.0949657	0.834043	0.375342	0.218223	0.184176	0.0617467	0.34135	0.566485	0.859699
145971	hsa-miR-611	2.0492	0.170612	0.481422	131.5	87.5	98.5	152.5	81.5	54.5	198.5	158.5	176.5	208	6.5	16.5	35.5	32	31.5	18	48.5	100.5	45	28	24.4	48	0.0202492	0.0414053	0.0781078	0.0890125	0.0776819	0.0411899	0.137589	0.275342	0.101237	0.0726329	0.0612913	0.125598	0.475662	0.724167
169360	hsa-miR-4445-5p	4.08351	0.31335	0.601526	123	78.5	85	125.5	68	40	156.5	192	136.5	153	-2.5	10.5	22.5	4.5	19.5	6	15	132	-4	-29	10.9	24	N/A	0.0263488	0.049505	0.0125174	0.0480888	0.01373	0.0425532	0.361644	N/A	N/A	0.034115	0.139309	0.524057	1.38603
42898	hsa-miR-124-5p	2.28404	0.0664838	0.387107	301.5	280	183	290.5	209.5	266.5	344	330.5	987.5	669	176	212.5	120.5	169.5	160.5	233	207	268	852	495.5	167.8	411.1	0.548287	0.53325	0.265127	0.471488	0.395808	0.533181	0.587234	0.734247	1.91676	1.28534	0.442792	1.01135	0.262178	0.580804
148482	hsa-miR-874-5p	2.09067	0.137003	0.442917	149	80.5	86.5	157	64.5	45	234.5	101.5	188.5	224	32	13	24.5	35.5	16.5	9.5	96.5	40	58	56	24.3	52	0.0996885	0.0326223	0.0539054	0.0987483	0.0406905	0.0217391	0.273759	0.109589	0.130484	0.145266	0.065131	0.136167	0.491827	0.665493
168850	hsa-miR-3191-5p	6.61294	0.0741794	0.387107	151	77.5	69.5	149.5	60.5	37.5	337.5	349	197	266.5	37	12.5	8.5	26	11	4.5	201.5	288.5	68	87	19	129.9	0.115265	0.0313676	0.0187019	0.0723227	0.027127	0.0102975	0.571631	0.790411	0.152981	0.225681	0.0529568	0.3502	0.764949	0.917271
168658	hsa-miR-5196-5p	2.09252	0.0660488	0.387107	244	135.5	139	187.5	124.5	84	394	206.5	344	402.5	129.5	69.5	78.5	65	76.5	50.5	262	145.5	213	234	83.8	181	0.403427	0.174404	0.172717	0.180807	0.188656	0.115561	0.743262	0.39863	0.47919	0.607004	0.224002	0.468729	0.448643	0.505131
168653	hsa-miR-3158-5p	2.18534	0.0273068	0.348471	819	583	2267	1245	1480	1416	3814.5	2084	3174.5	2808.5	705.5	515.5	2206	1130.5	1431	1382	3672.5	2023.5	3044.5	2639.5	1197.7	2552.4	2.19782	1.2936	4.85369	3.14465	3.52898	3.16247	10.4184	5.54384	6.84927	6.84695	3.00375	6.56419	0.449504	0.400381
168915	hsa-miR-4780	2.02232	0.263004	0.567988	126.5	91.5	90	143.5	81.5	52.5	188.5	171.5	179.5	185	13	23.5	28	19.5	33.5	17.5	42.5	112	48.5	10	23.5	46.1	0.0404984	0.0589711	0.0616062	0.054242	0.0826141	0.0400458	0.120567	0.306849	0.109111	0.0259403	0.0595864	0.120503	0.255572	0.930311
169123	hsa-miR-3184-3p	2.37683	0.0744493	0.387107	126	83.5	88.5	141.5	60.5	55.5	179	122.5	173	191.5	4.5	16	27	23	9.5	21	49	59	43.5	12	16	36.9	0.0140187	0.0401506	0.0594059	0.0639777	0.0234279	0.0480549	0.139007	0.161644	0.0978628	0.0311284	0.0401962	0.0955394	0.542348	0.58904
169116	hsa-miR-4788	10.0317	0.237463	0.539911	104	73	68.5	117	67	35	319.5	232.5	132.5	159	-14	5	7.5	-5	18	0.5	178.5	170	4	-14	2.3	67.8	N/A	0.0125471	0.0165017	N/A	0.0443896	0.00114416	0.506383	0.465753	0.00899888	N/A	0.0244794	0.24557	0.708992	1.13294
168717	hsa-miR-5193	2.21431	0.431391	0.679624	118	85.5	84	111.5	62.5	40	172	134.5	161	148.5	-6.5	14	21.5	-8	11	4.5	24	75.5	17	-26.5	6.4	18.9	N/A	0.0351317	0.0473047	N/A	0.027127	0.0102975	0.0680851	0.206849	0.0382452	N/A	0.0365212	0.0808693	0.278205	1.07876
168980	hsa-miR-4324	2.41327	0.13987	0.444894	147.5	107.5	92	131	93	65	229.5	204	190	206	23.5	39	29.5	7	42	27.5	80	140	53.5	28	28.2	65.8	0.0732087	0.097867	0.0649065	0.0194715	0.103576	0.0629291	0.22695	0.383562	0.12036	0.0726329	0.0718059	0.173287	0.46591	0.775341
42603	hsa-miR-424-3p	3.00046	0.0670103	0.387107	145	83.5	68	141	54	45	215.5	117.5	221	196	25	15.5	8	20.5	4	11	60.5	59	89.5	17	14.6	47.4	0.0778816	0.0388959	0.0176018	0.0570236	0.00986436	0.0251716	0.171631	0.161644	0.20135	0.0440986	0.0402534	0.120779	0.695543	0.664539
146160	hsa-miR-133b	2.04013	0.0998143	0.40649	138	86.5	101	165	78	48.5	217.5	157.5	203	224	13	20.5	41	45	30.5	11	69.5	98	70.5	50.5	30	59.9	0.0404984	0.0514429	0.090209	0.125174	0.0752158	0.0251716	0.197163	0.268493	0.158605	0.130999	0.076508	0.156086	0.437555	0.573901
147824	hsv2-miR-H9-5p	2.21241	0.16421	0.475279	138.5	112.5	84	150.5	78.5	70.5	206.5	197	168	217.5	15.5	44.5	22	30	30	35.5	54.5	139	32	46.5	28.4	61.5	0.0482866	0.111669	0.0484048	0.0834492	0.0739827	0.0812357	0.15461	0.380822	0.071991	0.120623	0.0731584	0.161856	0.362999	0.783175
148577	hsa-miR-3943	2.12953	0.0570457	0.387107	150.5	89	119	178	81	54.5	253.5	164.5	229	247	27.5	21	55.5	53.5	30.5	19	105.5	105.5	96.5	70.5	37.6	79.4	0.0856698	0.0526976	0.122112	0.148818	0.0752158	0.0434783	0.299291	0.289041	0.217098	0.182879	0.0969026	0.206357	0.395704	0.500505
168904	hsa-miR-4473	2.48988	0.409594	0.667033	200.5	158.5	149	253	74.5	102	198.5	797	237.5	239.5	78	89.5	89.5	130.5	25.5	65.5	50.5	738.5	97	69.5	82.6	204.2	0.242991	0.224592	0.19692	0.363004	0.0628853	0.149886	0.143262	2.02329	0.218223	0.180285	0.218078	0.542989	0.492804	1.52497
168857	hsa-miR-2392	2.45549	0.114694	0.42542	130	85.5	90	125.5	64	62	202	81	144.5	227	5.5	16	28.5	4	14.5	27.5	54	21	4	49	13.7	31.1	0.017134	0.0401506	0.0627063	0.0111266	0.0357583	0.0629291	0.153191	0.0575342	0.00899888	0.127108	0.0333751	0.0819523	0.612341	0.706106
169384	hsa-miR-1295b-5p	2.49083	0.38406	0.646308	110.5	80.5	103.5	130	68.5	38	136	135	137	151.5	-16.5	11	41	4.5	18	3.5	-14	76.5	-2.5	-32	11.6	6.3	N/A	0.0276035	0.090209	0.0125174	0.0443896	0.00800915	N/A	0.209589	N/A	N/A	0.0436799	0.108799	0.770156	1.31011
42951	ebv-miR-BHRF1-2-3p	2.24534	0.115966	0.42542	1355	1247	1074.5	1986	2407.5	1242	1647.5	3084.5	8194.5	4635	1237.5	1179.5	1012.5	1869.5	2358	1208.5	1510.5	3021	8060	4463	1531.4	3652.6	3.85514	2.95985	2.22772	5.20028	5.81504	2.76545	4.28511	8.27671	18.1327	11.5772	4.01161	9.00743	0.373463	0.683629
42694	hsa-miR-485-3p	2.14249	0.529097	0.738107	130.5	134.5	99	156	72	64.5	151	372	160	173.5	22.5	66.5	37.5	34.5	23.5	30.5	8	312	24	5	36.9	75.9	0.0700935	0.166876	0.0825083	0.0959666	0.0579531	0.0697941	0.022695	0.854795	0.0539933	0.0129702	0.0946795	0.202849	0.451682	1.80022
146185	bkv-miR-B1-5p	12.2299	0.018847	0.343107	155	89	84	179.5	75.5	57.5	786.5	334.5	968.5	558	41.5	17.5	23	58.5	26	24.5	648	274.5	833	382	33.3	432.4	0.129283	0.0439147	0.0506051	0.162726	0.0641184	0.0560641	1.8383	0.752055	1.87402	0.990921	0.0901295	1.10227	0.586519	0.697869
168834	hsa-miR-5571-5p	2.07349	0.396876	0.657115	136	102.5	82.5	157	81	57	171.5	238	157	184.5	21.5	31	21.5	31	31.5	23.5	37	177	27	13	27.3	55.5	0.0669782	0.0777917	0.0473047	0.0862309	0.0776819	0.0537757	0.104965	0.484932	0.0607424	0.0337224	0.0711975	0.147627	0.210705	1.28937
169318	hsa-miR-4649-3p	2.94352	0.0912828	0.398913	117.5	78	78.5	128	60.5	42.5	159.5	103.5	148	156	3	8.5	16	2.5	10	8	22.5	41.5	15	-17	8	14	0.00934579	0.02133	0.0352035	0.0069541	0.0246609	0.0183066	0.0638298	0.113699	0.0337458	N/A	0.0194989	0.0573952	0.594272	0.732231
169108	hsa-miR-4713-5p	10.1001	0.0916471	0.398913	107	70.5	66	119.5	52.5	33	144	108.5	141.5	150	-1.5	1	3.5	2	4	-0.5	11	48	14	-19.5	1.8	10.6	N/A	0.00250941	0.00770077	0.00556328	0.00986436	N/A	0.0312057	0.131507	0.0314961	N/A	0.00640946	0.0647362	0.489499	0.893245
17546	hsa-miR-585-3p	2.48386	0.0384525	0.387107	318.5	241	185.5	369.5	416	854	330.5	783	1043	463.5	193	168	123	247.5	364	816.5	184	721.5	906	288	219.1	583.2	0.601246	0.421581	0.270627	0.688456	0.897657	1.86842	0.521986	1.97671	2.03825	0.747082	0.575913	1.43049	0.419833	0.512743
145840	hsa-let-7f-1-3p	2.72919	0.0305808	0.373285	151	107.5	140	227	97.5	66	335.5	247	385.5	320	26.5	37.5	76.5	104.5	46	29	189	187	246	145	58.2	159.2	0.0825545	0.0941029	0.168317	0.290682	0.11344	0.0663616	0.53617	0.512329	0.553431	0.376135	0.149819	0.408885	0.569669	0.498507
147996	hsa-miR-3127-5p	6.30508	0.0937498	0.402284	128	77	64	121	54	37	171.5	120.5	154	184	10	5.5	0.5	-2.5	1	-0.5	27	60.5	15	11.5	2.9	22.7	0.0311526	0.0138018	0.00110011	N/A	0.00246609	N/A	0.0765957	0.165753	0.0337458	0.0298314	0.0121302	0.0764816	1.14598	0.825975
147739	hsa-miR-3161	3.61473	0.122767	0.43354	119	72.5	70	126	62.5	38	161.5	97	144.5	196.5	0	1.5	6	-1.5	10.5	0	10.5	34	9.5	24	3.3	15.6	N/A	0.00376412	0.0132013	N/A	0.025894	N/A	0.0297872	0.0931507	0.0213723	0.0622568	0.0142865	0.0516418	0.777292	0.635342
42570	hsa-miR-194-3p	2.09799	0.0768297	0.387107	204	223	104.5	192.5	71	109.5	345	288	252.5	331.5	91	153	41.5	63	20.5	74.5	207	225.5	120.5	161.5	73.8	157.8	0.283489	0.38394	0.0913091	0.175243	0.0505549	0.170481	0.587234	0.617808	0.271091	0.418936	0.196907	0.41311	0.697799	0.470775
168968	hsa-miR-147b	2.15668	0.205101	0.508451	112	75.5	70.5	120.5	75	50.5	131.5	85	172.5	158.5	-11.5	5	5.5	-4	24	14.5	-12.5	23.5	37	-14.5	3.8	9.6	N/A	0.0125471	0.0121012	N/A	0.0591862	0.0331808	N/A	0.0643836	0.0832396	N/A	0.0279448	0.060268	0.96822	0.419492
168753	hsa-miR-4741	4.60878	0.00600775	0.293925	274.5	156	198	303	173	183	894.5	669.5	1159.5	906	153	87	138	181.5	123	149	743	609	1025.5	733.5	136.5	652	0.476636	0.218319	0.30363	0.504868	0.303329	0.340961	2.1078	1.66849	2.30709	1.90272	0.361356	1.66541	0.341866	0.466844
168701	hsa-miR-4728-5p	2.03251	0.0559049	0.387107	263.5	149.5	174.5	172.5	155	149	448	234.5	304	428.5	147	79.5	114	48.5	105.5	115	309	174	169	251.5	98.9	203.7	0.457944	0.199498	0.250825	0.13491	0.260173	0.263158	0.876596	0.476712	0.380202	0.652399	0.26067	0.529814	0.46422	0.454161
169322	hsa-miR-4534	2.13306	0.000788971	0.199742	1957	1648.5	1926	1885.5	1021	3434	3950.5	2607	4708.5	3680	1834.5	1575	1862.5	1765.5	968.5	3399.5	3807.5	2546	4569.5	3506.5	1601.2	3565.8	5.71495	3.95232	4.09791	4.91099	2.38841	7.77918	10.8014	6.97534	10.2801	9.09598	4.21292	8.9864	0.294404	0.180136
169326	hsa-miR-451b	7.79167	0.0843222	0.398913	149	112.5	83.5	132	118	53	749.5	403.5	379	251	35.5	44	20	6.5	64.5	16	612	342	237.5	77.5	34.1	257	0.110592	0.110414	0.0440044	0.0180807	0.159063	0.0366133	1.73617	0.936986	0.534308	0.201038	0.0884308	0.689023	0.641841	0.985866
169388	hsa-miR-663a	2.96921	0.0390025	0.387107	1386	1190.5	1917.5	1838.5	1675	1455.5	2163	4748	7870	7488	1267	1118.5	1855.5	1706.5	1623.5	1417.5	2014	4684.5	7736	7310	1514.2	4632.4	3.94704	2.80678	4.08251	4.74687	4.0037	3.24371	5.71348	12.8342	17.4038	18.9624	3.91738	11.6315	0.178558	0.598559
28396	hsa-miR-767-3p	3.26835	0.142466	0.444894	113.5	75	69.5	126	54.5	34.5	159	87.5	144.5	157.5	-5.5	6.5	10	1.5	4.5	-1	10.5	30.5	8	-10.5	3.4	7.5	N/A	0.0163112	0.0220022	0.00417246	0.0110974	N/A	0.0297872	0.0835616	0.0179978	N/A	0.0133958	0.0437822	0.566755	0.798285
19591	hsa-miR-199b-5p	3.57573	0.379847	0.646102	130.5	75	81	122	61.5	37.5	143	163	142	152	5	8.5	22	0	11.5	4	-7	103	6	-26	9.4	16	0.0155763	0.02133	0.0484048	N/A	0.02836	0.00915332	N/A	0.282192	0.0134983	N/A	0.0284178	0.101614	0.50368	1.53915
46705	hsa-miR-548k	2.33265	0.186424	0.494987	137.5	85.5	69.5	143.5	64.5	35.5	222.5	112	170.5	192.5	17	15.5	9.5	21	15.5	1	76	53	39	14.5	15.7	36.7	0.0529595	0.0388959	0.0209021	0.0584145	0.0382244	0.00228833	0.215603	0.145205	0.087739	0.0376135	0.0418793	0.0976898	0.349814	0.871167
13133	hsa-miR-520a-5p	2.11654	0.159228	0.468273	139.5	83	88	152.5	108.5	59	264	154	185	196	20	13.5	29	25	60.5	23	108	93.5	50	28.5	29.6	60.6	0.0623053	0.033877	0.0638064	0.069541	0.149199	0.0526316	0.306383	0.256164	0.112486	0.07393	0.0757457	0.160319	0.572047	0.710293
147916	hsa-miR-3126-3p	2.79728	0.292559	0.591377	114.5	86	80.5	129	100.5	40.5	110	165	123	138.5	3.5	19	19.5	10.5	53.5	4.5	-45.5	103.5	-14	-37	21.2	2.3	0.0109034	0.0476788	0.0429043	0.0292072	0.131936	0.0102975	N/A	0.283562	N/A	N/A	0.0525259	0.14693	0.887792	1.3151
148509	hsa-miR-328-5p	5.9512	0.0253545	0.346056	134.5	83.5	90	125.5	76	57	232	244	256	254.5	10	15.5	28.5	2.5	28	22	81.5	185	120.5	70.5	16.9	95.9	0.0311526	0.0388959	0.0627063	0.0069541	0.0690506	0.0503432	0.231206	0.506849	0.271091	0.182879	0.0417519	0.248474	0.600651	0.670807
R vs N 2.0 fold down regulated miRNAs
		Fold change	P-value	FDR	ForeGround										ForeGround-BackGround												Normalized												CV-value
ID	Name	R vs N	R vs N	R vs N	N1	N2	N3	N4	N5	R1	R2	R3	R4	R5	N1	N2	N3	N4	N5	R1	R2	R3	R4	R5	Mean of N group	Mean of R group	N1	N2	N3	N4	N5	R1	R2	R3	R4	R5	Mean of N group	Mean of R group	N group	R group
145838	hsa-miR-125b-1-3p	0.0681785	0.0334625	0.37958	156	107	69	128.5	100	35.5	126	74	132	162.5	31.5	38	9	0	51	0.5	-12	5.5	0.5	-12.5	25.9	-3.6	0.0981308	0.0953576	0.019802	N/A	0.125771	0.00114416	N/A	0.0150685	0.00112486	N/A	0.0847653	0.00577917	0.535988	1.39203
42811	hsa-miR-542-5p	0.171146	0.124755	0.43354	501.5	724	556	440	2706	416.5	370	143.5	182.5	223.5	375	650	491.5	307	2653	381	222.5	74.5	42	49.5	895.3	153.9	1.16822	1.63112	1.08141	0.853964	6.54254	0.871854	0.631206	0.20411	0.0944882	0.128405	2.25545	0.386012	1.06993	0.897966
46924	hsa-miR-1252-5p	0.272913	0.101348	0.407934	189.5	250	140.5	319.5	565	77	178	126.5	208.5	252.5	58	176	72	184.5	510.5	44	31	61	72	69	200.2	55.4	0.180685	0.441656	0.158416	0.513213	1.25894	0.100686	0.0879433	0.167123	0.16198	0.178988	0.510582	0.139344	0.874602	0.300046
147845	hsa-miR-3173-3p	0.302009	0.0906423	0.398913	185	125	188	222.5	350	134	163	94.5	163.5	214.5	53.5	48.5	122	99	295.5	99	16.5	22	25.5	31	123.7	38.8	0.166667	0.121706	0.268427	0.275382	0.72873	0.226545	0.0468085	0.060274	0.0573678	0.080415	0.312182	0.094282	0.775156	0.794754
147722	hsa-miR-4306	0.297107	0.00206658	0.227991	16685	13013.5	14280	23047.5	24062.5	11668.5	4699	2752	5311.5	4894	16559	12941	14213	22922	24007.5	11635	4556	2685.5	5178.5	4719.5	18128.5	5754.9	51.5857	32.4743	31.2717	63.7608	59.2047	26.6247	12.9248	7.35753	11.6502	12.2425	47.6594	14.16	0.315973	0.515519
147851	hsa-miR-3201	0.493433	0.266084	0.569167	188	158.5	125	204	388	170	187.5	90.5	212	243.5	60.5	87	62.5	83.5	338.5	138	39	18.5	78.5	54.5	126.4	65.7	0.188474	0.218319	0.137514	0.232267	0.834772	0.315789	0.110638	0.0506849	0.176603	0.141375	0.322269	0.159018	0.896118	0.62313
168878	hsa-miR-5100	0.3335	0.0253943	0.346056	3673	12328	12639.5	4597.5	8671	8233.5	682	2547	2037	1363.5	3546.5	12258.5	12576.5	4466	8620.5	8201	538.5	2481	1896.5	1174.5	8293.6	2858.3	11.0483	30.7616	27.6711	12.4228	21.2589	18.7666	1.52766	6.79726	4.26659	3.04669	20.6325	6.88096	0.427905	1.00547
168704	hsa-miR-506-5p	0.460467	0.331669	0.615644	120.5	99	73.5	136.5	120	35.5	141	82	161	192.5	-2.5	28	10	8.5	71	2.5	-1.5	15.5	22	14	23	10.5	N/A	0.0702635	0.0220022	0.0236439	0.175092	0.00572082	N/A	0.0424658	0.0494938	0.0363165	0.0727505	0.0334992	0.986972	0.575703
17676	hsa-miR-152-3p	0.285356	0.0705114	0.387107	162	69	141.5	108.5	50	46.5	161.5	55.5	114.5	138.5	39.5	-1.5	80	-17	-1	12.5	20	-13	-10	-31.5	20	-4.4	0.123053	N/A	0.176018	N/A	N/A	0.0286041	0.0567376	N/A	N/A	N/A	0.149535	0.0426709	0.250454	0.466205
168795	hsa-miR-4706	0.420167	0.541388	0.747564	120.5	72.5	77	123	107	47.5	128.5	72.5	128.5	148.5	1	1	14	-4.5	56	14.5	-17	5.5	3	-19.5	13.5	-2.7	0.00311526	0.00250941	0.0308031	N/A	0.138101	0.0331808	N/A	0.0150685	0.00674916	N/A	0.0436322	0.0183328	1.47476	0.737191
42502	hsa-miR-204-3p	0.419538	0.0355962	0.387107	18125	17920.5	4016	20653	16606.5	3884.5	9132	3021	9447	9321	17999	17848.5	3949.5	20520.5	16552.5	3844	8985	2956.5	9306	9141	15374	6846.5	56.0717	44.7892	8.68977	57.0807	40.82	8.79634	25.4894	8.1	20.9359	23.7121	41.4903	17.4067	0.473359	0.479188
42522	ebv-miR-BART19-3p	0.431169	0.0165268	0.343107	284.5	376	275	359.5	395	296.5	208.5	194.5	196.5	316.5	159.5	305	195.5	228	342.5	260	58	128	55.5	51	246.1	110.5	0.496885	0.76537	0.430143	0.634214	0.844636	0.594966	0.164539	0.350685	0.124859	0.132296	0.63425	0.273469	0.275335	0.738628
168776	hsa-miR-4795-3p	0.152549	0.1373	0.442917	202	175.5	100.5	148	190	54	105	71.5	106.5	131	70.5	102	36	19.5	139	17	-43	7	-25.5	-46.5	73.4	-18.2	0.219626	0.25596	0.0792079	0.054242	0.342787	0.0389016	N/A	0.0191781	N/A	N/A	0.190365	0.0290398	0.639478	0.480259
10964	hsa-miR-155-5p	0.280489	0.179232	0.486896	153.5	126.5	87	134	111	53.5	143	64	137	177	27.5	59	23.5	11.5	62.5	22.5	0.5	-1	-5	-14	36.8	0.6	0.0856698	0.148055	0.0517052	0.0319889	0.154131	0.0514874	0.00141844	N/A	N/A	N/A	0.0943099	0.0264529	0.586567	1.33838
17810	hsa-miR-29b-1-5p	0.252485	0.227437	0.527711	153	80.5	69.5	145	53.5	32.5	143	65	145	175	33.5	12	6	22.5	3.5	-2.5	2	1	11	0	15.5	2.3	0.104361	0.0301129	0.0132013	0.0625869	0.00863132	N/A	0.00567376	0.00273973	0.0247469	N/A	0.0437788	0.0110535	0.912333	1.08104
32946	hsa-miR-486-5p	0.426532	0.0430563	0.387107	368.5	656	637	484.5	359.5	593.5	233.5	181	201.5	242.5	247.5	585	572.5	359.5	309	559	103	118	74.5	70	414.7	184.9	0.771028	1.46801	1.25963	1	0.762022	1.27918	0.292199	0.323288	0.167604	0.181582	1.05214	0.44877	0.293681	1.04534
46479	hsa-miR-1304-5p	0.160796	0.0556606	0.387107	141	107	72.5	149.5	70.5	44.5	122.5	64.5	123.5	140.5	20	41	10.5	26.5	23.5	6	-13.5	2.5	-2.5	-30	24.3	-7.5	0.0623053	0.102886	0.0231023	0.0737135	0.0579531	0.01373	N/A	0.00684932	N/A	N/A	0.063992	0.0102896	0.450107	0.472841
168571	hsa-miR-550b-2-5p	0.499669	0.286263	0.587702	183	133	65.5	157	154.5	38	156	129.5	148	156	60.5	67.5	3.5	29.5	104	3	23.5	68.5	9	-16.5	53	17.5	0.188474	0.169385	0.00770077	0.0820584	0.256473	0.00686499	0.0666667	0.187671	0.0202475	N/A	0.140818	0.0703626	0.688833	1.16961
147816	hsa-miR-3162-5p	0.449781	0.100708	0.406817	244.5	161	146.5	164	92.5	85.5	168.5	79	179.5	225	124.5	88	78	29	41	47.5	22.5	14.5	41.5	49	72.1	35	0.38785	0.220828	0.171617	0.0806676	0.10111	0.108696	0.0638298	0.039726	0.0933633	0.127108	0.192415	0.0865445	0.637886	0.404023
148384	hsa-miR-3648	0.242209	0.0110261	0.293925	630.5	476.5	790	437	695.5	631.5	192	77	149	190	506.5	405.5	725	311	641	595	50.5	15	13.5	12	517.8	137.2	1.57788	1.01757	1.59516	0.86509	1.58076	1.36156	0.143262	0.0410959	0.0303712	0.0311284	1.32729	0.321483	0.268589	1.81456
46258	hsa-miR-1184	0.147331	0.00838106	0.293925	687	1234.5	476.5	870	654	454	146	85	161	174	559	1163.5	414	742	603	420.5	1.5	20	24	-0.5	696.3	93.1	1.74143	2.9197	0.910891	2.06398	1.48705	0.962243	0.00425532	0.0547945	0.0539933	N/A	1.82461	0.268821	0.407585	1.7219
148032	hsa-miR-3685	0.367344	0.0574341	0.387107	160.5	110	91.5	198.5	91	71.5	151.5	84	134	161.5	40.5	39	28	78	42	38	10.5	22	0.5	-10.5	45.5	12.1	0.126168	0.097867	0.0616062	0.216968	0.103576	0.0869565	0.0297872	0.060274	0.00112486	N/A	0.121237	0.0445356	0.481002	0.835056
168703	hsa-miR-4716-3p	0.492794	0.130375	0.439672	149.5	146	92	187.5	205	78.5	159	100	176	206.5	27.5	80	34	67.5	157	42	26.5	36	43	36.5	73.2	36.8	0.0856698	0.200753	0.0748075	0.187761	0.387176	0.0961098	0.0751773	0.0986301	0.0967379	0.0946822	0.187233	0.0922675	0.670892	0.104678
169226	hsa-miR-4419a	0.448375	0.0497886	0.387107	186.5	124.5	108.5	147.5	163.5	84	166	92.5	164.5	197	61	53.5	46.5	28.5	111.5	48.5	14.5	31	29.5	18	60.2	28.3	0.190031	0.134253	0.10231	0.0792768	0.274969	0.110984	0.0411348	0.0849315	0.0663667	0.0466926	0.156168	0.0700219	0.50169	0.409717
46810	hsa-miR-1827	0.296695	0.000889325	0.199742	918.5	981	1028.5	834	847	797.5	302.5	240	288.5	246	794.5	911.5	966.5	714.5	797	762.5	164.5	179	151	67.5	836.8	264.9	2.47508	2.28733	2.12651	1.98748	1.96547	1.74485	0.466667	0.490411	0.339708	0.175097	2.16838	0.643347	0.0988732	0.976713
169196	hsa-miR-5705	0.351594	0.144955	0.447486	146	66	95.5	100	45	38	161.5	55.5	117	142.5	18.5	-1.5	35.5	-23	-4	3.5	14	-3.5	-17	-37.5	5.1	-8.1	0.0576324	N/A	0.0781078	N/A	N/A	0.00800915	0.0397163	N/A	N/A	N/A	0.0678701	0.0238627	0.213324	0.939555
17561	ebv-miR-BART6-3p	0.153883	0.0415628	0.387107	1348	2602.5	1611	893	5396	1172.5	300.5	350.5	262.5	306	1231.5	2534	1549	772	5346.5	1137.5	152	288	130.5	129.5	2286.6	367.5	3.83645	6.35885	3.40814	2.14743	13.185	2.60297	0.431206	0.789041	0.293588	0.335927	5.78716	0.890547	0.761906	1.09701
168846	hsa-miR-1273f	0.423322	0.09672	0.402284	157.5	131	100	141.5	90	68	126.5	66	121	147	35	63.5	40	26	42	34	-19.5	4.5	-9	-21.5	41.3	-2.3	0.109034	0.159348	0.0880088	0.0723227	0.103576	0.0778032	N/A	0.0123288	N/A	N/A	0.106458	0.045066	0.308621	1.02733
168959	hsa-miR-4778-5p	0.484273	0.193894	0.498197	215	213	148	210.5	450.5	137	224.5	113	251	241	86.5	143	85	85.5	398.5	99.5	78	50.5	108	60	159.7	79.2	0.26947	0.358846	0.187019	0.23783	0.982737	0.227689	0.221277	0.138356	0.24297	0.155642	0.40718	0.197187	0.80496	0.237783
168792	hsa-miR-4434	0.391362	0.0954806	0.402284	163	161	173.5	207.5	328	113.5	183.5	103.5	192	219	40.5	93.5	110.5	87	278	79.5	35.5	43.5	44	38	121.9	48.1	0.126168	0.23463	0.243124	0.242003	0.685573	0.181922	0.100709	0.119178	0.0989876	0.0985733	0.3063	0.119874	0.710713	0.298097
169328	hsa-miR-4769-5p	0.245242	2.49399e-05	0.0280075	463.5	476	439	455.5	462	255	240.5	92	192.5	242	344	407.5	377	335.5	411	220.5	99.5	32	61.5	70	375	96.7	1.07165	1.02258	0.829483	0.933241	1.01356	0.504577	0.28227	0.0876712	0.138358	0.181582	0.974105	0.238891	0.097401	0.690148
169406	hsa-miR-376b-3p	0.294099	0.277374	0.573648	135.5	100	109.5	139.5	228	48	162	77	150.5	172	14	30	49	17	179	13	19	19	14.5	-5.5	57.8	12	0.0436137	0.0752823	0.107811	0.0472879	0.44143	0.0297483	0.0539007	0.0520548	0.0326209	N/A	0.143085	0.0420812	1.17946	0.30083
147701	hsa-miR-491-3p	0.271785	0.297313	0.592071	107	216.5	204.5	118	64	86.5	120	60	135.5	135	-5	150	144.5	-1	15	52.5	-15.5	-3.5	5.5	-35.5	60.7	0.7	N/A	0.376412	0.317932	N/A	0.0369914	0.120137	N/A	N/A	0.0123735	N/A	0.243778	0.0662554	0.744341	1.1501
168769	hsa-miR-5002-5p	0.397484	0.0331239	0.379573	135	131	95	155	93	56.5	150	87	135	145	21	63	32	31.5	45.5	22.5	9	25.5	4.5	-24.5	38.6	7.4	0.0654206	0.158093	0.070407	0.0876217	0.112207	0.0514874	0.0255319	0.069863	0.0101237	N/A	0.0987499	0.0392515	0.383632	0.677801
169110	hsa-miR-4497	0.406194	0.0192043	0.343107	10918	11791	3325.5	10120	7970.5	3855	4342	2474.5	4197	4531	10791	11724	3262.5	9992.5	7920	3820	4201	2413	4071.5	4362	8738	3773.5	33.6168	29.4203	7.17822	27.7955	19.5314	8.74142	11.9177	6.61096	9.15973	11.3152	23.5085	9.549	0.445127	0.223173
11038	hsa-miR-299-5p	0.463838	0.00903035	0.293925	130.5	102	83	141	75.5	47.5	146.5	73	149	168	12.5	32.5	21.5	18.5	23.5	11.5	7.5	9.5	13	-6	21.7	7.1	0.0389408	0.0815558	0.0473047	0.0514604	0.0579531	0.0263158	0.0212766	0.0260274	0.0292463	N/A	0.055443	0.0257165	0.291193	0.12824
42466	ebv-miR-BART18-3p	0.380104	0.115559	0.42542	126	99	80	149.5	113	44.5	147.5	79	158.5	172	4.5	28	17.5	29.5	63.5	9	6	17.5	19	3.5	28.6	11	0.0140187	0.0702635	0.0385039	0.0820584	0.156597	0.020595	0.0170213	0.0479452	0.0427447	0.00907912	0.0722882	0.027477	0.749574	0.616343
42902	hsa-miR-185-5p	0.369146	0.00323717	0.227991	438.5	453	353	385	613.5	240.5	278	103.5	322.5	320	319.5	381	290.5	263.5	563	203	132	42	186.5	141	363.5	140.9	0.995327	0.956085	0.639164	0.732962	1.38841	0.464531	0.374468	0.115068	0.419573	0.365759	0.94239	0.34788	0.308336	0.390916
148652	hsa-miR-620	0.465086	0.211037	0.517456	131.5	107	97	165	163.5	63.5	177.5	69.5	152.5	202.5	5	38.5	36.5	40	115	29	33	10	14.5	20.5	47	21.4	0.0155763	0.0966123	0.080308	0.111266	0.2836	0.0663616	0.093617	0.0273973	0.0326209	0.0531777	0.117473	0.0546349	0.849518	0.49162
168870	hsa-miR-1246	0.374005	0.41139	0.667033	299	899.5	5507.5	178.5	1014.5	2673	182.5	125.5	160	188.5	180	830	5448.5	62	965	2639	45	63.5	24.5	12	1497.1	556.8	0.560748	2.08281	11.9879	0.172462	2.37978	6.0389	0.12766	0.173973	0.0551181	0.0311284	3.43674	1.28536	1.41803	2.06785
168832	hsa-miR-4674	0.39806	0.0367744	0.387107	273	154.5	315.5	261	133.5	189.5	181.5	97	160.5	209	149.5	84	254	140	84	156.5	39	38.5	24.5	38.5	142.3	59.4	0.465732	0.21079	0.558856	0.38943	0.207152	0.358124	0.110638	0.105479	0.0551181	0.0998703	0.366392	0.145846	0.425044	0.827601
168639	hsa-miR-4533	0.439184	0.0246749	0.346056	444	470.5	825.5	611.5	1110	478.5	357.5	344	347.5	369	331	402.5	765	491	1062	444	221.5	286.5	217	180.5	610.3	269.9	1.03115	1.01004	1.68317	1.36579	2.61899	1.01602	0.628369	0.784932	0.488189	0.468223	1.54183	0.677146	0.429588	0.336909
168925	hsa-miR-1273g-3p	0.24879	0.00220961	0.227991	275	294.5	298	285.5	348	187	155	102	150	163	154	225	236	157.5	299.5	153.5	12.5	41.5	20	-8	214.4	43.9	0.479751	0.564617	0.519252	0.438108	0.738594	0.351259	0.035461	0.113699	0.0449944	N/A	0.548065	0.136353	0.212319	1.08137
169015	hsa-miR-4454	0.359037	0.156867	0.463584	2129.5	3009.5	6586	682.5	2332	3454	169.5	147	1001.5	131.5	2006	2941	6526	563.5	2282	3420	25.5	90	871.5	-36	2863.7	874.2	6.24922	7.38018	14.3586	1.56745	5.62762	7.82609	0.0723404	0.246575	1.96063	N/A	7.03662	2.52641	0.659899	1.43857
