# Supplementary material for: Integrating multiple microarray dataset analysis and machine learning methods to reveal the key genes and regulatory mechanisms underlying human intervertebral disc degeneration
Source: PeerJ. 2020 Oct 13;8:e10120. doi: 10.7717/peerj.10120 (PMC7566771; doi:10.7717/peerj.10120)
Supplement: Supplemental Information 5 [file peerj-08-10120-s005.csv]

SUID	AverageShortestPathLength	BetweennessCentrality	ClosenessCentrality	ClusteringCoefficient	Degree	Eccentricity	IsSingleNode	name	NeighborhoodConnectivity	NumberOfDirectedEdges	NumberOfUndirectedEdges	PartnerOfMultiEdgedNodePairs	Radiality	selected	SelfLoops	shared name	Stress	TopologicalCoefficient	type
72	2.55	0.01718987	0.39215686	0.0	17	3	false	hsa-miR-4533	7.47058824	17	0	0	0.6125	false	0	hsa-miR-4533	5446	0.58823529	miRNA
73	1.88	0.04121094	0.53191489	0.0	12	2	false	BCAS4	21.08333333	12	0	0	0.78	false	0	BCAS4	9954	0.2282197	mRNA
75	2.21	0.17671773	0.45248869	0.0	34	3	false	hsa-miR-185-5p	5.08823529	34	0	0	0.6975	false	0	hsa-miR-185-5p	41308	0.37165775	miRNA
77	2.67	0.00912105	0.37453184	0.0	11	3	false	hsa-miR-4306	8.36363636	11	0	0	0.5825	false	0	hsa-miR-4306	3210	0.66942149	miRNA
79	1.73	0.50470303	0.57803468	0.0	58	3	false	hsa-miR-4728-5p	3.44827586	58	0	0	0.8175	false	0	hsa-miR-4728-5p	73686	0.22257053	miRNA
81	2.07	0.20467353	0.48309179	0.0	41	3	false	hsa-miR-5196-5p	4.56097561	41	0	0	0.7325	false	0	hsa-miR-5196-5p	44394	0.32372506	miRNA
83	2.63	0.06327264	0.38022814	0.0	13	3	false	hsa-miR-376b-3p	7.15384615	13	0	0	0.5925	false	0	hsa-miR-376b-3p	10204	0.55944056	miRNA
85	2.81	1.7706E-4	0.35587189	0.0	4	3	false	hsa-miR-5100	11.25	4	0	0	0.5475	false	0	hsa-miR-5100	60	0.93181818	miRNA
87	2.65	0.01647453	0.37735849	0.0	12	3	false	hsa-miR-5571-5p	7.66666667	12	0	0	0.5875	false	0	hsa-miR-5571-5p	5130	0.60606061	miRNA
89	2.71	0.0045432	0.36900369	0.0	9	3	false	hsa-miR-767-3p	9.33333333	9	0	0	0.5725	false	0	hsa-miR-767-3p	1220	0.75757576	miRNA
91	2.41	0.13496728	0.41493776	0.0	24	3	false	hsa-miR-155-5p	5.54166667	24	0	0	0.6475	false	0	hsa-miR-155-5p	28854	0.41287879	miRNA
93	2.43	0.10763346	0.41152263	0.0	23	3	false	hsa-miR-204-3p	6.08695652	23	0	0	0.6425	false	0	hsa-miR-204-3p	24110	0.46245059	miRNA
95	2.75	7.2862E-4	0.36363636	0.0	7	3	false	hsa-miR-3685	10.71428571	7	0	0	0.5625	false	0	hsa-miR-3685	230	0.88311688	miRNA
97	1.88	0.04121094	0.53191489	0.0	12	2	false	CRNKL1	21.08333333	12	0	0	0.78	false	0	CRNKL1	9954	0.2282197	mRNA
110	1.94	0.0299702	0.51546392	0.0	9	3	false	SCRG1	25.33333333	9	0	0	0.765	false	0	SCRG1	8070	0.27651515	mRNA
120	1.98	0.02776112	0.50505051	0.0	10	4	false	WDR46	23.6	10	0	0	0.755	false	0	WDR46	7990	0.26588235	mRNA
131	2.72	0.0	0.36764706	0.0	1	4	false	FAM238A	58.0	1	0	0	0.57	false	0	FAM238A	0	0.0	lncRNA
133	2.52	0.00108681	0.3968254	0.0	2	4	false	H19	49.5	2	0	0	0.62	false	0	H19	504	0.73484848	lncRNA
135	2.52	0.00108681	0.3968254	0.0	2	4	false	LINC00540	49.5	2	0	0	0.62	false	0	LINC00540	504	0.73484848	lncRNA
137	2.52	0.00108681	0.3968254	0.0	2	4	false	LINC00638	49.5	2	0	0	0.62	false	0	LINC00638	504	0.73484848	lncRNA
139	2.52	0.00108681	0.3968254	0.0	2	4	false	LINC00641	49.5	2	0	0	0.62	false	0	LINC00641	504	0.73484848	lncRNA
141	2.72	0.0	0.36764706	0.0	1	4	false	LINC00884	58.0	1	0	0	0.57	false	0	LINC00884	0	0.0	lncRNA
143	2.52	0.00108681	0.3968254	0.0	2	4	false	LINC00957	49.5	2	0	0	0.62	false	0	LINC00957	504	0.73484848	lncRNA
145	2.72	0.0	0.36764706	0.0	1	4	false	LINC02533	58.0	1	0	0	0.57	false	0	LINC02533	0	0.0	lncRNA
147	2.72	0.0	0.36764706	0.0	1	4	false	PWAR6	58.0	1	0	0	0.57	false	0	PWAR6	0	0.0	lncRNA
149	2.52	0.00108681	0.3968254	0.0	2	4	false	RBM15-AS1	49.5	2	0	0	0.62	false	0	RBM15-AS1	504	0.73484848	lncRNA
157	3.06	6.7335E-4	0.32679739	0.0	2	4	false	hsa_circRNA_100688	28.5	2	0	0	0.485	false	0	hsa_circRNA_100688	212	0.70512821	circRNA
159	2.04	0.02590528	0.49019608	0.0	9	4	false	hsa_circRNA_100750	23.22222222	9	0	0	0.74	false	0	hsa_circRNA_100750	6268	0.26773762	circRNA
161	2.6	0.00465349	0.38461538	0.0	5	4	false	hsa_circRNA_101092	25.4	5	0	0	0.6	false	0	hsa_circRNA_101092	1662	0.41355932	circRNA
163	3.42	0.0	0.29239766	0.0	1	4	false	hsa_circRNA_102526	23.0	1	0	0	0.395	false	0	hsa_circRNA_102526	0	0.0	circRNA
165	3.42	0.0	0.29239766	0.0	1	4	false	hsa_circRNA_103444	23.0	1	0	0	0.395	false	0	hsa_circRNA_103444	0	0.0	circRNA
167	2.3	0.00609094	0.43478261	0.0	3	4	false	hsa_circRNA_103676	38.33333333	3	0	0	0.675	false	0	hsa_circRNA_103676	1982	0.49122807	circRNA
169	3.42	0.0	0.29239766	0.0	1	4	false	hsa_circRNA_103712	23.0	1	0	0	0.395	false	0	hsa_circRNA_103712	0	0.0	circRNA
171	2.34	0.0058002	0.42735043	0.0	4	4	false	hsa_circRNA_103801	34.75	4	0	0	0.665	false	0	hsa_circRNA_103801	1930	0.46232877	circRNA
173	1.9	0.03611969	0.52631579	0.0	11	3	false	hsa_circRNA_104471	22.63636364	11	0	0	0.775	false	0	hsa_circRNA_104471	9500	0.24586777	circRNA
175	1.96	0.02712029	0.51020408	0.0	8	3	false	hsa_circRNA_100035	27.375	8	0	0	0.76	false	0	hsa_circRNA_100035	7486	0.29971591	circRNA
177	1.96	0.02712029	0.51020408	0.0	8	3	false	hsa_circRNA_100036	27.375	8	0	0	0.76	false	0	hsa_circRNA_100036	7486	0.29971591	circRNA
179	2.0	0.022851	0.5	0.0	6	3	false	hsa_circRNA_100219	32.16666667	6	0	0	0.75	false	0	hsa_circRNA_100219	6414	0.35416667	circRNA
181	3.42	0.0	0.29239766	0.0	1	4	false	hsa_circRNA_100273	23.0	1	0	0	0.395	false	0	hsa_circRNA_100273	0	0.0	circRNA
183	2.0	0.02512829	0.5	0.0	9	4	false	hsa_circRNA_100684	25.44444444	9	0	0	0.75	false	0	hsa_circRNA_100684	7610	0.2875817	circRNA
185	1.88	0.04121094	0.53191489	0.0	12	2	false	hsa_circRNA_100723	21.08333333	12	0	0	0.78	false	0	hsa_circRNA_100723	9954	0.2282197	circRNA
187	2.84	0.00425654	0.35211268	0.0	5	4	false	hsa_circRNA_101370	20.8	5	0	0	0.54	false	0	hsa_circRNA_101370	1160	0.4212766	circRNA
189	2.2	0.01023152	0.45454545	0.0	5	4	false	hsa_circRNA_102765	34.6	5	0	0	0.7	false	0	hsa_circRNA_102765	3658	0.42531646	circRNA
191	2.8	0.00291646	0.35714286	0.0	3	4	false	hsa_circRNA_104148	25.66666667	3	0	0	0.55	false	0	hsa_circRNA_104148	750	0.48366013	circRNA
193	2.9	0.00240055	0.34482759	0.0	3	4	false	hsa_circRNA_104208	27.0	3	0	0	0.525	false	0	hsa_circRNA_104208	702	0.56521739	circRNA
195	2.8	8.5688E-4	0.35714286	0.0	2	4	false	hsa_circRNA_001175	37.5	2	0	0	0.55	false	0	hsa_circRNA_001175	410	0.70192308	circRNA
197	2.3	0.00548783	0.43478261	0.0	4	4	false	hsa_circRNA_100508	37.5	4	0	0	0.675	false	0	hsa_circRNA_100508	2220	0.48666667	circRNA
199	2.66	0.00307697	0.37593985	0.0	3	4	false	hsa_circRNA_100600	33.0	3	0	0	0.585	false	0	hsa_circRNA_100600	1150	0.55172414	circRNA
204	2.16	0.01243771	0.46296296	0.0	5	4	false	hsa_circRNA_101367	33.6	5	0	0	0.71	false	0	hsa_circRNA_101367	4096	0.40246914	circRNA
206	2.16	0.01243771	0.46296296	0.0	5	4	false	hsa_circRNA_102680	33.6	5	0	0	0.71	false	0	hsa_circRNA_102680	4096	0.40246914	circRNA
208	3.2	0.0	0.3125	0.0	1	4	false	hsa_circRNA_102685	34.0	1	0	0	0.45	false	0	hsa_circRNA_102685	0	0.0	circRNA
211	2.8	8.5688E-4	0.35714286	0.0	2	4	false	hsa_circRNA_104134	37.5	2	0	0	0.55	false	0	hsa_circRNA_104134	410	0.70192308	circRNA
213	2.42	0.00264093	0.41322314	0.0	2	4	false	hsa_circRNA_104243	46.0	2	0	0	0.645	false	0	hsa_circRNA_104243	1002	0.63380282	circRNA
215	2.38	0.00415662	0.42016807	0.0	3	4	false	hsa_circRNA_104260	34.66666667	3	0	0	0.655	false	0	hsa_circRNA_104260	1410	0.46759259	circRNA
218	3.2	0.0	0.3125	0.0	1	4	false	hsa_circRNA_002086	34.0	1	0	0	0.45	false	0	hsa_circRNA_002086	0	0.0	circRNA
224	2.66	0.00307697	0.37593985	0.0	3	4	false	hsa_circRNA_100698	33.0	3	0	0	0.585	false	0	hsa_circRNA_100698	1150	0.55172414	circRNA
227	3.2	0.0	0.3125	0.0	1	4	false	hsa_circRNA_101204	34.0	1	0	0	0.45	false	0	hsa_circRNA_101204	0	0.0	circRNA
229	3.04	8.3545E-4	0.32894737	0.0	2	4	false	hsa_circRNA_101369	29.0	2	0	0	0.49	false	0	hsa_circRNA_101369	260	0.7	circRNA
232	3.18	2.1831E-4	0.31446541	0.0	2	4	false	hsa_circRNA_101404	22.5	2	0	0	0.455	false	0	hsa_circRNA_101404	48	0.65151515	circRNA
234	2.32	0.00458461	0.43103448	0.0	3	4	false	hsa_circRNA_101470	44.33333333	3	0	0	0.67	false	0	hsa_circRNA_101470	1916	0.57777778	circRNA
237	3.2	0.0	0.3125	0.0	1	4	false	hsa_circRNA_103730	34.0	1	0	0	0.45	false	0	hsa_circRNA_103730	0	0.0	circRNA
240	2.3	0.00548783	0.43478261	0.0	4	4	false	hsa_circRNA_104281	37.5	4	0	0	0.675	false	0	hsa_circRNA_104281	2220	0.48666667	circRNA
244	3.4	0.0	0.29411765	0.0	1	4	false	hsa_circRNA_101384	24.0	1	0	0	0.4	false	0	hsa_circRNA_101384	0	0.0	circRNA
247	3.4	0.0	0.29411765	0.0	1	4	false	hsa_circRNA_102910	24.0	1	0	0	0.4	false	0	hsa_circRNA_102910	0	0.0	circRNA
249	3.3	3.5082E-4	0.3030303	0.0	2	4	false	hsa_circRNA_103687	18.0	2	0	0	0.425	false	0	hsa_circRNA_103687	90	0.62962963	circRNA
251	3.4	0.0	0.29411765	0.0	1	4	false	hsa_circRNA_104181	24.0	1	0	0	0.4	false	0	hsa_circRNA_104181	0	0.0	circRNA
260	3.4	0.0	0.29411765	0.0	1	4	false	hsa_circRNA_101233	24.0	1	0	0	0.4	false	0	hsa_circRNA_101233	0	0.0	circRNA
264	3.4	0.0	0.29411765	0.0	1	4	false	hsa_circRNA_101995	24.0	1	0	0	0.4	false	0	hsa_circRNA_101995	0	0.0	circRNA
266	2.32	0.00619563	0.43103448	0.0	3	4	false	hsa_circRNA_103491	41.0	3	0	0	0.67	false	0	hsa_circRNA_103491	1940	0.53333333	circRNA
270	3.62	0.0	0.27624309	0.0	1	4	false	hsa_circRNA_103639	13.0	1	0	0	0.345	false	0	hsa_circRNA_103639	0	0.0	circRNA
273	3.62	0.0	0.27624309	0.0	1	4	false	hsa_circRNA_104503	13.0	1	0	0	0.345	false	0	hsa_circRNA_104503	0	0.0	circRNA
279	3.62	0.0	0.27624309	0.0	1	4	false	hsa_circRNA_100770	13.0	1	0	0	0.345	false	0	hsa_circRNA_100770	0	0.0	circRNA
287	2.7	7.3665E-4	0.37037037	0.0	2	4	false	hsa_circRNA_101902	33.5	2	0	0	0.575	false	0	hsa_circRNA_101902	100	0.57017544	circRNA
304	2.5	0.00172987	0.4	0.0	3	4	false	hsa_circRNA_104858	38.66666667	3	0	0	0.625	false	0	hsa_circRNA_104858	704	0.57070707	circRNA
310	2.68	4.4117E-4	0.37313433	0.0	2	4	false	hsa_circRNA_101744	37.5	2	0	0	0.58	false	0	hsa_circRNA_101744	130	0.62931034	circRNA
314	2.72	0.0	0.36764706	0.0	1	4	false	hsa_circRNA_100072	58.0	1	0	0	0.57	false	0	hsa_circRNA_100072	0	0.0	circRNA
317	2.72	0.0	0.36764706	0.0	1	4	false	hsa_circRNA_100525	58.0	1	0	0	0.57	false	0	hsa_circRNA_100525	0	0.0	circRNA
321	2.72	0.0	0.36764706	0.0	1	4	false	hsa_circRNA_101712	58.0	1	0	0	0.57	false	0	hsa_circRNA_101712	0	0.0	circRNA
323	2.72	0.0	0.36764706	0.0	1	4	false	hsa_circRNA_101721	58.0	1	0	0	0.57	false	0	hsa_circRNA_101721	0	0.0	circRNA
325	2.64	0.00114171	0.37878788	0.0	2	4	false	hsa_circRNA_101852	35.0	2	0	0	0.59	false	0	hsa_circRNA_101852	302	0.56666667	circRNA
327	2.72	0.0	0.36764706	0.0	1	4	false	hsa_circRNA_102122	58.0	1	0	0	0.57	false	0	hsa_circRNA_102122	0	0.0	circRNA
329	2.72	0.0	0.36764706	0.0	1	4	false	hsa_circRNA_102631	58.0	1	0	0	0.57	false	0	hsa_circRNA_102631	0	0.0	circRNA
332	2.72	0.0	0.36764706	0.0	1	4	false	hsa_circRNA_102879	58.0	1	0	0	0.57	false	0	hsa_circRNA_102879	0	0.0	circRNA
334	2.52	0.00108681	0.3968254	0.0	2	4	false	hsa_circRNA_103529	49.5	2	0	0	0.62	false	0	hsa_circRNA_103529	504	0.73484848	circRNA
340	2.72	0.0	0.36764706	0.0	1	4	false	hsa_circRNA_104283	58.0	1	0	0	0.57	false	0	hsa_circRNA_104283	0	0.0	circRNA
342	2.72	0.0	0.36764706	0.0	1	4	false	hsa_circRNA_104313	58.0	1	0	0	0.57	false	0	hsa_circRNA_104313	0	0.0	circRNA
344	2.72	0.0	0.36764706	0.0	1	4	false	hsa_circRNA_104315	58.0	1	0	0	0.57	false	0	hsa_circRNA_104315	0	0.0	circRNA
347	2.72	0.0	0.36764706	0.0	1	4	false	hsa_circRNA_104616	58.0	1	0	0	0.57	false	0	hsa_circRNA_104616	0	0.0	circRNA
358	2.72	0.0	0.36764706	0.0	1	4	false	hsa_circRNA_102272	58.0	1	0	0	0.57	false	0	hsa_circRNA_102272	0	0.0	circRNA
360	2.72	0.0	0.36764706	0.0	1	4	false	hsa_circRNA_102273	58.0	1	0	0	0.57	false	0	hsa_circRNA_102273	0	0.0	circRNA
362	2.72	0.0	0.36764706	0.0	1	4	false	hsa_circRNA_102422	58.0	1	0	0	0.57	false	0	hsa_circRNA_102422	0	0.0	circRNA
365	2.72	0.0	0.36764706	0.0	1	4	false	hsa_circRNA_103139	58.0	1	0	0	0.57	false	0	hsa_circRNA_103139	0	0.0	circRNA
367	2.52	0.00108681	0.3968254	0.0	2	4	false	hsa_circRNA_103414	49.5	2	0	0	0.62	false	0	hsa_circRNA_103414	504	0.73484848	circRNA
369	2.52	0.00108681	0.3968254	0.0	2	4	false	hsa_circRNA_103490	49.5	2	0	0	0.62	false	0	hsa_circRNA_103490	504	0.73484848	circRNA
372	2.52	0.00108681	0.3968254	0.0	2	4	false	hsa_circRNA_104104	49.5	2	0	0	0.62	false	0	hsa_circRNA_104104	504	0.73484848	circRNA
375	2.52	0.00108681	0.3968254	0.0	2	4	false	hsa_circRNA_104374	49.5	2	0	0	0.62	false	0	hsa_circRNA_104374	504	0.73484848	circRNA
377	2.52	0.00108681	0.3968254	0.0	2	4	false	hsa_circRNA_104608	49.5	2	0	0	0.62	false	0	hsa_circRNA_104608	504	0.73484848	circRNA
379	2.72	0.0	0.36764706	0.0	1	4	false	hsa_circRNA_104690	58.0	1	0	0	0.57	false	0	hsa_circRNA_104690	0	0.0	circRNA
387	3.06	0.0	0.32679739	0.0	1	4	false	hsa_circRNA_101938	41.0	1	0	0	0.485	false	0	hsa_circRNA_101938	0	0.0	circRNA
394	3.06	0.0	0.32679739	0.0	1	4	false	hsa_circRNA_104703	41.0	1	0	0	0.485	false	0	hsa_circRNA_104703	0	0.0	circRNA
413	3.06	0.0	0.32679739	0.0	1	4	false	hsa_circRNA_105030	41.0	1	0	0	0.485	false	0	hsa_circRNA_105030	0	0.0	circRNA
