# Supplementary material for: Integrating multiple microarray dataset analysis and machine learning methods to reveal the key genes and regulatory mechanisms underlying human intervertebral disc degeneration
Source: PeerJ. 2020 Oct 13;8:e10120. doi: 10.7717/peerj.10120 (PMC7566771; doi:10.7717/peerj.10120)
Supplement: Supplemental Information 6 [file peerj-08-10120-s006.txt]

	logFC	AveExpr	t	P.Value	adj.P.Val	B
COL1A2	7.02323536	10.71228052	43.6982477	9.78E-14	3.17E-10	21.26238556
SERPINA3	5.15784728	8.89615756	43.51309854	1.02E-13	3.17E-10	21.22745614
SNUPN	-5.3577682	12.8011945	-41.23547873	1.85E-13	3.17E-10	20.77744957
NGDN	-5.2017136	11.4005286	-40.49250022	2.26E-13	3.17E-10	20.62209154
KIAA0319	-6.94571526	8.56509697	-40.08264814	2.53E-13	3.17E-10	20.5344851
SYNJ1	-5.98561438	10.92215711	-39.8184216	2.72E-13	3.17E-10	20.47727093
ZNF324B	-5.247813	11.0976757	-38.06440546	4.45E-13	4.45E-10	20.08223789
TREM1	5.47449678	5.48459921	35.27291113	1.03E-12	8.89E-10	19.39421009
NKG7	5.54951986	5.58237347	34.92860574	1.14E-12	8.89E-10	19.30384849
PPP2CB	-5.7311843	11.59326095	-34.39162122	1.36E-12	9.48E-10	19.16034484
PLAGL1	-6.83000379	8.452280205	-32.4610998	2.55E-12	1.62E-09	18.61711961
KLF10	-4.8611004	13.5348698	-31.90968086	3.08E-12	1.71E-09	18.45364791
GNE	-5.7950127	10.96333055	-31.81629755	3.18E-12	1.71E-09	18.4255798
LUM	5.35867494	7.91561733	30.60854856	4.86E-12	2.43E-09	18.05217143
HBB	8.40603932	11.66862954	30.07232959	5.89E-12	2.75E-09	17.87996536
QRICH1	-3.5815251	14.04036005	-28.25084539	1.17E-11	5.10E-09	17.26327218
PPBP	5.11952356	5.35099308	27.81711369	1.38E-11	5.42E-09	17.10876116
CEBPB	3.95231056	8.21981172	27.59267209	1.51E-11	5.42E-09	17.02758651
PRELP	3.364547	10.3559747	27.56854787	1.52E-11	5.42E-09	17.01881112
MFAP4	6.19277708	6.32050086	27.52239903	1.55E-11	5.42E-09	17.00199673
JUNB	3.7088993	10.28966115	26.35218333	2.49E-11	8.16E-09	16.56327362
CHI3L1	4.30126302	5.12810691	26.21714828	2.63E-11	8.16E-09	16.5110709
TWIST1	4.9806987	5.09722187	26.17208771	2.68E-11	8.16E-09	16.49357622
PCOLCE2	5.04054664	7.58456388	25.72937364	3.23E-11	9.41E-09	16.31967229
HTRA1	3.62510128	7.48286566	25.5395126	3.50E-11	9.80E-09	16.2439504
SBNO1	-4.44898794	5.11156609	-25.00512848	4.41E-11	1.19E-08	16.02704069
NDUFA4L2	3.1485566	13.1134017	24.74909397	4.93E-11	1.27E-08	15.92109025
LRRC15	4.67388998	5.99564841	24.67214938	5.10E-11	1.27E-08	15.88898788
RNF14	-4.566728867	10.47571803	-24.10033809	6.58E-11	1.59E-08	15.64654682
SLC25A37	3.83269834	7.36488643	23.38174974	9.14E-11	2.10E-08	15.33185884
PEX5	-3.091547	11.5511887	-23.3234515	9.39E-11	2.10E-08	15.30582268
FADS2	-4.75649432	7.60847784	-23.2028532	9.94E-11	2.10E-08	15.25171664
MKKS	-2.64133314	10.23458071	-23.19322851	9.98E-11	2.10E-08	15.24738417
EIF1	2.866718733	10.2015149	23.14181908	1.02E-10	2.10E-08	15.22420645
ERLIN1	-3.43203709	9.245327525	-22.95983352	1.11E-10	2.23E-08	15.14166607
BRD9	-2.85976177	9.461156055	-22.72667448	1.24E-10	2.42E-08	15.03477873
GREM1	5.76535094	6.04087093	22.08133944	1.70E-10	3.21E-08	14.73209054
S100A1	4.75330068	6.64693586	21.65340761	2.10E-10	3.71E-08	14.5256315
DLX4	4.15152362	5.10191827	21.63554009	2.12E-10	3.71E-08	14.51690866
NCAN	3.35090928	6.86440516	21.63260709	2.12E-10	3.71E-08	14.51547599
NXPH4	4.75980438	6.99545541	21.43394837	2.35E-10	4.00E-08	14.41791305
NDRG4	-2.89850216	12.34914932	-21.34593114	2.45E-10	4.08E-08	14.37435376
TXNRD1	3.57752506	7.53991867	21.24434239	2.58E-10	4.20E-08	14.32382084
SOD3	-3.3236723	10.60538355	-20.86712944	3.13E-10	4.98E-08	14.13373577
RBM38	5.29609643	9.303980535	20.70352416	3.41E-10	5.30E-08	14.05007023
ATP8B3	-3.42598302	9.00569359	-20.62343097	3.56E-10	5.41E-08	14.00883745
COL2A1	2.8990868	6.6791732	20.34084092	4.13E-10	6.14E-08	13.86189579
TSPAN4	-3.07962168	8.201786525	-19.95864454	5.07E-10	7.28E-08	13.65945957
LGALS3	3.09505696	9.73211052	19.93272639	5.14E-10	7.28E-08	13.64557446
TMEM177	-3.63627835	8.010706825	-19.89214322	5.25E-10	7.28E-08	13.62379223
INTS3	3.81173456	4.58494934	19.87323498	5.31E-10	7.28E-08	13.61362663
IGFBP4	4.4539742	11.0157273	19.59522791	6.18E-10	8.31E-08	13.46290414
IRF6	-4.6908274	5.74946564	-19.41393487	6.83E-10	9.01E-08	13.36332844
HMGCR	3.54344304	7.36620428	19.32831496	7.16E-10	9.27E-08	13.3159425
TOB1	3.75469858	4.71877917	19.17908068	7.78E-10	9.89E-08	13.23279207
NOL3	3.00370152	7.06939404	18.79929453	9.65E-10	1.20E-07	13.0179275
KCNN4	-4.61126728	6.12691206	-18.78038943	9.75E-10	1.20E-07	13.00710775
GFI1	-2.78388731	10.05717621	-18.6884038	1.03E-09	1.24E-07	12.95429208
CRLF1	2.71691718	9.20265441	18.41096778	1.21E-09	1.43E-07	12.79326144
ACAN	4.04677068	8.29917306	18.14115503	1.41E-09	1.63E-07	12.63410689
RGS11	4.43293084	6.47912458	18.12779322	1.43E-09	1.63E-07	12.6261587
POLR2C	3.00546682	7.51954379	18.10681306	1.44E-09	1.63E-07	12.61366599
KLF4	3.46481966	7.96655557	18.04740625	1.50E-09	1.64E-07	12.57820706
FUT3	2.73268566	8.335420503	18.03794075	1.50E-09	1.64E-07	12.57254564
SCRG1	3.71540868	9.06591556	17.99222665	1.55E-09	1.66E-07	12.54515835
ZFP36	3.20592484	7.70274378	17.72681807	1.81E-09	1.87E-07	12.38465888
THADA	4.15052082	7.48045539	17.71647116	1.82E-09	1.87E-07	12.37834971
PPP2R1A	2.14553138	8.69988801	17.70105269	1.84E-09	1.87E-07	12.36894075
S100A8	3.00085316	7.51661482	17.69947413	1.84E-09	1.87E-07	12.36797695
PTPRB	4.56169446	5.34748983	17.49268062	2.09E-09	2.09E-07	12.24091737
CYTL1	-3.30102922	7.80172039	-17.46852828	2.12E-09	2.09E-07	12.22597303
MEF2D	3.25869836	6.34525408	17.4246577	2.18E-09	2.12E-07	12.19877156
MYO1C	2.64024388	8.67451056	17.29020555	2.37E-09	2.25E-07	12.11494985
SCARA3	3.59325062	6.97402051	17.28342456	2.38E-09	2.25E-07	12.11070404
BCL2L2	2.40796454	6.97182683	17.24027652	2.44E-09	2.28E-07	12.08364608
PF4	4.651967	5.54793022	17.12484507	2.62E-09	2.40E-07	12.01090508
COL9A3	2.68121018	8.09740191	17.11274302	2.64E-09	2.40E-07	12.00324873
DEXI	2.61912032	7.49500444	17.07322073	2.71E-09	2.43E-07	11.97820504
BTBD3	-2.93808121	7.051698265	-16.9533301	2.92E-09	2.57E-07	11.9018589
MLNR	-2.24072792	6.62394608	-16.93602599	2.95E-09	2.57E-07	11.89079266
NDUFS6	-4.37625302	8.95755129	-16.92442819	2.97E-09	2.57E-07	11.88336901
GRK1	-5.6250711	6.02501695	-16.89465449	3.03E-09	2.58E-07	11.86428659
PARP16	-2.45036352	8.17199004	-16.78726093	3.24E-09	2.73E-07	11.79516119
CD99	2.13963165	8.468345525	16.76260687	3.29E-09	2.74E-07	11.77922666
CRIP2	-2.2552147	9.98391385	-16.73242253	3.36E-09	2.76E-07	11.75968423
HIST1H2BJ	2.62905146	7.02681777	16.5350186	3.81E-09	3.05E-07	11.63095995
GABARAP	2.05096273	8.168591135	16.52547664	3.83E-09	3.05E-07	11.6246971
COL8A2	4.81153664	6.60619608	16.45877924	4.00E-09	3.15E-07	11.58081471
APOD	-6.47184814	8.95861313	-16.278629	4.50E-09	3.50E-07	11.46135549
UBA1	-2.97326525	8.031868275	-16.24503595	4.60E-09	3.50E-07	11.43892763
TNFSF11	-2.7191554	9.8375047	-16.12730723	4.97E-09	3.73E-07	11.35994646
SPARC	2.1305042	11.4172117	16.11622322	5.01E-09	3.73E-07	11.35247974
AEBP1	3.01475888	6.2602898	16.02151638	5.33E-09	3.93E-07	11.28846324
SIAH1	3.55317576	7.18580992	15.98319206	5.47E-09	3.98E-07	11.26244697
SOCS3	2.53905658	7.76311851	15.9542892	5.58E-09	4.02E-07	11.2427838
KCNG1	4.53107332	5.73087518	15.90829636	5.75E-09	4.10E-07	11.21141813
MAFB	4.19615786	5.32362125	15.88699781	5.83E-09	4.12E-07	11.19686153
CEBPG	3.29419224	6.32337056	15.55513059	7.30E-09	5.01E-07	10.96741934
XCR1	2.53006892	6.91109734	15.55176017	7.31E-09	5.01E-07	10.96506351
KLF8	-2.07771254	7.420438337	-15.46969619	7.74E-09	5.25E-07	10.90754157
MLEC	2.84779268	4.1382347	15.29534943	8.72E-09	5.87E-07	10.78429607
LTBP2	3.0071746	7.0766381	15.25326065	8.98E-09	5.98E-07	10.7543296
MFGE8	2.07742933	7.298844035	15.18266416	9.44E-09	6.22E-07	10.70387736
HAVCR1	-3.0656456	9.6897552	-15.07558561	1.02E-08	6.53E-07	10.6268979
STC2	-3.4890358	5.01564072	-15.07534665	1.02E-08	6.53E-07	10.62672549
PTGES	4.44713126	5.66794161	14.85633969	1.19E-08	7.55E-07	10.46754437
SLC26A1	2.6624386	7.63158158	14.74724049	1.28E-08	8.09E-07	10.38736505
JUN	2.22353876	7.73437722	14.56325378	1.47E-08	9.07E-07	10.25079449
CHD5	-3.1361315	4.56367507	-14.50736646	1.53E-08	9.36E-07	10.20896898
H1FX	2.13421598	6.58035927	14.26013453	1.83E-08	1.10E-06	10.02200081
NRN1	3.5382614	4.74058792	14.22666122	1.87E-08	1.11E-06	9.996440144
POSTN	2.403054753	5.78255749	14.1919661	1.92E-08	1.13E-06	9.969883662
ZFX	2.61528184	8.59735958	14.09749935	2.06E-08	1.20E-06	9.897250473
DARS	2.22539346	9.22208047	14.05873547	2.12E-08	1.23E-06	9.867306975
GNG4	2.2189364	10.4937984	14.03624841	2.16E-08	1.24E-06	9.849899385
UNC5C	3.74537274	4.64704869	14.00074741	2.22E-08	1.26E-06	9.822361596
YTHDF2	-2.33615878	7.8994856	-13.92243754	2.35E-08	1.33E-06	9.761374111
BNIP3L	2.2103519	7.99926555	13.85251175	2.48E-08	1.36E-06	9.706631201
FAM162A	2.49705414	7.87784753	13.84869308	2.49E-08	1.36E-06	9.703633892
LGMN	-2.29982265	7.695436685	-13.81117201	2.56E-08	1.38E-06	9.674140135
CHSY1	4.02641246	5.08991643	13.70236014	2.78E-08	1.46E-06	9.588162975
SMARCA4	-2.00440364	10.37475872	-13.68786524	2.81E-08	1.47E-06	9.576659667
KLHL21	2.64534978	7.42133911	13.66206539	2.87E-08	1.48E-06	9.556155261
CCND2	4.22532786	7.12428157	13.66088869	2.87E-08	1.48E-06	9.555219186
TOP2B	-2.9675384	4.8019001	-13.64859015	2.90E-08	1.48E-06	9.545430839
KLF2	2.65814556	8.54914172	13.56723974	3.09E-08	1.56E-06	9.480467664
TMBIM4	2.53233086	6.70488475	13.54961345	3.13E-08	1.57E-06	9.466342158
RNF126	2.01522504	7.52033488	13.5195741	3.20E-08	1.60E-06	9.442227834
NUPR1	2.32652598	7.26008391	13.39810565	3.52E-08	1.73E-06	9.344185947
ARHGEF9	3.55780468	4.84384166	13.37767398	3.58E-08	1.74E-06	9.327610358
GRN	-2.0230802	10.2817103	-13.32372272	3.73E-08	1.80E-06	9.283723638
PEMT	2.60244199	5.300980255	13.24795859	3.96E-08	1.88E-06	9.221803203
DNAJC9	3.1429182	6.17116316	13.24171884	3.98E-08	1.88E-06	9.216688407
FOS	2.32223432	9.02933804	13.18527576	4.16E-08	1.94E-06	9.170315816
ENO1	2.38968795	12.85217113	13.14476669	4.30E-08	1.98E-06	9.13691668
PFKFB2	-3.19938226	5.91496409	-13.13712909	4.32E-08	1.98E-06	9.130608526
ECM1	2.50130091	5.494185585	13.12651122	4.36E-08	1.98E-06	9.121833029
ADAMTS2	2.49626615	9.167116925	13.11336658	4.41E-08	1.98E-06	9.110959767
NR1H3	2.36689902	7.08432013	13.09712819	4.46E-08	1.98E-06	9.097512929
MEN1	2.04347502	8.20925764	13.09436848	4.47E-08	1.98E-06	9.095226057
FTL	2.23388702	9.08573809	13.09336596	4.48E-08	1.98E-06	9.094395193
ITGB1BP1	3.32555458	6.88055541	12.98972561	4.86E-08	2.13E-06	9.008170362
NQO2	3.36262798	5.59267421	12.84922735	5.45E-08	2.35E-06	8.890227293
CP	3.10896434	6.49243873	12.84731499	5.45E-08	2.35E-06	8.888613486
PRDX6	2.19091014	7.91783153	12.84004868	5.49E-08	2.35E-06	8.882479506
ATF2	2.08081266	6.82447827	12.83574883	5.51E-08	2.35E-06	8.878848158
CLU	-2.19839442	6.02212771	-12.72830542	6.01E-08	2.55E-06	8.787732295
BAMBI	2.96673606	4.55692077	12.67354631	6.29E-08	2.63E-06	8.741014003
MGP	3.1646532	9.7488224	12.39902091	7.89E-08	3.19E-06	8.503892896
CD1B	-2.39556834	8.46042603	-12.37615523	8.04E-08	3.23E-06	8.483920855
HIST1H2BB	2.38466302	5.63527243	12.35442865	8.19E-08	3.26E-06	8.464911741
CYTH3	3.18196248	4.36628102	12.30147742	8.56E-08	3.36E-06	8.41845221
FOXF1	3.21654184	4.81046428	12.27391257	8.76E-08	3.42E-06	8.39419279
FMOD	2.1265934	6.95665322	12.23659476	9.05E-08	3.51E-06	8.361268864
PVALB	2.93794296	4.03899516	12.18616701	9.44E-08	3.64E-06	8.316629734
CAMTA1	3.85813162	5.94520877	12.14843366	9.75E-08	3.72E-06	8.283115305
COPZ2	2.17444784	8.35816878	12.1200098	9.99E-08	3.80E-06	8.257805589
TMEM45A	3.95025328	5.68729782	12.10363681	1.01E-07	3.83E-06	8.243201428
HIST1H1A	3.17368612	5.69524536	12.08031662	1.03E-07	3.87E-06	8.22236895
TIMP1	2.1367244	9.184997	12.07103737	1.04E-07	3.87E-06	8.214069202
PRM2	2.34709468	6.6007542	12.03968768	1.07E-07	3.96E-06	8.185985011
MT1G	-2.12695478	8.04432321	-12.01469884	1.09E-07	4.02E-06	8.163550594
MFAP2	-2.52483977	8.053910205	-11.95779805	1.15E-07	4.18E-06	8.112305093
GLT8D2	3.75282864	4.99022636	11.92943767	1.18E-07	4.24E-06	8.086679334
MAD1L1	-2.14683322	7.12120034	-11.90767421	1.20E-07	4.28E-06	8.06697629
DGKZ	2.03901164	6.25288495	11.90184879	1.20E-07	4.28E-06	8.061696762
MAGIX	2.04887923	6.274044045	11.87770208	1.23E-07	4.32E-06	8.039787392
TBCCD1	-2.56313784	4.78878578	-11.82507473	1.29E-07	4.50E-06	7.991894051
SKP2	3.36441631	4.564026825	11.82077062	1.29E-07	4.50E-06	7.98796846
GPR25	2.54192286	8.48894457	11.713548	1.42E-07	4.89E-06	7.889749929
S100A4	2.21701211	5.864754835	11.68301935	1.46E-07	4.98E-06	7.861634476
ITGAM	2.43199724	4.15909784	11.64001153	1.52E-07	5.14E-06	7.821912277
RBP4	-2.5121088	7.7376036	-11.59678225	1.57E-07	5.32E-06	7.781850456
TUFT1	-2.1888358	9.34079294	-11.56147224	1.62E-07	5.46E-06	7.749026666
BTG2	2.0505515	7.28888265	11.43508552	1.82E-07	6.03E-06	7.63078825
CCDC91	2.26657148	3.97002454	11.41125885	1.86E-07	6.10E-06	7.608365204
FAM50B	2.15378614	3.89292039	11.31365271	2.03E-07	6.63E-06	7.516065529
RASL10A	4.07636472	6.1641578	11.29424903	2.06E-07	6.68E-06	7.497631295
LANCL1	2.18535344	6.89570646	11.22508202	2.20E-07	7.08E-06	7.431687556
VAX2	-3.44921212	5.66133928	-11.21689106	2.21E-07	7.08E-06	7.423854159
PLOD1	2.21360076	8.53393322	11.21582207	2.22E-07	7.08E-06	7.422831457
ID2	2.212590013	9.918344427	11.20922593	2.23E-07	7.09E-06	7.416519002
CTSF	2.10791516	8.70983022	11.17876348	2.29E-07	7.22E-06	7.387323384
PDE4DIP	2.0069837	6.84365278	11.16720625	2.32E-07	7.26E-06	7.376228147
ITGBL1	2.36712497	4.782349065	11.15490996	2.34E-07	7.26E-06	7.364412092
CAMP	3.06860518	4.33250495	11.15426756	2.35E-07	7.26E-06	7.363794466
KCNK5	-2.04152616	5.43291152	-11.12899853	2.40E-07	7.40E-06	7.339474474
DICER1	3.44540168	5.75418176	10.87210368	3.05E-07	8.91E-06	7.089396585
IER2	2.23426602	8.93115239	10.84544085	3.12E-07	9.07E-06	7.063142013
WNT2B	-2.0834582	9.5346469	-10.78466359	3.31E-07	9.52E-06	7.003081863
ENO2	3.36900198	8.67041481	10.77585674	3.33E-07	9.56E-06	6.994354206
CRTAP	3.05496276	6.27220728	10.76475852	3.37E-07	9.62E-06	6.983346837
PGF	2.71023196	5.91489344	10.74868638	3.42E-07	9.69E-06	6.967388558
KCTD12	2.2403026	6.34993956	10.73783426	3.46E-07	9.73E-06	6.956601454
CCDC9	2.95137816	4.85909562	10.7279678	3.49E-07	9.76E-06	6.946785783
HFE	2.256410635	5.712605343	10.69890796	3.59E-07	9.94E-06	6.917829436
C1RL	2.62600572	5.9567398	10.64526739	3.77E-07	1.04E-05	6.864198333
TSPAN32	2.57120014	4.13478931	10.6128827	3.89E-07	1.06E-05	6.831704751
SERPINA5	3.11630376	5.15198656	10.6022441	3.93E-07	1.06E-05	6.821011478
OTUD4	-2.0847234	9.5624557	-10.48703617	4.39E-07	1.17E-05	6.704608388
IVNS1ABP	2.14909866	7.86931967	10.45504062	4.53E-07	1.19E-05	6.672083673
ATF4	2.023194067	7.15058938	10.36768858	4.93E-07	1.27E-05	6.582845823
BCAS2	2.09878832	6.27823404	10.32496956	5.14E-07	1.31E-05	6.53896779
TACC1	-2.014226853	5.825432953	-10.30913655	5.22E-07	1.31E-05	6.522665462
RPL31	2.63016798	7.85234906	10.30049049	5.27E-07	1.31E-05	6.513754009
COL5A3	-2.80954308	4.62980392	-10.29848901	5.28E-07	1.31E-05	6.511690185
GUSB	3.2368202	6.4994833	10.28983324	5.32E-07	1.31E-05	6.502760784
KLF9	2.1067388	6.2658963	10.28947351	5.32E-07	1.31E-05	6.502389536
CLN5	2.00468612	6.12583574	10.2674306	5.44E-07	1.33E-05	6.479619905
RNF138	2.75159576	7.18499562	10.2652596	5.45E-07	1.33E-05	6.477375062
ABCB11	2.84137264	7.22401298	10.25224971	5.52E-07	1.34E-05	6.463914083
NDUFA4	2.05525158	6.94660965	10.22663185	5.66E-07	1.36E-05	6.437365081
EIF1B	2.00910084	6.84634306	10.2096309	5.76E-07	1.37E-05	6.419714684
SAE1	2.32103338	7.07261415	10.19135859	5.86E-07	1.39E-05	6.400716264
HADH	2.23259578	5.74871073	10.13348364	6.21E-07	1.47E-05	6.340348579
CYP26B1	2.0806883	6.48995459	10.11319273	6.34E-07	1.49E-05	6.319114001
TFR2	2.78819412	5.80838806	9.899394906	7.85E-07	1.79E-05	6.093144853
HIST1H2AK	2.6214755	7.08071077	9.892756977	7.90E-07	1.79E-05	6.086063194
RMND5B	3.30968192	4.5884829	9.890539254	7.92E-07	1.79E-05	6.083696328
FUT4	4.34450096	5.84084264	9.880950448	8.00E-07	1.80E-05	6.073457526
PTGER2	2.73563718	4.96695137	9.866770941	8.12E-07	1.81E-05	6.058301489
ADAM12	2.31548941	6.837350235	9.835187242	8.38E-07	1.84E-05	6.024476687
CTSD	3.46567462	8.09338209	9.801930088	8.67E-07	1.88E-05	5.988760931
UNC50	2.25257736	5.90733906	9.789747866	8.78E-07	1.89E-05	5.975652678
TRAPPC10	-2.74194636	6.32786942	-9.769480933	8.96E-07	1.92E-05	5.953814849
TNNT3	2.62054982	5.65861419	9.755788476	9.09E-07	1.93E-05	5.939039613
CYP1B1	3.93313818	4.93499351	9.739021718	9.25E-07	1.96E-05	5.92092333
COMP	2.2229084	9.9356652	9.716612326	9.46E-07	1.98E-05	5.896669525
CETN2	2.49543372	4.9711772	9.697464611	9.65E-07	2.01E-05	5.875908843
C1orf21	2.47390176	6.10969668	9.691137857	9.71E-07	2.02E-05	5.869041624
KLHDC10	2.55502654	6.82006313	9.685225176	9.77E-07	2.02E-05	5.862620473
SPAG4	2.51349406	5.62168591	9.634034466	1.03E-06	2.11E-05	5.806890737
ZNF14	2.80556284	4.43094484	9.627028145	1.04E-06	2.12E-05	5.799244037
ETFA	-2.09132027	6.813703245	-9.595072617	1.07E-06	2.18E-05	5.764309104
HBD	3.31132	6.40752756	9.587385096	1.08E-06	2.19E-05	5.75589044
S100A9	3.52187598	5.72191563	9.54984792	1.12E-06	2.23E-05	5.714702764
ALLC	-3.5658509	5.76044041	-9.529472031	1.15E-06	2.26E-05	5.69228925
SNAI1	3.38807192	6.11274254	9.493694461	1.19E-06	2.34E-05	5.652838013
SFRP5	3.8560743	5.13993327	9.461307271	1.23E-06	2.39E-05	5.617019548
FOXO1	2.79899062	6.46241845	9.392259047	1.33E-06	2.54E-05	5.540318512
ZNF22	2.37703062	5.49331715	9.371039146	1.36E-06	2.57E-05	5.516653956
SLC43A3	-3.87007872	7.99458694	-9.369484858	1.36E-06	2.57E-05	5.514918883
DOK2	2.79443018	4.41404995	9.311889113	1.44E-06	2.71E-05	5.450457692
LPAR4	2.3915791	3.98774283	9.238759202	1.56E-06	2.91E-05	5.368141312
BCAP29	-2.3756706	6.7214642	-9.211749696	1.61E-06	2.96E-05	5.337605206
MEST	-3.64553222	6.94405859	-9.172658354	1.68E-06	3.08E-05	5.293281234
C16orf58	4.0808545	6.16924915	9.122027216	1.77E-06	3.22E-05	5.235645691
TGFB1	2.74845534	5.38600083	9.111407564	1.79E-06	3.24E-05	5.223524237
FPR1	3.48234354	5.38736731	9.011309927	2.00E-06	3.52E-05	5.108710665
NFKBIB	-2.64805478	6.09056561	-8.962682014	2.11E-06	3.67E-05	5.052565428
PDPN	3.40820914	4.97474217	8.942422148	2.15E-06	3.74E-05	5.029102029
HIST1H3E	2.08691376	5.63992484	8.927556103	2.19E-06	3.79E-05	5.01185845
SELPLG	2.33921108	4.21774136	8.870183334	2.33E-06	3.98E-05	4.945095806
GLTP	2.50725516	5.36623186	8.829293556	2.44E-06	4.14E-05	4.897305131
GPM6A	2.39432885	5.608240135	8.727207701	2.73E-06	4.55E-05	4.777225689
NXF3	2.39162184	6.03903132	8.665608477	2.93E-06	4.81E-05	4.704236061
NDUFAB1	2.0105615	7.36778365	8.65831269	2.95E-06	4.83E-05	4.695564434
TNFAIP6	3.90156716	6.73612922	8.639362822	3.02E-06	4.92E-05	4.673014417
SLC7A6	-2.7371711	6.51305553	-8.635478089	3.03E-06	4.93E-05	4.668386904
MLPH	2.35052862	4.50911605	8.614776761	3.10E-06	5.01E-05	4.643700092
NXT1	2.31934349	6.025277705	8.58292552	3.21E-06	5.17E-05	4.605626782
USP20	-2.1609711	7.9850215	-8.580109415	3.22E-06	5.17E-05	4.602255298
HMBOX1	3.4966261	5.82603643	8.542147373	3.37E-06	5.36E-05	4.556722896
BCL2L10	3.62963638	5.47156945	8.534276065	3.40E-06	5.39E-05	4.547262361
KCNMB4	2.90196	4.14808894	8.427545995	3.84E-06	5.96E-05	4.418316654
KLK3	2.04674138	6.52055357	8.409034543	3.92E-06	6.05E-05	4.395824999
SCG5	2.80815862	4.62068223	8.401934815	3.95E-06	6.09E-05	4.387188712
HAX1	2.303093	5.70699363	8.354701722	4.17E-06	6.37E-05	4.329591308
LFNG	2.17065424	5.91653846	8.342580348	4.23E-06	6.44E-05	4.31477026
CCL5	3.71887828	6.24070434	8.336643753	4.26E-06	6.46E-05	4.307505506
SAMD4B	2.1692505	5.35712335	8.325028875	4.32E-06	6.52E-05	4.293280751
ITFG2	3.36346038	5.97715207	8.24771779	4.72E-06	7.02E-05	4.198213532
SLC5A3	2.27151736	5.85938732	8.227813464	4.84E-06	7.12E-05	4.173629112
NEK7	2.51821708	7.69799266	8.224153353	4.86E-06	7.13E-05	4.169103539
TIPARP	-2.94057504	4.8632836	-8.200965183	4.99E-06	7.27E-05	4.140397171
TRPV5	2.2405911	6.12556041	8.179621471	5.12E-06	7.40E-05	4.113920396
ACTG2	2.54771368	4.4266789	8.130525821	5.42E-06	7.78E-05	4.052820961
CLNS1A	2.38723278	6.46522059	8.108091445	5.57E-06	7.98E-05	4.02480989
PITPNM3	2.24288672	5.84706518	8.08303467	5.73E-06	8.18E-05	3.993456402
SLC5A1	2.07882848	3.79550994	8.043948117	6.01E-06	8.50E-05	3.944403395
PGM3	2.9795939	4.99544843	8.021947819	6.17E-06	8.68E-05	3.91671586
AHNAK2	3.86079758	5.92495191	8.014453427	6.22E-06	8.70E-05	3.907271328
RPL41	2.09923364	6.5990344	8.001683853	6.32E-06	8.76E-05	3.891163952
RGS2	3.09369214	4.95935667	7.915252696	7.01E-06	9.55E-05	3.781641925
BTNL3	-2.78722506	5.70261613	-7.891490106	7.21E-06	9.75E-05	3.75137783
RNF19B	2.23163866	5.00242073	7.796535203	8.09E-06	0.000106513	3.629778438
FAM117A	3.17091546	4.45716631	7.760050869	8.46E-06	0.000110314	3.582772085
PMVK	2.95021204	5.38672762	7.736073518	8.71E-06	0.000113382	3.551793185
AMPH	2.49455686	4.61846273	7.715737558	8.93E-06	0.00011538	3.525465034
CHPT1	3.14260322	4.96431397	7.65727743	9.59E-06	0.000121943	3.449502163
SOCS6	2.64291482	4.66407821	7.598997212	1.03E-05	0.000129787	3.373361931
IL16	2.35681976	4.10348276	7.564244928	1.08E-05	0.000134616	3.32776328
CDC23	2.27732276	4.37284302	7.549880364	1.10E-05	0.000136798	3.308872404
MRPS14	2.7618627	4.66589621	7.543918595	1.10E-05	0.000137571	3.301024655
EGFL7	-2.04784916	7.0380392	-7.532376208	1.12E-05	0.000138482	3.285818513
DCN	2.293969147	8.952717683	7.511173972	1.15E-05	0.000141069	3.25784375
ARMCX1	2.20839194	5.84785863	7.490392624	1.18E-05	0.000144246	3.230370712
ZNF646	2.68853912	4.72700704	7.483337981	1.19E-05	0.000145135	3.221032355
SIVA1	2.51116913	6.325058755	7.482698397	1.19E-05	0.000145135	3.220185422
STARD8	2.08985452	7.95961694	7.429352033	1.27E-05	0.000154379	3.149366742
ING2	2.16971886	6.20739079	7.391590423	1.34E-05	0.000160514	3.099024046
ABCB6	2.77894122	4.91332771	7.362392262	1.39E-05	0.000164173	3.059976218
ACE	2.01984458	6.61216477	7.360785769	1.39E-05	0.000164173	3.057824705
GREB1	-2.6220393	5.00258379	-7.359256006	1.39E-05	0.000164173	3.055775655
NFIL3	2.20058912	7.09053818	7.322401458	1.46E-05	0.000170214	3.006322104
NLE1	-2.31350599	7.797495405	-7.302509168	1.50E-05	0.000172309	2.97955873
GAS1	5.26636454	6.61197933	7.276893564	1.55E-05	0.000176286	2.945021841
ICAM3	2.82129562	5.23491933	7.212499256	1.68E-05	0.000188062	2.857834793
GYPC	2.13368937	6.170807825	7.194470242	1.72E-05	0.00019094	2.833330169
ACRV1	2.42723585	4.007878285	7.191120084	1.72E-05	0.000191267	2.82877216
ANKH	2.45008824	5.52447554	7.190366576	1.73E-05	0.000191267	2.827746789
B3GALT4	2.46541612	5.0684871	7.187850392	1.73E-05	0.000191267	2.824322253
ANGPTL4	2.11138549	5.529558595	7.180802887	1.75E-05	0.000192452	2.814726281
GIT1	-2.0331964	5.84225536	-7.17974695	1.75E-05	0.000192452	2.813287959
UBE2G2	2.45114018	4.26742781	7.17707383	1.76E-05	0.000192813	2.809646192
BMS1	2.5526297	4.13657883	7.148159142	1.82E-05	0.000198319	2.770195596
ADAM28	2.62768518	4.30895821	7.127077234	1.87E-05	0.000202196	2.741364583
BTRC	2.14890272	6.07476826	7.116542711	1.90E-05	0.00020433	2.726936562
PIGT	-2.07226468	8.42750666	-7.098833632	1.94E-05	0.000207799	2.702650259
EXOG	2.23903702	4.42578119	6.996205761	2.22E-05	0.000230515	2.561111115
KRT75	-2.7534375	4.42973519	-6.987710497	2.25E-05	0.000232065	2.549333867
SOX11	2.8956559	5.34395433	6.985150619	2.25E-05	0.00023242	2.545783192
SCARB2	2.14571122	5.54247739	6.984294124	2.26E-05	0.00023242	2.544595002
DDX17	2.04769038	5.62026687	6.946922429	2.37E-05	0.00024305	2.492657546
FRMD8	2.33279746	3.85816413	6.940797309	2.39E-05	0.000243946	2.484127801
FN1	2.766241923	10.37542422	6.939367389	2.39E-05	0.00024405	2.482135815
NOC3L	2.91811398	5.87953073	6.928137491	2.43E-05	0.00024733	2.466482443
FBXO2	3.35238668	5.05992966	6.921339881	2.45E-05	0.000248823	2.45699925
STX8	2.32213848	5.30017422	6.920275235	2.46E-05	0.000248823	2.45551344
RAMP3	2.62182646	6.94700011	6.903200309	2.51E-05	0.000253765	2.4316636
PGAM2	2.08164278	4.40231867	6.89701168	2.53E-05	0.000254875	2.423010063
IFI16	2.10880036	5.2530265	6.841669376	2.72E-05	0.000270266	2.345401991
AP3M2	3.22005896	5.0324916	6.823450541	2.79E-05	0.000275339	2.319765179
PER3	2.76231496	5.7111074	6.755595214	3.06E-05	0.000297947	2.223896677
VEGFC	2.46022906	3.98002963	6.754984787	3.06E-05	0.000297947	2.223031479
PRKCI	2.4546897	4.55756891	6.682470376	3.37E-05	0.000321019	2.119900192
PMM1	2.76437538	5.37202009	6.682387391	3.37E-05	0.000321019	2.119781768
KRT16	3.10571484	6.02818284	6.68164626	3.38E-05	0.000321019	2.118724098
MEPCE	2.14921738	4.46150243	6.681174633	3.38E-05	0.000321019	2.118051001
BSDC1	2.53397438	4.62821067	6.672903556	3.42E-05	0.000323747	2.106241845
UBE2G1	2.06052258	6.30722335	6.661755938	3.47E-05	0.000327429	2.090311223
ST6GALNAC2	2.26675722	4.41972525	6.632913811	3.61E-05	0.000335848	2.049017045
BARX1	3.10518388	5.07978424	6.611693659	3.71E-05	0.000342477	2.018564423
DTL	2.3473406	4.0351583	6.565377945	3.95E-05	0.000360509	1.951887893
FPGS	-2.76679276	5.65746734	-6.499300776	4.33E-05	0.000387593	1.856262905
KCNJ2	2.60280766	5.42634351	6.478184869	4.46E-05	0.000394972	1.825580291
CARD14	2.04757982	4.94758355	6.469964797	4.51E-05	0.000397958	1.813619746
DLEU1	2.30754006	6.16237953	6.366319273	5.20E-05	0.000445226	1.662024531
VILL	3.08432362	5.35694337	6.361848547	5.24E-05	0.000447022	1.655452628
PTCH2	-2.24150638	6.87510255	-6.340189916	5.40E-05	0.000457929	1.623576156
BAG1	2.73297284	5.94522826	6.312888139	5.61E-05	0.000473438	1.583303022
CYTH4	2.26171408	4.52220446	6.289149307	5.80E-05	0.000486508	1.548202785
PPFIBP1	2.10453324	4.83251486	6.258051289	6.05E-05	0.000502794	1.50210449
MSRB2	2.01347616	5.06513866	6.148523718	7.07E-05	0.000570085	1.338688122
CST3	2.15751418	8.22834701	6.10102322	7.56E-05	0.000603041	1.267303138
KRT19	-2.5829106	10.5666951	-6.074599194	7.85E-05	0.000622002	1.22745754
GZMB	2.14594944	4.34690088	6.034673709	8.32E-05	0.000649101	1.167069499
RABAC1	2.18381966	7.15732297	6.030295369	8.37E-05	0.00065247	1.160433753
FOXC1	-2.13325366	5.89118353	-5.995926304	8.79E-05	0.000679511	1.108252281
TSPYL5	2.04771452	6.4726364	5.961269352	9.25E-05	0.000707363	1.055467906
HIST1H4L	2.34143256	3.92571724	5.938530429	9.55E-05	0.000725363	1.020744784
TSPAN31	2.29890546	5.57911935	5.908043317	9.99E-05	0.000747859	0.974077266
SHC1	2.18370302	4.95363049	5.902536518	0.000100679	0.00075079	0.965634082
SPG21	2.02861424	4.87077956	5.9009859	0.000100906	0.000751477	0.963255869
FLRT3	2.62196122	4.21584137	5.892617006	0.000102143	0.000754706	0.950414568
ERI3	2.15443922	5.10809009	5.891222868	0.000102351	0.000754999	0.948274445
MXRA8	2.64338126	5.72458911	5.846335581	0.000109282	0.00080106	0.879224205
MBD4	2.14779896	5.25364566	5.845513357	0.000109414	0.000801184	0.877956762
EPB41L5	2.43263672	4.2111241	5.748016687	0.000126273	0.000891944	0.727001001
HNRNPA0	2.31256092	4.03697842	5.732837325	0.000129137	0.000905241	0.703379577
TNNC2	2.31753534	5.49637137	5.72858384	0.000129952	0.000907847	0.69675475
EDAR	2.82996768	4.33710104	5.679459757	0.000139772	0.000962978	0.620061358
TRIB3	2.25302248	6.82639696	5.672804509	0.000141161	0.000969687	0.609645253
ZNF394	2.06461408	5.31820732	5.613477036	0.000154221	0.001037984	0.516519954
PRRX2	2.60703372	5.03206868	5.605232287	0.000156135	0.001048848	0.503539609
MYO5C	2.46330554	6.81014345	5.560282611	0.000167024	0.001108162	0.432605869
FBXL7	2.059734	4.18125946	5.550998128	0.000169373	0.001118436	0.417919366
ITPKA	2.57742382	4.92310473	5.533129654	0.000173991	0.001144699	0.389620778
MAPK1	2.37628304	4.11607692	5.474722797	0.000190045	0.001234206	0.296812318
WDR78	2.33102806	4.03935427	5.414330286	0.00020831	0.001323078	0.200352597
MMP2	-2.55859282	5.39174755	-5.400165396	0.000212858	0.001344447	0.177655381
FKBP10	2.28733912	4.2667554	5.386227117	0.000217436	0.001366153	0.155294293
TSPAN2	2.02162128	6.92623286	5.362093997	0.000225611	0.001407404	0.116514467
DNAJB14	2.09018542	5.22038265	5.304570451	0.000246442	0.0015093	0.023756576
OCEL1	2.31170788	4.93525562	5.187714742	0.000295295	0.001730928	-0.16606784
LRP12	2.45042904	5.53010916	5.178485087	0.000299568	0.001753036	-0.181139887
ATF5	3.70212222	5.47659603	5.147812476	0.000314245	0.00181313	-0.231311053
UBL4A	2.33753852	5.25473104	5.107093807	0.000334915	0.001890281	-0.29811044
RHOB	2.02521532	9.51559954	5.073106616	0.000353268	0.001973167	-0.354037142
ZNF721	2.18803502	3.98984525	5.030090617	0.000378035	0.002084859	-0.42504207
ACTL6A	-4.57555332	7.78634034	-4.998161983	0.000397602	0.002164166	-0.477904401
CKM	2.12675924	4.76104444	4.990110133	0.000402704	0.002183299	-0.491256656
SLC44A1	2.0496203	5.00275925	4.96618321	0.000418275	0.002248269	-0.530984725
TOLLIP	2.2695106	4.75551574	4.942939212	0.000434012	0.002294064	-0.56965091
LSM14A	2.0162482	4.23850284	4.899931608	0.000464801	0.002420218	-0.641379903
TRIP4	2.1872949	4.62930605	4.860176458	0.000495315	0.002548741	-0.707898016
CENPT	2.09532618	4.28407255	4.814785066	0.000532757	0.002711475	-0.784095458
USP27X	2.0251789	4.74223423	4.80532359	0.00054093	0.002735158	-0.800011396
MTSS1L	2.00959524	5.92973192	4.760806524	0.0005812	0.00288865	-0.875049751
HLA-DRA	3.64974936	5.49818398	4.756682078	0.000585087	0.002905907	-0.882014626
PIGL	2.17291244	4.57022388	4.730151125	0.000610758	0.003003539	-0.926868003
WWP2	2.34836924	5.31270976	4.698337197	0.000643113	0.003128708	-0.980768693
TNF	-2.01807714	4.89284511	-4.668705006	0.000674873	0.003257806	-1.031085756
ATG9A	-2.51774336	6.49793132	-4.652077062	0.000693414	0.0033281	-1.059368197
TGFBR2	2.44106158	6.94980601	4.609151894	0.000743796	0.003528744	-1.132535314
TUBB2B	4.14441958	5.95101729	4.423920756	0.001009591	0.0044684	-1.45077225
CCNO	2.01919844	4.004478	4.33789396	0.00116532	0.005011735	-1.599898794
ZNF337	2.07362524	5.20374082	4.315651391	0.001209542	0.005160665	-1.638587124
CCR7	2.06009766	4.94202993	4.301672389	0.00123823	0.005247846	-1.662928935
DEDD	-2.64013036	6.3895055	-4.267462832	0.001311478	0.00548843	-1.722585181
TUBB3	-2.27388538	5.83118477	-4.259236904	0.001329757	0.005548325	-1.736948109
CXCL1	-2.21947374	8.91029093	-4.257675516	0.001333257	0.00555961	-1.739675168
OTUD7B	2.0464665	4.43830695	4.239329679	0.001375104	0.005693372	-1.77173602
AGRN	-2.68961128	8.13308456	-4.155756201	0.001583836	0.006394782	-1.918215002
SLN	2.13658282	4.26000491	4.059418149	0.001866039	0.007277866	-2.087897188
E2F1	2.28799794	7.00015243	4.018938563	0.001999798	0.007709255	-2.159445282
COL4A1	-2.30429896	7.45834898	-3.993136417	0.002090228	0.007961309	-2.205124581
MYOD1	-2.33333414	4.62996149	-3.923077193	0.002357838	0.008793791	-2.329431996
ADCY7	2.06408984	5.22123618	3.914195779	0.002394218	0.00888714	-2.345218286
MBNL3	2.2992779	6.62163759	3.836127784	0.002740172	0.009902855	-2.484233598
