# Supplementary material for: Integrating multiple microarray dataset analysis and machine learning methods to reveal the key genes and regulatory mechanisms underlying human intervertebral disc degeneration
Source: PeerJ. 2020 Oct 13;8:e10120. doi: 10.7717/peerj.10120 (PMC7566771; doi:10.7717/peerj.10120)
Supplement: Supplemental Information 7 [file peerj-08-10120-s007.txt]

logFC	AveExpr	t	P.Value	adj.P.Val	B
LINC00957	-6.27581002	10.01249139	-27.6388964079912	7.72991369003622e-12	8.95124005306194e-09	17.0541949714983
LINC00540	-3.80673576	4.95739652	-18.6163843305451	6.48634299928758e-10	3.34271654531026e-07	13.2573456595253
LINC00638	2.61324418	8.38273351	18.1378614707379	8.65988742308357e-10	3.34271654531026e-07	12.9903561299125
LINC01719	2.76127676	4.27094494	12.7719399180342	4.01471869396551e-08	1.16226106190302e-05	9.29044884872857
SNHG6	2.0956723	8.38371565	12.475473229813	5.1659669101814e-08	1.19643793639801e-05	9.03914112500789
SNHG8	2.72148384	5.48014474	11.7840794143023	9.49711433040955e-08	1.4603327634868e-05	8.42904996313786
LINC01920	-2.56507548	4.68817426	-11.7782159959412	9.54752973918821e-08	1.4603327634868e-05	8.42372646289808
OLMALINC	2.73457574	4.51932115	11.7173113680422	1.00886546700297e-07	1.4603327634868e-05	8.36827669170048
RBM15-AS1	4.46241526	5.54318549	10.4119599318615	3.50114677698145e-07	3.58573746988302e-05	7.10859265673706
LINC00560	3.718354	5.6105902	10.3527181988997	3.71579012423111e-07	3.58573746988302e-05	7.04799653751386
H19	3.2385126	6.1104479	9.4394574506777	9.6486023573596e-07	6.98317595613901e-05	6.07242995348818
DACT3-AS1	-2.56901508	4.23301296	-8.97363207336154	1.61534612342155e-06	9.84510953116922e-05	5.54296937592377
LINC00884	-3.12117378	4.76404791	-8.85630381914825	1.84523957292123e-06	0.000106839371272139	5.40600137471731
LINC00930	-2.20784528	4.4760201	-7.55236706587608	8.91708671611834e-06	0.000335261926168635	3.77803394240009
LINC00841	2.9579432	4.71890866	6.93712338932698	2.00598289449726e-05	0.000582588171348574	2.93701322651641
PITPNA-AS1	2.61243272	5.84296198	6.87705790231134	2.17668490343305e-05	0.000614780760530602	2.85222509536133
PWAR6	2.30596522	4.74680703	6.81428521155993	2.37179003188081e-05	0.000630467798080981	2.76309474092835
PRKCZ-AS1	2.57601028	4.40025416	6.81262571911733	2.37719489500674e-05	0.000630467798080981	2.7607311977807
GAS5	2.15375048	7.1511096	6.69283791017422	2.80433240598418e-05	0.000690939771516952	2.58913208702014
LINC00708	2.70239256	5.00786684	6.51053678576473	3.61914727739522e-05	0.000873119280671597	2.32420353245122
DLEU1	2.30754006	6.16237953	6.42914938894322	4.06142065909042e-05	0.00094062502464534	2.20444273499763
TMEM44-AS1	2.16706614	4.46571587	6.23796213082227	5.34341522093737e-05	0.00110494193318669	1.91947510787544
LINC01910	2.60057048	4.73213012	6.01299706211005	7.42632368742163e-05	0.00132302812769758	1.57757766064459
LINC01405	-3.04102282	5.37517153	-5.92990307581853	8.40121181662962e-05	0.00147400060692876	1.44948331136577
PRR34-AS1	2.63100456	4.2375721	5.9043454952227	8.72773957813315e-05	0.00147400060692876	1.40988802773842
LINC01441	2.02040526	3.97036291	5.80076270823471	0.000101958226321894	0.00163982814001047	1.248463347788
LINC02533	2.75588486	4.57841699	5.65158137134744	0.000127882964325297	0.00192322691803499	1.01330543892982
FAM238A	-2.93226802	6.22604359	-5.48834611842411	0.000164449078460598	0.00219821081861569	0.752390376884835
LINC00641	2.25084092	4.79573654	5.47326432693668	0.000168346843786932	0.00219821081861569	0.728094375277788
LINC01949	2.02390238	4.04350793	4.40831364372204	0.000953986675280962	0.00677740226978745	-1.06476353473539
LINC00347	2.01317564	3.94950146	4.32555695597889	0.00109868753836332	0.00718802355607191	-1.20994521605187
