# Supplementary material for: Integrating multiple microarray dataset analysis and machine learning methods to reveal the key genes and regulatory mechanisms underlying human intervertebral disc degeneration
Source: PeerJ. 2020 Oct 13;8:e10120. doi: 10.7717/peerj.10120 (PMC7566771; doi:10.7717/peerj.10120)
Supplement: Supplemental Information 8 [file peerj-08-10120-s008.txt]

Seq1	Seq2	Tot Score	Tot Energy	Max Score	Max Energy	Strand	Len1	Len2	Positions
hsa-miR-204-3p	hsa_circRNA_100688	1253.00	-179.93	167.00	-25.24	88	21	57384	30063 2928 29568 6393 37860 20961 46410 45316
hsa-miR-204-3p	hsa_circRNA_100750	772.00	-107.45	164.00	-26.65	91	21	91845	82252 52391 28008 57385 59063
hsa-miR-204-3p	hsa_circRNA_101092	786.00	-116.80	179.00	-30.39	107	21	52977	28565 33253 35129 33939 15983
hsa-miR-204-3p	hsa_circRNA_102526	973.00	-145.61	170.00	-28.38	199	21	35154	1170 27331 1057 22564 15420 6448
hsa-miR-204-3p	hsa_circRNA_103444	1216.00	-169.38	157.00	-24.43	245	21	42434	34848 18563 13065 16219 37131 37505 38230 39055
hsa-miR-204-3p	hsa_circRNA_103676	1235.00	-189.63	162.00	-26.68	266	21	29752	27603 175 5943 6525 28649 14140 14239 26382
hsa-miR-204-3p	hsa_circRNA_103712	771.00	-114.70	158.00	-30.17	269	21	41741	16399 4425 845 2812 22911
hsa-miR-204-3p	hsa_circRNA_103801	961.00	-138.57	171.00	-33.75	273	21	80517	29728 23429 38066 2958 10324 36248
hsa-miR-204-3p	hsa_circRNA_104471	1592.00	-227.81	166.00	-25.41	311	21	121845	77176 80569 51989 52858 35226 75068 62325 33494 49295 38718
hsa-miR-204-3p	hsa_circRNA_100035	1384.00	-186.70	159.00	-25.66	376	21	119623	45108 35059 94715 86312 91822 79148 83929 102581 91991
hsa-miR-204-3p	hsa_circRNA_100036	1544.00	-211.45	160.00	-25.66	377	21	129317	125304 45108 35059 94715 86312 91822 79148 83929 102581 91991
hsa-miR-204-3p	hsa_circRNA_100219	773.00	-96.69	159.00	-23.20	385	21	89334	5785 10262 75581 26418 83384
hsa-miR-204-3p	hsa_circRNA_100273	947.00	-135.78	166.00	-27.41	390	21	47483	34091 24218 27933 6103 654 31495
hsa-miR-204-3p	hsa_circRNA_100684	927.00	-129.60	162.00	-25.57	411	21	75571	38789 27508 13885 38956 57233 7390
hsa-miR-204-3p	hsa_circRNA_100723	7461.00	-1112.38	170.00	-29.90	414	21	433728	356762 224081 23096 54333 355229 120978 322795 344007 138832 171491 190674 212492 299853 13156 112604 150551 340367 388675 94385 172269 327853 134484 4637 93896 362037 114314 162513 236793 292884 362228 45619 55954 60464 169053 249449 94898 118933 193427 197216 231712 306164 132302 227580 247262 265865 377166 384655 395620
hsa-miR-204-3p	hsa_circRNA_101370	762.00	-98.35	158.00	-24.26	448	21	93596	34778 79179 43463 62838 66065
hsa-miR-204-3p	hsa_circRNA_102765	930.00	-138.18	163.00	-25.85	518	21	59648	11022 35954 51231 17043 22267 30072
hsa-miR-204-3p	hsa_circRNA_104148	938.00	-141.14	162.00	-30.92	585	21	87348	77414 45514 6379 53539 59662 75644
hsa-miR-204-3p	hsa_circRNA_104208	1240.00	-176.45	167.00	-24.59	589	21	72234	1813 50513 39619 54653 12537 1699 17605 69078
hsa-miR-185-5p	hsa_circRNA_001175	771.00	-105.03	163.00	-24.55	666	22	48071	27992 19116 48035 40980 40607
hsa-miR-185-5p	hsa_circRNA_100508	1270.00	-181.57	171.00	-31.18	714	22	52912	17339 29953 40546 27019 17395 17364 29383 43601
hsa-miR-185-5p	hsa_circRNA_100600	933.00	-115.72	163.00	-24.34	717	22	59592	6729 52196 9771 52463 57476 57585
hsa-miR-185-5p	hsa_circRNA_100688	778.00	-103.14	172.00	-25.45	724	22	57384	35017 35627 34379 34850 38497
hsa-miR-185-5p	hsa_circRNA_100750	936.00	-123.16	158.00	-23.82	727	22	91845	51180 23024 59391 21613 52367 22483
hsa-miR-185-5p	hsa_circRNA_101092	929.00	-116.45	160.00	-22.82	743	22	52977	308 26785 15856 11157 23579 47989
hsa-miR-185-5p	hsa_circRNA_101367	2329.00	-308.17	162.00	-26.94	763	22	106146	16029 27801 27588 37297 101694 32817 84317 75192 106124 26458 13175 17685 37272 62974 75216
hsa-miR-185-5p	hsa_circRNA_102680	1418.00	-190.16	161.00	-24.76	845	22	83081	53948 81059 44618 48391 44673 70287 20661 34338 51814
hsa-miR-185-5p	hsa_circRNA_102685	950.00	-124.14	161.00	-24.76	846	22	38437	9304 36415 3747 29 25643 7170
hsa-miR-185-5p	hsa_circRNA_103676	1078.00	-135.22	159.00	-29.98	902	22	29752	24212 4387 12597 5966 12563 20826 7088
hsa-miR-185-5p	hsa_circRNA_104134	784.00	-109.75	162.00	-24.13	922	22	38155	24719 17747 25313 3342 21827
hsa-miR-185-5p	hsa_circRNA_104243	936.00	-127.72	165.00	-28.55	932	22	48546	38544 35916 15186 208 4335 34774
hsa-miR-185-5p	hsa_circRNA_104260	928.00	-128.88	161.00	-23.29	933	22	49840	27550 36890 16196 32444 17055 34932
hsa-miR-185-5p	hsa_circRNA_104471	2321.00	-312.78	164.00	-31.93	947	22	121845	51510 16906 113964 80288 378 35909 70467 81760 99153 42604 71102 11669 58098 5011 79837
hsa-miR-185-5p	hsa_circRNA_002086	948.00	-122.49	169.00	-27.71	1007	22	11493	9928 9018 11328 720 3271 5344
hsa-miR-185-5p	hsa_circRNA_100035	1254.00	-162.29	164.00	-24.26	1012	22	119623	34885 96605 73087 82232 57153 25506 103392 35117
hsa-miR-185-5p	hsa_circRNA_100036	1254.00	-162.29	164.00	-24.26	1013	22	129317	34885 96605 73087 82232 57153 25506 103392 35117
hsa-miR-185-5p	hsa_circRNA_100219	1088.00	-147.77	162.00	-27.28	1021	22	89334	78158 10257 11958 6697 21468 44732 12816
hsa-miR-185-5p	hsa_circRNA_100684	1114.00	-153.45	164.00	-30.66	1047	22	75571	32047 26414 62786 19273 74254 64943 63204
hsa-miR-185-5p	hsa_circRNA_100698	788.00	-97.92	162.00	-22.89	1048	22	54324	44863 11161 608 14717 29187
hsa-miR-185-5p	hsa_circRNA_100723	6779.00	-938.27	164.00	-30.21	1050	22	433728	299399 30372 54328 363837 136131 204083 395083 108674 135412 175887 85853 224310 401448 159235 330031 337139 337440 342199 214426 315678 329002 216513 3963 102843 268072 319085 323528 350534 362160 379032 425769 53483 88094 117356 173447 318881 382717 399894 428635 138861 199212 199616 295416 342111
hsa-miR-185-5p	hsa_circRNA_101204	765.00	-103.30	159.00	-27.21	1077	22	5838	4920 4369 3475 3649 4097
hsa-miR-185-5p	hsa_circRNA_101369	782.00	-99.58	161.00	-25.02	1083	22	58485	24551 37896 54430 56781 3425
hsa-miR-185-5p	hsa_circRNA_101370	1855.00	-244.70	161.00	-25.02	1084	22	93596	24551 37896 54430 79588 80464 56781 59485 82074 65846 80390 80578 3425
hsa-miR-185-5p	hsa_circRNA_101404	791.00	-105.58	169.00	-28.98	1085	22	27124	24166 3515 4243 11766 12331
hsa-miR-185-5p	hsa_circRNA_101470	770.00	-118.74	156.00	-27.03	1092	22	34386	25773 30912 10355 1915 13807
hsa-miR-185-5p	hsa_circRNA_102765	782.00	-102.88	164.00	-24.07	1154	22	59648	56146 14905 58877 2006 15368
hsa-miR-185-5p	hsa_circRNA_103730	779.00	-88.93	163.00	-20.24	1204	22	56897	3133 3270 35703 3366 37315
hsa-miR-185-5p	hsa_circRNA_104208	765.00	-101.92	159.00	-23.51	1225	22	72234	61568 47430 15026 16563 26156
hsa-miR-185-5p	hsa_circRNA_104281	776.00	-113.87	160.00	-24.57	1230	22	28197	25270 1598 7172 35 16778
hsa-miR-155-5p	hsa_circRNA_100600	777.00	-78.09	160.00	-27.47	1353	24	59592	40706 22233 15493 58540 54129
hsa-miR-155-5p	hsa_circRNA_101367	1082.00	-105.54	160.00	-17.63	1399	24	106146	44782 89467 101375 58344 30781 54531 101420
hsa-miR-155-5p	hsa_circRNA_101384	790.00	-95.31	163.00	-23.83	1402	24	50977	12839 11958 19918 3814 50917
hsa-miR-155-5p	hsa_circRNA_102680	1080.00	-93.91	158.00	-17.57	1481	24	83081	24895 196 68783 37802 38066 162 881
hsa-miR-155-5p	hsa_circRNA_102910	773.00	-73.88	162.00	-20.39	1494	24	29636	2705 3110 6123 23907 17404
hsa-miR-155-5p	hsa_circRNA_103687	776.00	-79.39	158.00	-18.92	1539	24	29437	21846 24884 9625 18447 21874
hsa-miR-155-5p	hsa_circRNA_104181	773.00	-65.27	162.00	-15.14	1563	24	31648	17009 1078 1703 11105 11285
hsa-miR-155-5p	hsa_circRNA_104471	1228.00	-126.11	159.00	-17.76	1583	24	121845	8858 61087 15416 25352 47138 55830 82307 71861
hsa-miR-155-5p	hsa_circRNA_100035	773.00	-74.30	158.00	-21.29	1648	24	119623	115678 44668 96661 8361 78364
hsa-miR-155-5p	hsa_circRNA_100036	927.00	-83.11	158.00	-21.29	1649	24	129317	115678 44668 96661 129029 8361 78364
hsa-miR-155-5p	hsa_circRNA_100219	775.00	-62.33	160.00	-15.88	1657	24	89334	60085 34198 32947 12975 20069
hsa-miR-155-5p	hsa_circRNA_100684	949.00	-78.73	161.00	-23.82	1683	24	75571	46969 47318 47346 47374 5355 58547
hsa-miR-155-5p	hsa_circRNA_100698	927.00	-95.62	162.00	-20.15	1684	24	54324	52462 43367 5190 29477 25929 40055
hsa-miR-155-5p	hsa_circRNA_100723	3269.00	-330.19	165.00	-24.59	1686	24	433728	103333 348772 97981 149229 35218 335908 41326 123183 209098 345993 384983 35251 39775 410881 64584 369654 242922 417776 53469 268432 270868
hsa-miR-155-5p	hsa_circRNA_101233	931.00	-83.02	165.00	-18.52	1715	24	36643	29448 2046 10856 8300 8095 29925
hsa-miR-155-5p	hsa_circRNA_101369	789.00	-90.30	169.00	-20.35	1719	24	58485	8022 47066 12334 48562 18674
hsa-miR-155-5p	hsa_circRNA_101370	1574.00	-167.14	169.00	-20.35	1720	24	93596	8022 58987 47066 59321 75799 12334 79490 48562 72810 18674
hsa-miR-155-5p	hsa_circRNA_101995	911.00	-79.79	157.00	-18.31	1752	24	31218	27699 8599 22366 174 706 5271
hsa-miR-155-5p	hsa_circRNA_103491	782.00	-92.16	167.00	-23.02	1825	24	66073	846 63642 24554 58985 31306
hsa-miR-155-5p	hsa_circRNA_104208	1083.00	-111.38	160.00	-18.83	1861	24	72234	5471 34438 71008 65664 38649 66271 49345
hsa-miR-376b-3p	hsa_circRNA_100750	924.00	-82.57	162.00	-17.72	1999	22	91845	19192 19806 27277 40740 52430 61213
hsa-miR-376b-3p	hsa_circRNA_103639	759.00	-79.58	154.00	-18.33	2171	22	28415	22700 24614 1785 18010 14391
hsa-miR-376b-3p	hsa_circRNA_104471	1538.00	-156.73	161.00	-21.65	2219	22	121845	73795 4386 88438 35391 74200 112740 76087 106080 119540 25140
hsa-miR-376b-3p	hsa_circRNA_104503	771.00	-76.16	166.00	-16.75	2221	22	51815	22508 44886 47333 27522 36926
hsa-miR-376b-3p	hsa_circRNA_100035	782.00	-92.23	163.00	-22.31	2284	22	119623	73704 52955 51388 8458 24447
hsa-miR-376b-3p	hsa_circRNA_100036	782.00	-92.23	163.00	-22.31	2285	22	129317	73704 52955 51388 8458 24447
hsa-miR-376b-3p	hsa_circRNA_100219	931.00	-86.62	167.00	-19.29	2293	22	89334	37717 11089 1260 28543 37048 42822
hsa-miR-376b-3p	hsa_circRNA_100723	2801.00	-269.79	172.00	-19.91	2322	22	433728	72530 3174 339511 216415 423418 265544 110271 60685 426984 427179 26539 13645 52390 53927 168253 27907 30507 258722
hsa-miR-376b-3p	hsa_circRNA_100770	784.00	-77.37	163.00	-22.62	2325	22	23783	7731 6041 12680 20602 3979
hsa-miR-376b-3p	hsa_circRNA_104148	1077.00	-116.90	157.00	-21.10	2493	22	87348	36043 37681 6685 11509 22018 83147 13105
hsa-miR-767-3p	hsa_circRNA_104471	932.00	-112.68	162.00	-24.00	2855	23	121845	86111 79042 10812 30060 40224 25295
hsa-miR-767-3p	hsa_circRNA_100035	1100.00	-137.01	172.00	-23.90	2920	23	119623	74376 32324 49777 94028 31488 101166 91602
hsa-miR-767-3p	hsa_circRNA_100036	1100.00	-137.01	172.00	-23.90	2921	23	129317	74376 32324 49777 94028 31488 101166 91602
hsa-miR-767-3p	hsa_circRNA_100684	772.00	-100.18	161.00	-22.37	2955	23	75571	46635 6012 5071 33856 24897
hsa-miR-767-3p	hsa_circRNA_100723	5252.00	-737.96	165.00	-27.82	2958	23	433728	182733 204756 82021 100189 144730 289809 345988 36385 258315 166444 257893 358687 358787 383209 9166 87220 112204 271001 349871 356220 8191 134320 227420 288804 289330 40015 91025 201848 401665 425316 129394 376809 378979 424147
hsa-miR-767-3p	hsa_circRNA_101902	768.00	-98.75	159.00	-22.86	3021	23	33717	15643 10659 4419 9650 6941
hsa-miR-4306	hsa_circRNA_101367	1403.00	-173.95	162.00	-23.79	3307	17	106146	16034 27806 37302 101699 84322 75197 13180 37277 75221
hsa-miR-4306	hsa_circRNA_102680	934.00	-113.50	159.00	-22.79	3389	17	83081	48396 44622 81066 20666 53953 34348
hsa-miR-4306	hsa_circRNA_104471	915.00	-114.15	157.00	-23.56	3491	17	121845	16913 80295 51515 383 113970 79842
hsa-miR-4306	hsa_circRNA_100684	932.00	-116.22	159.00	-23.23	3591	17	75571	62791 32052 64948 63209 26419 19283
hsa-miR-4306	hsa_circRNA_100723	2738.00	-327.78	159.00	-24.58	3594	17	433728	136136 330033 337446 85861 214431 299404 159242 350539 363842 379037 54333 216518 224315 337145 53489 102847 199217 342116
hsa-miR-4306	hsa_circRNA_101370	1073.00	-129.23	155.00	-24.68	3628	17	93596	54435 79593 80469 56786 82079 37901 24558
hsa-miR-4306	hsa_circRNA_101404	771.00	-95.55	161.00	-23.03	3629	17	27124	24172 3521 12336 4249 11770
hsa-miR-3685	hsa_circRNA_100750	763.00	-89.04	155.00	-20.86	3907	22	91845	71483 11537 57603 83479 36563
hsa-miR-3685	hsa_circRNA_104471	1078.00	-113.15	159.00	-20.70	4127	22	121845	32683 101003 42709 39079 82909 69981 120804
hsa-miR-3685	hsa_circRNA_100723	1680.00	-189.03	160.00	-22.43	4230	22	433728	316824 331553 177619 231800 287352 299960 421273 7405 145439 362051 425178
hsa-miR-4533	hsa_circRNA_100508	927.00	-129.65	158.00	-28.70	4530	22	52912	587 34491 15061 758 43326 29006
hsa-miR-4533	hsa_circRNA_100750	1090.00	-155.23	170.00	-31.81	4543	22	91845	42490 78855 38957 40108 17634 14160 54879
hsa-miR-4533	hsa_circRNA_101092	1236.00	-169.78	161.00	-25.78	4559	22	52977	32677 7871 10076 41099 27178 23311 9704 35295
hsa-miR-4533	hsa_circRNA_103801	771.00	-108.76	159.00	-27.90	4725	22	80517	44236 11466 76141 44650 65178
hsa-miR-4533	hsa_circRNA_104471	1219.00	-173.50	158.00	-27.61	4763	22	121845	94934 13226 26529 52852 56828 45786 65815 92499
hsa-miR-4533	hsa_circRNA_104858	928.00	-129.43	162.00	-25.47	4785	22	75264	68400 74721 36459 113 36088 45337
hsa-miR-4533	hsa_circRNA_100035	1222.00	-151.49	157.00	-25.44	4828	22	119623	77263 30256 106488 32831 106599 50239 92795 105158
hsa-miR-4533	hsa_circRNA_100036	1222.00	-151.49	157.00	-25.44	4829	22	129317	77263 30256 106488 32831 106599 50239 92795 105158
hsa-miR-4533	hsa_circRNA_100684	1370.00	-181.69	156.00	-30.43	4863	22	75571	68626 63187 4805 70397 39830 42735 48167 70417 70437
hsa-miR-4533	hsa_circRNA_100723	7293.00	-1078.92	172.00	-32.60	4866	22	433728	221213 288378 387166 350980 265691 122349 320582 50993 416782 214072 336513 152373 173497 369944 147892 153837 185460 320959 395218 35608 123923 192254 192579 9235 12563 265629 369572 380823 59638 138826 148754 163984 168361 299976 127290 181999 342103 362163 428100 61670 85914 134188 135630 158278 265703 299835 423165
hsa-miR-4533	hsa_circRNA_101744	769.00	-114.38	157.00	-29.59	4922	22	35977	9654 23832 9850 11482 16310
hsa-miR-4533	hsa_circRNA_102765	924.00	-120.56	165.00	-24.64	4970	22	59648	35950 33728 41441 41846 48775 54468
hsa-miR-4533	hsa_circRNA_104281	907.00	-132.23	156.00	-24.96	5046	22	28197	6773 4754 4674 13867 18286 26352
hsa-miR-4728-5p	hsa_circRNA_100072	788.00	-148.44	165.00	-37.68	5138	23	7927	1701 2290 1287 6673 6356
hsa-miR-4728-5p	hsa_circRNA_100508	2195.00	-400.29	169.00	-32.79	5166	23	52912	4561 25778 14886 29150 52640 27341 35676 11550 43288 599 21754 1229 11449 22177
hsa-miR-4728-5p	hsa_circRNA_100525	793.00	-148.42	167.00	-31.62	5167	23	18340	9041 9177 7163 13242 9329
hsa-miR-4728-5p	hsa_circRNA_100750	1836.00	-321.68	158.00	-30.65	5179	23	91845	43340 38968 54879 78852 89116 87232 2719 68446 80964 12316 13311 43294
hsa-miR-4728-5p	hsa_circRNA_101367	2079.00	-366.83	171.00	-33.52	5215	23	106146	48010 75195 37277 67083 16723 89370 37298 35055 47325 24005 89346 23912 76122
hsa-miR-4728-5p	hsa_circRNA_101712	759.00	-141.17	155.00	-34.61	5231	23	10926	10225 8924 9504 9108 9417
hsa-miR-4728-5p	hsa_circRNA_101721	1086.00	-185.73	161.00	-30.08	5233	23	23187	6523 130 11570 9855 16461 11233 11593
hsa-miR-4728-5p	hsa_circRNA_101852	1104.00	-178.55	175.00	-30.64	5239	23	38643	29428 29388 29446 38462 34890 34939 34988
hsa-miR-4728-5p	hsa_circRNA_102122	1099.00	-197.13	178.00	-37.78	5259	23	7410	4075 6954 314 555 3649 3848 6819
hsa-miR-4728-5p	hsa_circRNA_102631	1133.00	-193.96	172.00	-30.95	5294	23	5209	363 349 413 291 379 429 328
hsa-miR-4728-5p	hsa_circRNA_102680	1075.00	-179.98	159.00	-30.77	5297	23	83081	32405 12596 54860 68916 23461 9987 22345
hsa-miR-4728-5p	hsa_circRNA_102879	1410.00	-229.19	161.00	-29.09	5309	23	38301	36310 17529 31816 34511 10953 23076 20976 15110 20960
hsa-miR-4728-5p	hsa_circRNA_103529	1275.00	-241.21	169.00	-37.74	5338	23	25562	7501 1816 11510 11458 11482 22786 8754 11495
hsa-miR-4728-5p	hsa_circRNA_103676	785.00	-141.29	161.00	-31.52	5354	23	29752	3102 12567 5965 15580 12596
hsa-miR-4728-5p	hsa_circRNA_103801	1421.00	-254.81	167.00	-34.60	5361	23	80517	41454 27581 59393 65247 20746 6921 12310 14003 65302
hsa-miR-4728-5p	hsa_circRNA_104243	1283.00	-231.21	175.00	-32.28	5384	23	48546	48096 11772 35576 12694 6196 4286 33303 26812
hsa-miR-4728-5p	hsa_circRNA_104260	1099.00	-212.18	166.00	-36.77	5385	23	49840	11174 27555 14398 43242 2549 1151 27119
hsa-miR-4728-5p	hsa_circRNA_104283	760.00	-133.36	156.00	-27.19	5386	23	4692	44 273 3069 318 362
hsa-miR-4728-5p	hsa_circRNA_104313	1434.00	-251.95	172.00	-33.96	5389	23	49677	7849 7831 7811 7865 11292 21236 13389 42947 7796
hsa-miR-4728-5p	hsa_circRNA_104315	775.00	-143.57	166.00	-30.64	5391	23	19837	14707 14893 19357 13306 15237
hsa-miR-4728-5p	hsa_circRNA_104471	4066.00	-727.38	167.00	-33.22	5399	23	121845	74394 88388 21719 23297 85301 70501 87505 15798 73734 80904 87516 77471 49958 51987 60342 117201 82184 49291 68580 101222 52855 68617 97193 62321 81761 89247
hsa-miR-4728-5p	hsa_circRNA_104616	807.00	-147.70	172.00	-34.75	5409	23	32682	20871 29365 32659 14441 8040
hsa-miR-4728-5p	hsa_circRNA_104858	918.00	-175.87	156.00	-34.55	5421	23	75264	62504 4264 11195 67122 74186 50844
hsa-miR-4728-5p	hsa_circRNA_100035	1702.00	-293.30	164.00	-33.40	5464	23	119623	103153 82237 92414 60809 1959 36677 116845 30920 97312 66682 103619
hsa-miR-4728-5p	hsa_circRNA_100036	1852.00	-319.31	164.00	-33.40	5465	23	129317	103153 82237 92414 60809 1959 36677 116845 30920 97312 66682 103619 126340
hsa-miR-4728-5p	hsa_circRNA_100219	775.00	-114.81	160.00	-27.36	5473	23	89334	41366 18878 6592 44615 45913
hsa-miR-4728-5p	hsa_circRNA_100684	2973.00	-531.80	174.00	-33.26	5499	23	75571	70390 68600 14015 75124 66425 72319 4577 31253 68626 70417 25384 63203 1808 2818 19817 19987 43131 50181 68660
hsa-miR-4728-5p	hsa_circRNA_100723	14056.00	-2545.42	173.00	-36.02	5502	23	433728	385274 85814 287578 342290 394101 184857 265620 109688 265606 265672 299820 192593 342115 95246 280811 350513 33238 220554 350587 231022 265643 384279 84608 93068 164529 230966 350619 384296 13409 387624 394121 47850 112600 347862 350570 350998 416488 429348 90646 118479 425825 40636 93888 164138 170257 367252 433496 34204 44417 85881 136131 189733 342091 413018 64250 224556 312020 16796 126545 2…
hsa-miR-4728-5p	hsa_circRNA_101470	939.00	-167.78	161.00	-29.99	5544	23	34386	8364 8710 14639 13432 399 26482
hsa-miR-4728-5p	hsa_circRNA_101744	786.00	-147.03	161.00	-30.42	5558	23	35977	14554 14925 35874 520 16309
hsa-miR-4728-5p	hsa_circRNA_101902	1305.00	-231.54	177.00	-33.82	5565	23	33717	7510 27471 12152 27503 27894 31273 20835 27487
hsa-miR-4728-5p	hsa_circRNA_102272	932.00	-173.13	162.00	-30.72	5587	23	9405	3393 2561 8308 656 5429 5733
hsa-miR-4728-5p	hsa_circRNA_102273	1084.00	-201.08	162.00	-30.72	5588	23	29985	3393 2561 8308 656 5429 5733 25486
hsa-miR-4728-5p	hsa_circRNA_102422	928.00	-163.08	161.00	-29.38	5592	23	8386	2676 3884 5981 2837 1784 2598
hsa-miR-4728-5p	hsa_circRNA_102765	1246.00	-225.20	161.00	-32.76	5606	23	59648	41319 44638 54469 8449 5989 37944 33714 764
hsa-miR-4728-5p	hsa_circRNA_103139	795.00	-139.21	163.00	-33.65	5623	23	20622	17915 17987 15975 9366 602
hsa-miR-4728-5p	hsa_circRNA_103414	2230.00	-412.14	168.00	-35.24	5637	23	38225	30520 11735 26102 30553 7417 18122 34580 498 7515 35593 31934 33628 2597 34688
hsa-miR-4728-5p	hsa_circRNA_103490	1268.00	-217.87	168.00	-30.72	5640	23	56152	22491 18876 22554 4309 37836 41694 21110 26401
hsa-miR-4728-5p	hsa_circRNA_103491	1268.00	-217.87	168.00	-30.72	5641	23	66073	22491 18876 22554 4309 37836 41694 21110 26401
hsa-miR-4728-5p	hsa_circRNA_104104	937.00	-160.15	165.00	-31.37	5670	23	20522	531 635 7494 13499 15342 3877
hsa-miR-4728-5p	hsa_circRNA_104281	775.00	-138.95	159.00	-31.26	5682	23	28197	11436 12515 7555 6764 17599
hsa-miR-4728-5p	hsa_circRNA_104374	801.00	-151.83	179.00	-34.62	5685	23	35602	32314 25287 3293 5332 5221
hsa-miR-4728-5p	hsa_circRNA_104608	903.00	-148.97	152.00	-29.55	5698	23	24899	7972 13967 3001 14016 14065 16201
hsa-miR-4728-5p	hsa_circRNA_104690	805.00	-142.42	171.00	-32.75	5702	23	28145	16026 5764 872 21847 4721
hsa-miR-5196-5p	hsa_circRNA_001175	784.00	-143.67	164.00	-31.91	5754	22	48071	11249 5277 471 40731 36069
hsa-miR-5196-5p	hsa_circRNA_100508	775.00	-129.74	160.00	-29.09	5802	22	52912	25779 21160 43326 2386 21757
hsa-miR-5196-5p	hsa_circRNA_100600	771.00	-117.31	158.00	-26.98	5805	22	59592	48914 32478 47449 34741 55426
hsa-miR-5196-5p	hsa_circRNA_100750	1109.00	-194.28	174.00	-32.85	5815	22	91845	13314 78857 52388 54879 17634 51725 74674
hsa-miR-5196-5p	hsa_circRNA_101092	1103.00	-183.38	167.00	-33.60	5831	22	52977	26263 17779 32676 35294 22891 28336 23313
hsa-miR-5196-5p	hsa_circRNA_101367	1700.00	-287.59	162.00	-31.19	5851	22	106146	89346 48007 12218 23912 3133 6826 100817 15632 23974 35189 47321
hsa-miR-5196-5p	hsa_circRNA_101938	775.00	-129.80	163.00	-30.05	5883	22	24461	689 23037 11442 22050 8246
hsa-miR-5196-5p	hsa_circRNA_102680	926.00	-168.78	159.00	-32.46	5933	22	83081	20609 42693 67758 59830 10364 54866
hsa-miR-5196-5p	hsa_circRNA_103529	793.00	-162.99	167.00	-36.15	5974	22	25562	11498 11516 8100 11483 11468
hsa-miR-5196-5p	hsa_circRNA_103801	1074.00	-179.04	157.00	-34.45	5997	22	80517	29727 34288 43967 35137 20743 51091 60586
hsa-miR-5196-5p	hsa_circRNA_104134	772.00	-136.36	158.00	-30.46	6010	22	38155	20957 22591 29797 32574 16678
hsa-miR-5196-5p	hsa_circRNA_104471	2840.00	-503.78	173.00	-36.68	6035	22	121845	97196 34132 62323 70504 49294 43190 68647 77192 51988 89245 27659 61004 88383 75860 47257 82170 24332 59400
hsa-miR-5196-5p	hsa_circRNA_104703	941.00	-163.20	161.00	-31.90	6050	22	41053	37468 15191 34183 1412 16152 15267
hsa-miR-5196-5p	hsa_circRNA_104858	1258.00	-208.05	164.00	-31.73	6057	22	75264	74197 11196 74722 10038 19117 11897 36459 43274
hsa-miR-5196-5p	hsa_circRNA_100035	764.00	-121.54	155.00	-26.76	6100	22	119623	21672 96766 29447 103601 91988
hsa-miR-5196-5p	hsa_circRNA_100036	764.00	-121.54	155.00	-26.76	6101	22	129317	21672 96766 29447 103601 91988
hsa-miR-5196-5p	hsa_circRNA_100219	771.00	-129.06	162.00	-34.92	6109	22	89334	35311 6592 61412 47619 30331
hsa-miR-5196-5p	hsa_circRNA_100684	2676.00	-476.61	168.00	-34.24	6135	22	75571	42334 127 2818 70398 68626 19672 31257 70418 74099 63056 11246 70376 33134 52048 65511 3732 43132
hsa-miR-5196-5p	hsa_circRNA_100698	782.00	-132.81	169.00	-31.42	6136	22	54324	43698 41590 4225 5741 49109
hsa-miR-5196-5p	hsa_circRNA_100723	10481.00	-1751.31	171.00	-36.39	6138	22	433728	377127 93892 127290 265643 265630 421360 164526 44788 85884 112056 168289 184948 9958 265695 120976 244573 380824 377147 60461 201621 204497 221213 322793 342103 82165 356759 378484 386857 388286 348361 362166 377177 32123 93481 105979 231913 288184 30668 67657 364139 8497 123732 192581 214071 231708 276502 8852 94385 110243 139244 217960 299303 327849 373649 12562 25266 87838 101424 111303 9829 …
hsa-miR-5196-5p	hsa_circRNA_101470	930.00	-149.44	162.00	-28.81	6180	22	34386	16804 8722 3194 13435 3445 22504
hsa-miR-5196-5p	hsa_circRNA_102765	1901.00	-331.03	170.00	-39.47	6242	22	59648	33710 41852 10112 54468 41438 54442 4715 22738 35950 22263 3087 44687
hsa-miR-5196-5p	hsa_circRNA_103414	1913.00	-336.20	170.00	-34.79	6273	22	38225	9021 18078 500 21653 30552 7519 33062 34695 34578 1010 10468 11730
hsa-miR-5196-5p	hsa_circRNA_103490	798.00	-146.51	173.00	-38.63	6276	22	56152	22582 11701 22498 23881 30339
hsa-miR-5196-5p	hsa_circRNA_103491	798.00	-146.51	173.00	-38.63	6277	22	66073	22582 11701 22498 23881 30339
hsa-miR-5196-5p	hsa_circRNA_104104	781.00	-128.86	160.00	-28.07	6306	22	20522	2463 4944 7037 15347 534
hsa-miR-5196-5p	hsa_circRNA_104148	1557.00	-264.27	164.00	-29.41	6309	22	87348	29602 80295 63468 10141 43417 44721 54953 42429 42742 79829
hsa-miR-5196-5p	hsa_circRNA_104281	1101.00	-193.28	165.00	-33.17	6318	22	28197	13103 13194 4753 21919 16726 1370 25075
hsa-miR-5196-5p	hsa_circRNA_104374	1082.00	-175.21	171.00	-28.26	6321	22	35602	2394 25216 5335 35198 9903 16503 31942
hsa-miR-5196-5p	hsa_circRNA_104608	931.00	-158.51	165.00	-34.69	6334	22	24899	6164 16202 18226 6178 6968 23016
hsa-miR-5196-5p	hsa_circRNA_105030	791.00	-124.26	164.00	-28.38	6354	22	47520	15200 41624 32613 18739 47318
hsa-miR-5571-5p	hsa_circRNA_100750	1077.00	-130.51	162.00	-27.21	6451	21	91845	15856 59095 64179 7201 29863 62671 90502
hsa-miR-5571-5p	hsa_circRNA_101092	761.00	-78.04	154.00	-18.62	6467	21	52977	3482 44776 38967 36328 44687
hsa-miR-5571-5p	hsa_circRNA_101852	782.00	-102.98	166.00	-27.06	6511	21	38643	3290 11230 2274 4391 16278
hsa-miR-5571-5p	hsa_circRNA_103687	776.00	-91.06	166.00	-28.76	6627	21	29437	25789 17017 19762 1884 13891
hsa-miR-5571-5p	hsa_circRNA_104260	941.00	-113.25	167.00	-28.82	6657	21	49840	47179 11697 46613 31380 16730 29318
hsa-miR-5571-5p	hsa_circRNA_104471	1068.00	-124.38	159.00	-27.64	6671	21	121845	79385 15957 72191 21008 113581 39681 92106
hsa-miR-5571-5p	hsa_circRNA_100684	765.00	-81.79	155.00	-21.12	6771	21	75571	7528 35420 43476 6555 24529
hsa-miR-5571-5p	hsa_circRNA_100723	2321.00	-232.83	160.00	-21.06	6774	21	433728	232968 401977 222288 283380 294316 109445 236494 54571 133360 111560 278243 295974 228589 335021 360453
hsa-miR-5571-5p	hsa_circRNA_101370	779.00	-87.40	158.00	-28.70	6808	21	93596	4504 70605 91684 26253 78438
hsa-miR-5100	hsa_circRNA_100750	774.00	-122.77	163.00	-32.52	7087	22	91845	89335 68116 25609 32691 74909
hsa-miR-5100	hsa_circRNA_100723	4195.00	-508.24	162.00	-25.77	7410	22	433728	58687 426257 426483 100505 134376 426187 426225 426299 426337 426375 426413 426451 426525 426563 426639 426677 426715 426753 426829 426867 426905 179236 222013 426598 426791 131334 217942
