# Supplementary material for: Integrating multiple microarray dataset analysis and machine learning methods to reveal the key genes and regulatory mechanisms underlying human intervertebral disc degeneration
Source: PeerJ. 2020 Oct 13;8:e10120. doi: 10.7717/peerj.10120 (PMC7566771; doi:10.7717/peerj.10120)
Supplement: Supplemental Information 9 [file peerj-08-10120-s009.txt]

Seq1	Seq2	Tot Score	Tot Energy	Max Score	Max Energy	Strand	Len1	Len2	Positions
hsa-miR-4728-5p	FAM238A	909.00	-167.39	153.00	-27.26	251	23	1117	967 15 71 842 1001 760 808
hsa-miR-4728-5p	H19	1199.00	-218.46	159.00	-29.12	253	23	2362	473 2272 552 2005 1529 1901 2187 1077 2135
hsa-miR-4728-5p	LINC00540	795.00	-147.86	140.00	-29.84	255	23	2156	838 862 63 932 787 1609
hsa-miR-4728-5p	LINC00638	1230.00	-225.08	161.00	-29.90	257	23	2518	2087 1777 2164 2003 510 842 2065 26 1108
hsa-miR-4728-5p	LINC00641	2252.00	-417.39	158.00	-35.03	258	23	5439	970 1864 818 2275 3583 1675 286 577 2981 3411 4926 2638 2184 2346 1546 1916 3753
hsa-miR-4728-5p	LINC00884	794.00	-149.26	151.00	-28.44	261	23	1141	1089 909 874 719 281 1053
hsa-miR-4728-5p	LINC00957	906.00	-174.30	155.00	-27.53	263	23	1725	755 803 245 1277 849 1573 534
hsa-miR-4728-5p	LINC02533	636.00	-117.76	131.00	-27.96	270	23	2600	301 1736 1631 1062 2175
hsa-miR-4728-5p	PWAR6	657.00	-127.89	150.00	-31.97	275	23	4618	399 3543 1590 1888 873
hsa-miR-4728-5p	RBM15-AS1	1194.00	-219.32	150.00	-28.63	276	23	2671	1280 1832 1392 1229 1596 241 51 1728 1864
hsa-miR-5196-5p	H19	1035.00	-201.47	146.00	-29.77	284	22	2362	470 1470 1959 2004 2271 488 1914 2190
hsa-miR-5196-5p	LINC00540	820.00	-146.82	156.00	-32.39	286	22	2156	825 842 789 1448 867 942
hsa-miR-5196-5p	LINC00638	663.00	-132.06	147.00	-29.94	288	22	2518	2168 1106 2090 2060 1235
hsa-miR-5196-5p	LINC00641	1412.00	-282.60	135.00	-33.05	289	22	5439	1336 2670 2277 2313 3753 1691 4928 577 2188 1714 2647
hsa-miR-5196-5p	LINC00957	869.00	-168.09	130.00	-26.55	294	22	1725	1585 771 1566 807 376 754 1647
hsa-miR-5196-5p	RBM15-AS1	938.00	-172.58	146.00	-29.12	307	22	2671	939 1868 2329 1231 1811 51 1277
