# Supplementary material for: Integrating multiple microarray dataset analysis and machine learning methods to reveal the key genes and regulatory mechanisms underlying human intervertebral disc degeneration
Source: PeerJ. 2020 Oct 13;8:e10120. doi: 10.7717/peerj.10120 (PMC7566771; doi:10.7717/peerj.10120)
Supplement: Supplemental Information 10 [file peerj-08-10120-s010.txt]

Overall
BCAS4	0.369812454212454
BDKRB1	0.359381784881785
C11orf80	0.50194065934066
COL3A1	0.402495238095238
CRNKL1	0.317876190476191
FGFR3	0.315069597069597
FN1	0.306539560439561
GDI2	0.150638095238095
GREM1	0.268407326007326
HTRA1	0.425935531135531
LMF2	0.23689696969697
SCRG1	0.368695238095238
WDR46	0.627511355311356
