# Supplementary material for: Integrating multiple microarray dataset analysis and machine learning methods to reveal the key genes and regulatory mechanisms underlying human intervertebral disc degeneration
Source: PeerJ. 2020 Oct 13;8:e10120. doi: 10.7717/peerj.10120 (PMC7566771; doi:10.7717/peerj.10120)
Supplement: Supplemental Information 11 [file peerj-08-10120-s011.txt]

Overall
BCAS4	19.2645739857675
BDKRB1	8.17357888711665
C11orf80	18.1211507293676
COL3A1	5.26429392501577
CRNKL1	9.77601337826601
FGFR3	0.774803808384307
FN1	0.465668631290651
GDI2	0.170990927337062
GREM1	5.19593309467368
HTRA1	7.70929597563444
LMF2	3.60110623596439
SCRG1	2.52407118903121
WDR46	18.9585192321508
